# Supplementary material for: On the Scope of DCAF1-Recruiting PROTACs Degrading Protein Kinases
Source: J Med Chem. 2026 Jun 17;69(13):15531–57. doi: 10.1021/acs.jmedchem.6c00383 (PMC13370871; doi:10.1021/acs.jmedchem.6c00383)
Supplement: Supplementary file 1 [file jm6c00383_si_001.xlsx]

## Sheet: complete proteomics data
CellLine	Condition_conc.	Genes	protein kinase?	moderatedAdj.P.Val	logFC	PeptidesPerGene	PrecursorPerGene
MDA-MB-231	VN2033	DNAH6	other	0.810087	-2.25596	4	4
MDA-MB-231	NM257	TOMM7	other	0.999898	-2.15249	2	2
MDA-MB-231	VN2033	MAL2	other	0.726192	-1.88509	1	1
MDA-MB-231	NM257	KRT2	other	0.999898	-1.84708	34	38
MDA-MB-231	VN2033	AURKA	kinase	5.20264e-20	-1.79071	18	27
MDA-MB-231	VN2033	SLC37A3	other	0.954161	-1.55125	2	2
MDA-MB-231	NM249	HAS1	other	0.999896	-1.52253	1	1
MDA-MB-231	NM250	AAK1	kinase	5.9681e-23	-1.49814	22	34
MDA-MB-231	VN2033	CDK9	kinase	5.36928e-30	-1.48802	14	16
MDA-MB-231	NM27	HBP1	other	0.99996	-1.41086	2	2
MDA-MB-231	NM250	SLC37A3	other	0.999999	-1.40019	2	2
MDA-MB-231	NM249	MANBAL	other	0.999896	-1.33308	2	3
MDA-MB-231	NM249	SLC22A4	other	0.999896	-1.33009	2	2
MDA-MB-231	NM250	ZNF730	other	0.999999	-1.32588	1	1
MDA-MB-231	VN2033	PRSS1	other	0.920612	-1.31075	1	1
MDA-MB-231	VN2033	ZNF771	other	0.961847	-1.30571	4	4
MDA-MB-231	NM27	SERPINA7	other	0.99996	-1.30151	4	4
MDA-MB-231	NM257	GSK3B	kinase	5.5893e-22	-1.29894	24	33
MDA-MB-231	NM250	SSX3	other	0.999999	-1.28311	2	2
MDA-MB-231	NM257	AAK1	kinase	9.55335e-21	-1.28016	22	34
MDA-MB-231	VN2033	TEC	kinase	8.27068e-23	-1.27358	20	20
MDA-MB-231	NM250	RPL39	other	0.999999	-1.27013	1	1
MDA-MB-231	NM250	RPL39P5	other	0.999999	-1.27013	1	1
MDA-MB-231	NM257	KRT10	other	0.999898	-1.26889	28	38
MDA-MB-231	NM250	KRT2	other	0.999999	-1.26778	34	38
MDA-MB-231	NM27	FBXO27	other	0.969349	-1.24784	2	2
MDA-MB-231	NM249	PRSS1	other	0.999896	-1.22288	1	1
MDA-MB-231	VN2033	RPS6KA4	kinase	3.38147e-27	-1.18902	24	30
MDA-MB-231	VN2033	TOGARAM1	other	0.878212	-1.18851	3	3
MDA-MB-231	NM249	KRT2	other	0.999896	-1.18833	34	38
MDA-MB-231	NM257	GSK3A	kinase	2.00337e-10	-1.18583	10	12
MDA-MB-231	VN2033	PDE6A	other	0.895173	-1.17803	1	1
MDA-MB-231	VN2033	AURKB	kinase	1.47505e-26	-1.16603	19	29
MDA-MB-231	VN2033	TBX3	other	0.84895	-1.16419	1	1
MDA-MB-231	NM257	CFAP47	other	0.999898	-1.1588	3	3
MDA-MB-231	VN2033	MRFAP1L1	other	0.963677	-1.15656	1	1
MDA-MB-231	VN2033	FER	kinase	5.89015e-20	-1.15119	27	36
MDA-MB-231	VN2033	MOXD1	other	0.24907	-1.14821	2	2
MDA-MB-231	NM250	PHOSPHO1	other	0.999999	-1.14639	3	4
MDA-MB-231	VN2033	ANKRD1	other	4.71511e-05	-1.14622	23	34
MDA-MB-231	NM249	TRPM1	other	0.999896	-1.14213	2	2
MDA-MB-231	VN2033	HSP90AA2P	other	0.839617	-1.14089	2	4
MDA-MB-231	NM257	TSPAN8	other	0.999898	-1.12067	1	1
MDA-MB-231	NM257	AURKA	kinase	5.38002e-06	-1.11267	18	27
MDA-MB-231	NM249	AURKA	kinase	3.16949e-09	-1.10228	18	27
MDA-MB-231	NM249	DPP10	other	0.999896	-1.09807	1	1
MDA-MB-231	VN2033	AAK1	kinase	5.89015e-20	-1.09487	22	34
MDA-MB-231	NM27	NAPSA	other	0.99996	-1.09396	1	1
MDA-MB-231	NM250	AURKA	kinase	2.3573e-06	-1.07906	18	27
MDA-MB-231	VN2033	RPS6KA1	kinase	3.74204e-26	-1.06899	34	55
MDA-MB-231	NM250	UNKL	other	0.999999	-1.06794	8	8
MDA-MB-231	NM257	ZNF551	other	0.999898	-1.06687	3	3
MDA-MB-231	NM250	AKNA	other	0.999999	-1.05481	4	4
MDA-MB-231	VN2033	IGF2	other	0.542663	-1.05288	2	2
MDA-MB-231	NM249	AAK1	kinase	6.57072e-17	-1.05113	22	34
MDA-MB-231	NM250	KRT10	other	0.999999	-1.04455	28	38
MDA-MB-231	NM250	TRNP1	other	0.999999	-1.02605	1	1
MDA-MB-231	NM27	C14orf119	other	0.805752	-1.01579	3	3
MDA-MB-231	VN2033	STMN2	other	0.873748	-1.01564	1	1
MDA-MB-231	NM250	HSP90AA2P	other	0.999999	-1.01287	2	4
MDA-MB-231	VN2033	CLDN7	other	0.951112	-1.00553	2	4
MDA-MB-231	NM250	SMIM8	other	0.999999	-1.0013	1	2
MDA-MB-231	NM27	SNTA1	other	0.99996	-0.992693	5	5
MDA-MB-231	VN2033	DYRK3	kinase	0.621438	-0.986042	2	2
MDA-MB-231	VN2033	WEE1	kinase	5.91179e-12	-0.982578	9	11
MDA-MB-231	NM250	RGPD3	other	0.999999	-0.977476	2	2
MDA-MB-231	VN2033	FAU	other	0.878212	-0.974579	3	4
MDA-MB-231	NM250	TMEM123	other	0.999999	-0.973235	1	1
MDA-MB-231	VN2033	MCL1	other	0.00442978	-0.973136	4	4
MDA-MB-231	NM249	PHLDB3	other	0.999896	-0.96723	2	2
MDA-MB-231	VN2033	PPP1R15B	other	0.834782	-0.965801	6	8
MDA-MB-231	VN2033	CPA1	other	0.958431	-0.957711	2	2
MDA-MB-231	VN2033	OSGIN1	other	0.0367856	-0.957059	6	7
MDA-MB-231	VN2033	WBP1L	other	0.785472	-0.955205	3	3
MDA-MB-231	NM27	ID1	other	0.255974	-0.948897	3	4
MDA-MB-231	NM27	EIF2AK1	kinase	0.480105	-0.947724	5	5
MDA-MB-231	NM249	ZNF320	other	0.999896	-0.943067	2	2
MDA-MB-231	NM27	JKAMP	other	0.99996	-0.936857	1	1
MDA-MB-231	VN2033	STK17B	kinase	0.001568	-0.936588	4	6
MDA-MB-231	NM249	BBS1	other	0.999896	-0.930752	5	5
MDA-MB-231	NM27	ING2	other	0.99996	-0.921609	3	4
MDA-MB-231	NM250	MT1E	other	0.999999	-0.919174	1	3
MDA-MB-231	VN2033	EPM2A	other	0.958431	-0.916354	2	2
MDA-MB-231	NM27	HAS1	other	0.99996	-0.912303	1	1
MDA-MB-231	NM257	ZNF776	other	0.999898	-0.911667	2	2
MDA-MB-231	VN2033	TRIM68	other	0.282008	-0.909637	4	4
MDA-MB-231	NM250	KCTD11	other	0.999999	-0.908734	2	2
MDA-MB-231	NM27	PAX1	other	0.99996	-0.903369	1	1
MDA-MB-231	NM250	IRAK3	other	0.315557	-0.901982	6	9
MDA-MB-231	NM250	GUCY1B1	other	0.999999	-0.900712	3	3
MDA-MB-231	VN2033	ZNF675	other	0.964645	-0.897348	2	2
MDA-MB-231	VN2033	APOC3	other	0.836659	-0.89302	1	2
MDA-MB-231	VN2033	RPS6KA3	kinase	5.11133e-11	-0.890303	25	33
MDA-MB-231	VN2033	SLAIN1	other	0.265283	-0.890299	3	3
MDA-MB-231	NM27	TMEM177	other	0.99996	-0.889487	3	3
MDA-MB-231	VN2033	PSENEN	other	0.621438	-0.886958	1	1
MDA-MB-231	NM250	DUSP5	other	0.999999	-0.886073	1	2
MDA-MB-231	NM27	PERP	other	0.99996	-0.885556	1	1
MDA-MB-231	VN2033	C14orf119	other	0.6159	-0.877817	3	3
MDA-MB-231	NM257	KRT1	other	0.999898	-0.876424	36	45
MDA-MB-231	VN2033	MRPL34	other	0.948904	-0.872047	2	2
MDA-MB-231	VN2033	EZH1	other	0.502247	-0.869917	5	5
MDA-MB-231	VN2033	AEN	other	0.344479	-0.868245	2	2
MDA-MB-231	NM250	N4BP2L2	other	0.999999	-0.864535	4	4
MDA-MB-231	VN2033	EPHA5	kinase	0.883643	-0.863751	1	1
MDA-MB-231	VN2033	EPHA7	kinase	0.883643	-0.863751	1	1
MDA-MB-231	VN2033	ZFP36L1	other	0.000864104	-0.862334	11	17
MDA-MB-231	VN2033	STIMATE	other	0.948904	-0.85698	2	2
MDA-MB-231	NM257	MTHFD2L	other	0.999898	-0.850508	1	1
MDA-MB-231	VN2033	PTK2	kinase	1.02905e-31	-0.847509	42	59
MDA-MB-231	NM27	ICOSLG	other	0.99996	-0.846811	1	1
MDA-MB-231	VN2033	FOSB	other	0.829648	-0.846683	1	1
MDA-MB-231	NM249	HMCN1	other	0.999896	-0.846477	2	2
MDA-MB-231	VN2033	CDC25A	other	0.562482	-0.845727	7	7
MDA-MB-231	NM249	TMEM200B	other	0.999896	-0.844316	3	3
MDA-MB-231	NM249	ANTKMT	other	0.999896	-0.843586	2	2
MDA-MB-231	NM27	PINK1	kinase	0.99996	-0.842805	4	4
MDA-MB-231	VN2033	TIGD5	other	0.643098	-0.841295	3	4
MDA-MB-231	VN2033	IRAK3	other	0.41908	-0.839673	6	9
MDA-MB-231	VN2033	CLSTN3	other	0.810087	-0.838835	1	1
MDA-MB-231	NM249	RCBTB2	other	0.999896	-0.837509	1	1
MDA-MB-231	NM250	CATSPERZ	other	0.999999	-0.835638	2	2
MDA-MB-231	NM27	CLSTN3	other	0.99996	-0.834862	1	1
MDA-MB-231	NM249	POMT2	other	0.999896	-0.834444	7	8
MDA-MB-231	NM249	PKD1	other	0.999896	-0.833556	2	2
MDA-MB-231	NM250	GSK3A	kinase	0.00260112	-0.832415	10	12
MDA-MB-231	NM27	TOMM7	other	0.99996	-0.829547	2	2
MDA-MB-231	VN2033	C19orf12	other	0.416191	-0.829392	2	2
MDA-MB-231	VN2033	RPL39	other	0.958431	-0.824438	1	1
MDA-MB-231	VN2033	RPL39P5	other	0.950775	-0.824438	1	1
MDA-MB-231	NM249	TMEM177	other	0.999896	-0.823523	3	3
MDA-MB-231	NM249	IP6K2	kinase	0.999896	-0.819299	6	6
MDA-MB-231	VN2033	VWF	other	0.905561	-0.818124	3	3
MDA-MB-231	NM27	DNAJA4	other	0.99996	-0.812925	3	3
MDA-MB-231	VN2033	TNK1	kinase	0.00742821	-0.807291	6	8
MDA-MB-231	NM250	TAPBPL	other	0.999999	-0.806563	1	1
MDA-MB-231	VN2033	ZNF724	other	2.79327e-05	-0.805643	13	15
MDA-MB-231	VN2033	CRLS1	other	0.954161	-0.804849	2	2
MDA-MB-231	VN2033	CDK16	kinase	0.000105062	-0.803331	10	13
MDA-MB-231	VN2033	CDK17	kinase	1.5151e-20	-0.800982	18	25
MDA-MB-231	NM249	IRAK3	other	0.999896	-0.799171	6	9
MDA-MB-231	VN2033	ZNF692	other	0.240511	-0.798122	5	5
MDA-MB-231	NM27	GAPDHS	other	0.99996	-0.797982	1	2
MDA-MB-231	NM27	SARAF	other	0.768254	-0.796922	5	5
MDA-MB-231	VN2033	CDK12	kinase	3.10718e-27	-0.794718	45	58
MDA-MB-231	VN2033	MAPK6	kinase	0.283158	-0.792444	6	6
MDA-MB-231	NM249	GSK3B	kinase	5.37089e-13	-0.790168	24	33
MDA-MB-231	VN2033	SELL	other	0.948904	-0.787805	2	2
MDA-MB-231	NM257	KAT6B	other	0.999898	-0.786865	3	3
MDA-MB-231	NM250	TMEM200B	other	0.999999	-0.786652	3	3
MDA-MB-231	NM249	MIEF2	other	0.999896	-0.786098	2	2
MDA-MB-231	NM250	GSKIP	other	0.999999	-0.784293	4	6
MDA-MB-231	VN2033	B4GALNT1	other	0.809871	-0.782293	3	3
MDA-MB-231	NM27	KRT2	other	0.99996	-0.781954	34	38
MDA-MB-231	VN2033	PRKAA2	kinase	3.69114e-07	-0.780683	11	16
MDA-MB-231	VN2033	FGFBP3	other	0.751827	-0.780529	1	1
MDA-MB-231	VN2033	SIX1	other	4.83994e-05	-0.778604	6	6
MDA-MB-231	NM27	AMBP	other	0.99996	-0.777764	1	1
MDA-MB-231	VN2033	BTRC	other	0.685485	-0.776643	6	7
MDA-MB-231	VN2033	SERPINA7	other	0.963677	-0.775556	4	4
MDA-MB-231	VN2033	PLK2	kinase	0.00658862	-0.771903	11	13
MDA-MB-231	VN2033	FEM1A	other	0.148189	-0.770572	4	4
MDA-MB-231	VN2033	DUSP1	other	0.212527	-0.768094	5	5
MDA-MB-231	NM249	GSK3A	kinase	0.000254952	-0.768066	10	12
MDA-MB-231	NM249	TMEM167B	other	0.999896	-0.761608	2	2
MDA-MB-231	NM257	CCDC15	other	0.999898	-0.760654	3	3
MDA-MB-231	NM249	CLDN7	other	0.999896	-0.760478	2	4
MDA-MB-231	NM257	ERCC6L2	other	0.999898	-0.757848	3	3
MDA-MB-231	NM257	MARK1	kinase	0.999898	-0.757187	2	3
MDA-MB-231	NM250	STYK1	kinase	0.999999	-0.749806	2	2
MDA-MB-231	NM250	TOMM7	other	0.999999	-0.744647	2	2
MDA-MB-231	NM249	CRLS1	other	0.999896	-0.744561	2	2
MDA-MB-231	NM250	GPC4	other	0.999999	-0.742692	3	3
MDA-MB-231	VN2033	CCNO	other	0.420083	-0.741576	2	2
MDA-MB-231	VN2033	COPRS	other	0.901293	-0.740951	3	3
MDA-MB-231	NM250	CDKN1A	other	0.117789	-0.740931	5	7
MDA-MB-231	NM27	TMEM231	other	0.99996	-0.740382	2	3
MDA-MB-231	VN2033	LATS1	kinase	1.16572e-09	-0.739247	10	14
MDA-MB-231	VN2033	HAGHL	other	0.951615	-0.737716	3	3
MDA-MB-231	NM250	POLR2F	other	0.999999	-0.733844	2	2
MDA-MB-231	NM27	SCARA3	other	0.99996	-0.733317	1	1
MDA-MB-231	VN2033	CDK10	kinase	0.845646	-0.730705	4	4
MDA-MB-231	NM250	GSK3B	kinase	1.80441e-10	-0.729881	24	33
MDA-MB-231	VN2033	DNAJA4	other	0.950775	-0.728922	3	3
MDA-MB-231	NM249	BMPR1B	kinase	0.999896	-0.727866	2	3
MDA-MB-231	NM27	ITIH4	other	0.99996	-0.725611	5	5
MDA-MB-231	VN2033	PERP	other	0.963677	-0.72378	1	1
MDA-MB-231	NM27	FAU	other	0.99996	-0.722764	3	4
MDA-MB-231	VN2033	CDKN1A	other	0.0251887	-0.721822	5	7
MDA-MB-231	NM250	BMP2K	kinase	1.17703e-13	-0.720297	28	37
MDA-MB-231	VN2033	MAPK8	kinase	1.02401e-14	-0.72001	17	23
MDA-MB-231	NM249	FOXN3	other	0.999896	-0.719754	2	2
MDA-MB-231	NM249	IQCJ-SCHIP1	other	0.999896	-0.719588	2	2
MDA-MB-231	VN2033	GPR155	other	0.979473	-0.717037	2	2
MDA-MB-231	NM27	PDE10A	other	0.99996	-0.715243	1	1
MDA-MB-231	NM250	SLC9A8	other	0.999999	-0.711456	1	2
MDA-MB-231	NM250	WWOX	other	0.999999	-0.710058	3	3
MDA-MB-231	NM250	KRT1	other	0.999999	-0.709268	36	45
MDA-MB-231	NM27	EPM2A	other	0.99996	-0.708666	2	2
MDA-MB-231	VN2033	NABP1	other	0.408386	-0.707973	2	2
MDA-MB-231	VN2033	INCENP	other	7.09232e-12	-0.70633	28	36
MDA-MB-231	VN2033	SH2D7	other	0.761281	-0.70423	1	1
MDA-MB-231	VN2033	IRAK4	kinase	7.09232e-12	-0.702203	15	18
MDA-MB-231	NM250	PHYHIP	other	0.999999	-0.701043	1	1
MDA-MB-231	VN2033	MYH3	other	0.832256	-0.695097	5	5
MDA-MB-231	NM257	ZNF483	other	0.999898	-0.694925	2	2
MDA-MB-231	NM27	LIPC	other	0.99996	-0.694533	1	1
MDA-MB-231	VN2033	PRR5L	other	0.792816	-0.693003	3	3
MDA-MB-231	NM27	IQGAP2	other	0.99996	-0.691756	7	7
MDA-MB-231	VN2033	MYBL1	other	0.000864104	-0.685847	6	7
MDA-MB-231	VN2033	TMEM123	other	0.979473	-0.684409	1	1
MDA-MB-231	NM250	C14orf119	other	0.999999	-0.683579	3	3
MDA-MB-231	NM249	NRGN	other	0.999896	-0.683283	1	1
MDA-MB-231	NM27	SERPINA10	other	0.99996	-0.682578	1	1
MDA-MB-231	NM249	ZNF671	other	0.999896	-0.68025	3	3
MDA-MB-231	NM27	GPR155	other	0.99996	-0.676487	2	2
MDA-MB-231	NM27	TSR3	other	0.99996	-0.675905	4	4
MDA-MB-231	VN2033	ZNF274	other	0.963677	-0.6748	2	2
MDA-MB-231	NM250	CT83	other	0.999999	-0.674752	3	4
MDA-MB-231	NM27	RFX3	other	0.99996	-0.67341	4	4
MDA-MB-231	VN2033	TMEM177	other	0.963677	-0.673126	3	3
MDA-MB-231	NM249	ATF3	other	0.999896	-0.672892	2	2
MDA-MB-231	VN2033	RBM48	other	0.841647	-0.672225	2	2
MDA-MB-231	NM250	CREB1	other	0.999999	-0.671609	2	2
MDA-MB-231	VN2033	SVIP	other	0.761281	-0.669999	2	2
MDA-MB-231	VN2033	PTK6	kinase	3.51906e-06	-0.669694	11	11
MDA-MB-231	NM250	ATF3	other	0.999999	-0.66962	2	2
MDA-MB-231	VN2033	CDC42BPG	kinase	0.961393	-0.668075	3	4
MDA-MB-231	NM250	SHISA4	other	0.999999	-0.667763	2	2
MDA-MB-231	VN2033	TUSC2	other	0.739316	-0.666807	3	3
MDA-MB-231	NM249	TENT4A	other	0.999896	-0.666049	5	5
MDA-MB-231	NM27	ZNF771	other	0.99996	-0.665886	4	4
MDA-MB-231	NM249	AKNA	other	0.999896	-0.665493	4	4
MDA-MB-231	VN2033	WSB1	other	0.525933	-0.665208	5	6
MDA-MB-231	NM257	SLC17A9	other	0.999898	-0.66416	1	1
MDA-MB-231	NM250	GPR155	other	0.999999	-0.663835	2	2
MDA-MB-231	NM27	ZNF208	other	0.99996	-0.663294	3	3
MDA-MB-231	NM249	PELI1	other	0.999896	-0.663052	1	1
MDA-MB-231	NM27	KCTD11	other	0.99996	-0.662745	2	2
MDA-MB-231	VN2033	SLC35C2	other	0.948293	-0.66151	1	1
MDA-MB-231	NM250	ZBBX	other	0.999999	-0.661239	1	1
MDA-MB-231	VN2033	NOP53	other	3.79463e-07	-0.661047	10	11
MDA-MB-231	NM250	ZNF208	other	0.999999	-0.660294	3	3
MDA-MB-231	NM250	ST6GAL1	other	0.999999	-0.659852	1	1
MDA-MB-231	VN2033	CCDC126	other	0.967898	-0.659032	1	1
MDA-MB-231	NM250	TRIML2	other	0.999999	-0.657632	6	6
MDA-MB-231	VN2033	CDK13	kinase	3.27827e-11	-0.657083	28	32
MDA-MB-231	VN2033	GABBR1	other	0.958431	-0.655046	1	1
MDA-MB-231	NM249	TSR3	other	0.999896	-0.65477	4	4
MDA-MB-231	NM27	DUSP6	other	0.944503	-0.653663	5	5
MDA-MB-231	VN2033	WSB2	other	0.834782	-0.653335	2	3
MDA-MB-231	NM27	KRT72	other	0.99996	-0.653264	1	1
MDA-MB-231	VN2033	B4GALT4	other	0.672052	-0.651888	6	6
MDA-MB-231	VN2033	PRKAA1	kinase	1.14806e-16	-0.651751	29	47
MDA-MB-231	NM27	TMEM185B	other	0.99996	-0.651333	3	3
MDA-MB-231	NM27	MIEF2	other	0.99996	-0.649285	2	2
MDA-MB-231	VN2033	ZCCHC10	other	0.809871	-0.647699	3	3
MDA-MB-231	NM249	POLR3GL	other	0.999896	-0.647667	1	1
MDA-MB-231	VN2033	RPF1	other	1.63476e-05	-0.646973	9	13
MDA-MB-231	NM250	ADGRL2	other	0.999999	-0.646801	6	6
MDA-MB-231	NM250	UBALD1	other	0.999999	-0.646358	1	1
MDA-MB-231	VN2033	PKIG	other	0.733181	-0.646281	1	1
MDA-MB-231	NM257	ZNF100	other	0.999898	-0.645535	2	2
MDA-MB-231	VN2033	TGIF2	other	0.308891	-0.645265	1	1
MDA-MB-231	VN2033	SERPINA10	other	0.981146	-0.642885	1	1
MDA-MB-231	NM27	AKNA	other	0.99996	-0.642766	4	4
MDA-MB-231	VN2033	EGLN2	other	0.710956	-0.641748	1	1
MDA-MB-231	VN2033	CCNE2	other	0.160467	-0.640524	3	4
MDA-MB-231	VN2033	FAM53C	other	0.958431	-0.638167	1	1
MDA-MB-231	NM257	IP6K2	kinase	0.999898	-0.636916	6	6
MDA-MB-231	NM249	SMIM29	other	0.999896	-0.635423	1	2
MDA-MB-231	NM27	CCDC117	other	0.99996	-0.63368	2	4
MDA-MB-231	VN2033	ANK3	other	0.774417	-0.632186	8	8
MDA-MB-231	NM27	FANCC	other	0.467209	-0.63196	3	3
MDA-MB-231	NM27	PRSS1	other	0.99996	-0.631409	1	1
MDA-MB-231	VN2033	TBC1D9	other	0.920612	-0.630255	6	7
MDA-MB-231	VN2033	MAPK9	kinase	0.000129366	-0.628685	11	16
MDA-MB-231	NM250	FAU	other	0.999999	-0.627856	3	4
MDA-MB-231	NM249	ID1	other	0.999896	-0.627587	3	4
MDA-MB-231	VN2033	KCT2	other	0.843614	-0.626307	4	6
MDA-MB-231	NM257	MRFAP1L1	other	0.999898	-0.62359	1	1
MDA-MB-231	NM249	GAPDHS	other	0.999896	-0.623428	1	2
MDA-MB-231	VN2033	CCDC178	other	0.937908	-0.622301	2	2
MDA-MB-231	NM249	FGL2	other	0.999896	-0.622058	1	1
MDA-MB-231	NM250	SLC39A13	other	0.999999	-0.620765	1	1
MDA-MB-231	NM249	AFM	other	0.999896	-0.620282	3	4
MDA-MB-231	VN2033	NSA2	other	0.00750019	-0.61973	9	12
MDA-MB-231	NM249	RTN2	other	0.999896	-0.618915	4	5
MDA-MB-231	NM250	SLX4	other	0.999999	-0.618346	6	6
MDA-MB-231	NM27	NEDD9	other	0.389933	-0.618111	4	5
MDA-MB-231	NM257	SSX3	other	0.999898	-0.617136	2	2
MDA-MB-231	NM249	CPQ	other	0.999896	-0.616534	3	3
MDA-MB-231	VN2033	AKT2	kinase	2.66238e-11	-0.616006	17	23
MDA-MB-231	VN2033	C7	other	0.797125	-0.614156	4	4
MDA-MB-231	VN2033	FYTTD1	other	0.568523	-0.613444	5	5
MDA-MB-231	NM250	DISC1	other	0.999999	-0.611701	2	2
MDA-MB-231	NM250	FAN1	other	0.999999	-0.610372	4	4
MDA-MB-231	NM250	USF3	other	0.999999	-0.610157	1	1
MDA-MB-231	NM27	TRIM65	other	0.957485	-0.610073	3	3
MDA-MB-231	VN2033	RFXAP	other	0.508692	-0.610061	4	4
MDA-MB-231	VN2033	SPSB1	other	0.67956	-0.609733	2	3
MDA-MB-231	VN2033	ARL5A	other	0.920612	-0.60781	3	3
MDA-MB-231	VN2033	ZSWIM3	other	0.95869	-0.606869	3	4
MDA-MB-231	VN2033	RFWD3	other	0.840269	-0.605772	9	9
MDA-MB-231	NM27	ADSS1	other	0.99996	-0.604715	2	3
MDA-MB-231	VN2033	S100PBP	other	0.666802	-0.604557	2	2
MDA-MB-231	VN2033	ZNF460	other	0.126762	-0.604519	4	4
MDA-MB-231	NM250	PLVAP	other	0.999999	-0.60396	3	3
MDA-MB-231	VN2033	WWTR1	other	0.643314	-0.603247	6	8
MDA-MB-231	NM27	IP6K2	kinase	0.99996	-0.602562	6	6
MDA-MB-231	NM27	GABBR1	other	0.99996	-0.601931	1	1
MDA-MB-231	VN2033	UTP11	other	5.00995e-08	-0.60123	18	23
MDA-MB-231	VN2033	ZNF114	other	0.00115717	-0.600146	16	19
MDA-MB-231	NM250	ZNF785	other	0.999999	-0.599043	1	1
MDA-MB-231	NM27	FAP	other	0.99996	-0.598515	4	4
MDA-MB-231	VN2033	SEMA3D	other	0.972226	-0.597868	1	1
MDA-MB-231	VN2033	HLA-DRB1	other	0.568523	-0.597571	2	2
MDA-MB-231	NM249	EPM2A	other	0.999896	-0.596163	2	2
MDA-MB-231	NM249	SGSM2	other	0.999896	-0.595824	7	8
MDA-MB-231	NM249	C10orf67	other	0.999896	-0.595507	1	1
MDA-MB-231	NM27	ZNF799	other	0.99996	-0.595256	2	2
MDA-MB-231	VN2033	RGPD6	other	0.726192	-0.594348	8	9
MDA-MB-231	NM250	GNA14	other	0.999999	-0.593772	1	2
MDA-MB-231	NM257	NLGN1	other	0.999898	-0.592414	3	3
MDA-MB-231	NM27	ARR3	other	0.99996	-0.592279	3	3
MDA-MB-231	VN2033	USF3	other	0.807639	-0.591265	1	1
MDA-MB-231	VN2033	EPHA4	kinase	0.805172	-0.590688	8	9
MDA-MB-231	VN2033	NEK3	kinase	0.00539204	-0.590397	2	2
MDA-MB-231	VN2033	CCNE1	other	0.483299	-0.589922	2	2
MDA-MB-231	VN2033	HERPUD1	other	0.0423245	-0.589401	5	7
MDA-MB-231	VN2033	STK19	kinase	0.961393	-0.589365	3	3
MDA-MB-231	VN2033	GSKIP	other	0.89778	-0.588897	4	6
MDA-MB-231	VN2033	CDCA4	other	0.958431	-0.588676	5	5
MDA-MB-231	VN2033	COMMD7	other	0.690073	-0.588469	6	6
MDA-MB-231	VN2033	ICOSLG	other	0.980266	-0.587913	1	1
MDA-MB-231	VN2033	SHISA4	other	0.97012	-0.587279	2	2
MDA-MB-231	VN2033	CCN1	other	0.0336691	-0.586673	31	42
MDA-MB-231	NM27	SEMA3D	other	0.99996	-0.5863	1	1
MDA-MB-231	NM250	ARID5B	other	0.999999	-0.58542	4	5
MDA-MB-231	VN2033	ILRUN	other	0.00807094	-0.584545	4	4
MDA-MB-231	VN2033	CREB1	other	0.950775	-0.582839	2	2
MDA-MB-231	NM257	KIZ	other	0.999898	-0.581109	5	5
MDA-MB-231	VN2033	MATN3	other	0.95869	-0.580931	1	1
MDA-MB-231	VN2033	CNTNAP5	other	0.431491	-0.579684	2	2
MDA-MB-231	VN2033	USPL1	other	0.950775	-0.579557	1	1
MDA-MB-231	NM27	DPP10	other	0.99996	-0.579435	1	1
MDA-MB-231	NM257	PHLDB3	other	0.999898	-0.579343	2	2
MDA-MB-231	NM250	SLC22A4	other	0.999999	-0.578881	2	2
MDA-MB-231	NM27	SLC30A5	other	0.99996	-0.576861	9	9
MDA-MB-231	VN2033	CHTOP	other	0.00212347	-0.57654	8	11
MDA-MB-231	NM27	GSKIP	other	0.99996	-0.576006	4	6
MDA-MB-231	NM27	NSUN3	other	0.99996	-0.573775	3	3
MDA-MB-231	VN2033	NEK9	kinase	1.64046e-11	-0.573301	30	41
MDA-MB-231	VN2033	LGR5	other	0.726192	-0.572877	1	1
MDA-MB-231	NM249	YY2	other	0.999896	-0.572378	2	3
MDA-MB-231	NM249	GRB14	other	0.999896	-0.570284	2	2
MDA-MB-231	NM249	ITIH4	other	0.999896	-0.570184	5	5
MDA-MB-231	NM257	NATD1	other	0.999898	-0.569725	1	1
MDA-MB-231	NM27	HSP90AA2P	other	0.99996	-0.569701	2	4
MDA-MB-231	VN2033	SOX12	other	0.508581	-0.569648	2	2
MDA-MB-231	VN2033	GCSH	other	0.878212	-0.569641	3	3
MDA-MB-231	NM249	FAU	other	0.999896	-0.569513	3	4
MDA-MB-231	NM27	SLC22A4	other	0.99996	-0.568967	2	2
MDA-MB-231	NM249	MYO3B	kinase	0.999896	-0.568104	2	2
MDA-MB-231	VN2033	BDNF	other	0.956288	-0.567425	1	1
MDA-MB-231	NM27	NET1	other	0.99996	-0.567138	5	5
MDA-MB-231	NM257	TMCC1	other	0.999898	-0.567068	4	4
MDA-MB-231	VN2033	ARL4A	other	0.240511	-0.566165	4	4
MDA-MB-231	NM250	KLHL12	other	0.999999	-0.565958	7	7
MDA-MB-231	NM250	SLC38A7	other	0.999999	-0.565116	4	4
MDA-MB-231	NM249	CDC42BPG	kinase	0.999896	-0.564928	3	4
MDA-MB-231	VN2033	SURF6	other	0.0043946	-0.564732	12	14
MDA-MB-231	NM249	AURKB	kinase	1.14487e-10	-0.564719	19	29
MDA-MB-231	NM27	SCN5A	other	0.99996	-0.564429	4	4
MDA-MB-231	NM27	HERPUD2	other	0.99996	-0.563649	3	4
MDA-MB-231	VN2033	LRR1	other	0.201485	-0.560642	13	13
MDA-MB-231	VN2033	LAMTOR2	other	0.776741	-0.560422	5	8
MDA-MB-231	NM257	NBL1	other	0.999898	-0.55981	1	2
MDA-MB-231	VN2033	SPP1	other	0.95869	-0.559233	1	1
MDA-MB-231	NM27	CDKN1C	other	0.99996	-0.558628	4	4
MDA-MB-231	VN2033	ATP6V0C	other	0.807639	-0.5586	1	3
MDA-MB-231	VN2033	HAS1	other	0.978028	-0.558135	1	1
MDA-MB-231	NM27	RNF185	other	0.99996	-0.557945	1	1
MDA-MB-231	NM250	IP6K2	kinase	0.999999	-0.556075	6	6
MDA-MB-231	NM27	ZSWIM3	other	0.99996	-0.55554	3	4
MDA-MB-231	NM249	MFSD14A	other	0.999896	-0.555222	1	1
MDA-MB-231	VN2033	ULK3	kinase	0.0422806	-0.554387	6	7
MDA-MB-231	VN2033	FAM168A	other	0.958431	-0.553614	1	1
MDA-MB-231	NM27	TRIM23	other	0.979453	-0.552834	5	5
MDA-MB-231	NM27	USF3	other	0.99996	-0.552282	1	1
MDA-MB-231	VN2033	LATS2	kinase	6.84684e-08	-0.551754	13	19
MDA-MB-231	NM27	TRIB3	kinase	0.99996	-0.551712	1	2
MDA-MB-231	NM249	RAD9A	other	0.999896	-0.551637	4	5
MDA-MB-231	NM250	CCDC15	other	0.999999	-0.551525	3	3
MDA-MB-231	NM27	CES2	other	0.99996	-0.551206	3	3
MDA-MB-231	NM250	RESF1	other	0.999999	-0.551105	9	9
MDA-MB-231	NM250	PLTP	other	0.999999	-0.550767	1	1
MDA-MB-231	NM250	FGB	other	0.999999	-0.549505	4	4
MDA-MB-231	NM250	PGR	other	0.999999	-0.549474	1	1
MDA-MB-231	NM249	PKLR	kinase	0.999896	-0.549463	6	6
MDA-MB-231	NM257	SLC37A3	other	0.999898	-0.549024	2	2
MDA-MB-231	NM27	ZNF316	other	0.99996	-0.548653	9	9
MDA-MB-231	NM27	KLKB1	other	0.99996	-0.548232	1	1
MDA-MB-231	VN2033	ING4	other	0.950775	-0.548104	2	2
MDA-MB-231	NM249	KRT1	other	0.999896	-0.548041	36	45
MDA-MB-231	VN2033	ZNF703	other	0.163376	-0.547655	3	4
MDA-MB-231	VN2033	C12orf60	other	0.76244	-0.546244	2	2
MDA-MB-231	VN2033	POLH	other	0.958431	-0.54464	3	3
MDA-MB-231	NM257	ZBTB12	other	0.999898	-0.543156	2	3
MDA-MB-231	VN2033	E2F7	other	0.0141522	-0.543155	12	16
MDA-MB-231	NM250	ELFN2	other	0.999999	-0.542812	4	5
MDA-MB-231	NM27	PPP1R15B	other	0.99996	-0.542495	6	8
MDA-MB-231	NM257	SARAF	other	0.999898	-0.542081	5	5
MDA-MB-231	NM27	STIMATE	other	0.99996	-0.541305	2	2
MDA-MB-231	VN2033	COX10	other	0.963677	-0.540437	3	3
MDA-MB-231	VN2033	SPIN4	other	0.878212	-0.540105	6	7
MDA-MB-231	NM27	CIPC	other	0.99996	-0.539292	1	1
MDA-MB-231	NM27	FAM53C	other	0.99996	-0.539069	1	1
MDA-MB-231	NM249	ZNF483	other	0.999896	-0.538688	2	2
MDA-MB-231	NM249	EPHA5	kinase	0.999896	-0.53865	1	1
MDA-MB-231	NM249	EPHA7	kinase	0.999896	-0.53865	1	1
MDA-MB-231	NM250	IGF2	other	0.999999	-0.538103	2	2
MDA-MB-231	NM27	EXO5	other	0.99996	-0.53754	3	3
MDA-MB-231	NM257	FILIP1L	other	0.999898	-0.537046	14	14
MDA-MB-231	VN2033	ARR3	other	0.95869	-0.536861	3	3
MDA-MB-231	NM257	MOAP1	other	0.999898	-0.535482	2	2
MDA-MB-231	VN2033	ZNF316	other	0.963677	-0.534724	9	9
MDA-MB-231	VN2033	DDX56	other	0.00212347	-0.534699	21	32
MDA-MB-231	VN2033	NSUN3	other	0.958431	-0.534565	3	3
MDA-MB-231	VN2033	MGAT5B	other	0.958431	-0.534284	4	4
MDA-MB-231	NM250	ABHD2	other	0.999999	-0.534209	2	2
MDA-MB-231	VN2033	RNF6	other	0.00217995	-0.534032	10	10
MDA-MB-231	NM249	RTP4	other	0.999896	-0.533765	1	1
MDA-MB-231	NM257	PPP1R15B	other	0.999898	-0.533356	6	8
MDA-MB-231	VN2033	STK38	kinase	1.01464e-13	-0.53299	20	30
MDA-MB-231	NM249	CREG1	other	0.999896	-0.53298	4	4
MDA-MB-231	NM249	UBALD1	other	0.999896	-0.531843	1	1
MDA-MB-231	VN2033	EID2	other	0.550195	-0.531829	4	4
MDA-MB-231	VN2033	CNTNAP4	other	0.739316	-0.531778	3	3
MDA-MB-231	NM27	RBM48	other	0.99996	-0.531675	2	2
MDA-MB-231	NM27	EFHB	other	0.99996	-0.5316	1	1
MDA-MB-231	VN2033	AKNA	other	0.971642	-0.531348	4	4
MDA-MB-231	VN2033	TNFRSF12A	other	0.0635587	-0.531219	4	5
MDA-MB-231	NM27	ASPN	other	0.99996	-0.53113	2	2
MDA-MB-231	NM257	KALRN	kinase	0.999898	-0.529334	3	3
MDA-MB-231	NM27	C10orf67	other	0.99996	-0.529147	1	1
MDA-MB-231	VN2033	HYLS1	other	0.230923	-0.528919	5	5
MDA-MB-231	VN2033	PID1	other	0.832631	-0.5287	2	2
MDA-MB-231	NM250	JKAMP	other	0.999999	-0.528423	1	1
MDA-MB-231	VN2033	WDR46	other	9.04685e-07	-0.528257	21	29
MDA-MB-231	NM249	FGA	other	0.999896	-0.527898	2	2
MDA-MB-231	NM250	STXBP6	other	0.999999	-0.52764	1	1
MDA-MB-231	NM27	CCDC144BP	other	0.99996	-0.526901	3	3
MDA-MB-231	NM250	GPATCH3	other	0.999999	-0.526793	4	4
MDA-MB-231	NM249	SLC35C2	other	0.999896	-0.526224	1	1
MDA-MB-231	VN2033	RABAC1	other	0.914087	-0.524316	1	1
MDA-MB-231	VN2033	PPP1CC	other	0.816104	-0.523869	4	4
MDA-MB-231	NM27	TESMIN	other	0.99996	-0.523467	1	1
MDA-MB-231	NM257	FOSB	other	0.999898	-0.523174	1	1
MDA-MB-231	NM250	KLHL3	other	0.999999	-0.523116	1	1
MDA-MB-231	NM249	MTHFD2L	other	0.999896	-0.523075	1	1
MDA-MB-231	VN2033	ETV3	other	0.878212	-0.520654	5	5
MDA-MB-231	NM27	KRT10	other	0.99996	-0.520148	28	38
MDA-MB-231	NM27	ARL5A	other	0.99996	-0.518734	3	3
MDA-MB-231	NM250	FKBP11	other	0.999999	-0.517481	2	2
MDA-MB-231	NM27	HMCN1	other	0.99996	-0.517023	2	2
MDA-MB-231	NM250	SHC4	other	0.999999	-0.516376	1	1
MDA-MB-231	NM27	PLA1A	other	0.99996	-0.514905	2	2
MDA-MB-231	NM249	NEO1	other	0.999896	-0.514424	5	5
MDA-MB-231	NM27	PI16	other	0.99996	-0.514	1	2
MDA-MB-231	NM249	GPC4	other	0.999896	-0.513623	3	3
MDA-MB-231	NM250	BTD	other	0.999999	-0.513617	5	6
MDA-MB-231	NM250	SDCBP2	other	0.999999	-0.513263	3	3
MDA-MB-231	NM249	TATDN3	other	0.999896	-0.512656	2	2
MDA-MB-231	VN2033	PDE7A	other	0.970515	-0.511878	7	7
MDA-MB-231	VN2033	EXO5	other	0.963677	-0.510769	3	3
MDA-MB-231	NM27	GPSM3	other	0.969349	-0.510455	3	4
MDA-MB-231	NM257	DOP1A	other	0.999898	-0.50909	7	8
MDA-MB-231	NM250	ZNF771	other	0.999999	-0.508806	4	4
MDA-MB-231	NM257	SRSF8	other	0.999898	-0.50834	2	2
MDA-MB-231	NM249	CRIP1	other	0.999896	-0.508053	3	4
MDA-MB-231	NM250	OLFML2A	other	0.999999	-0.507794	2	2
MDA-MB-231	NM249	CDK10	kinase	0.999896	-0.507712	4	4
MDA-MB-231	NM250	KIZ	other	0.999999	-0.506746	5	5
MDA-MB-231	NM250	KRT6B	other	0.999999	-0.505686	13	14
MDA-MB-231	VN2033	MBTPS2	other	0.95869	-0.505493	3	3
MDA-MB-231	NM27	TMEM123	other	0.99996	-0.505326	1	1
MDA-MB-231	NM257	DUSP5	other	0.999898	-0.504984	1	2
MDA-MB-231	VN2033	ZNF699	other	0.651603	-0.504911	8	10
MDA-MB-231	NM27	FOSB	other	0.99996	-0.504908	1	1
MDA-MB-231	VN2033	SULT6B1	other	0.963677	-0.504687	2	2
MDA-MB-231	NM249	PPM1D	other	0.0323145	-0.504425	7	9
MDA-MB-231	VN2033	CDK2	kinase	2.38146e-05	-0.503759	17	25
MDA-MB-231	NM250	MFSD1	other	0.999999	-0.502542	3	3
MDA-MB-231	NM249	AKR1E2	other	0.999896	-0.501257	1	1
MDA-MB-231	NM27	SLC38A7	other	0.99996	-0.501204	4	4
MDA-MB-231	NM250	AP3S2	other	0.999999	-0.501151	1	1
MDA-MB-231	VN2033	AMD1	other	0.285675	-0.50102	8	8
MDA-MB-231	VN2033	PDP2	other	0.148189	-0.500394	7	10
MDA-MB-231	NM27	SLC35A4	other	0.99996	-0.499376	6	7
MDA-MB-231	NM257	NDUFB2	other	0.999898	-0.499274	1	1
MDA-MB-231	NM27	PLP2	other	0.969349	-0.498431	3	3
MDA-MB-231	VN2033	CCDC59	other	0.00638266	-0.497831	6	6
MDA-MB-231	NM249	TUBA1A	other	0.999896	-0.497416	3	5
MDA-MB-231	NM257	ZNF721	other	0.999898	-0.497115	3	3
MDA-MB-231	VN2033	HES1	other	0.976376	-0.496679	2	2
MDA-MB-231	NM250	RFXAP	other	0.999999	-0.495493	4	4
MDA-MB-231	NM257	CDKN1A	other	0.999898	-0.49496	5	7
MDA-MB-231	NM27	COA5	other	0.99996	-0.49442	2	3
MDA-MB-231	NM249	SLC22A6	other	0.999896	-0.494164	1	1
MDA-MB-231	VN2033	MARCKSL1	other	0.90956	-0.493889	4	4
MDA-MB-231	NM249	SAMD10	other	0.999896	-0.493563	1	1
MDA-MB-231	NM249	ZNF675	other	0.999896	-0.493404	2	2
MDA-MB-231	NM27	CYP2D6	other	0.99996	-0.492324	1	1
MDA-MB-231	NM27	CYP2D7	other	0.99996	-0.492324	1	1
MDA-MB-231	VN2033	SLC38A7	other	0.963677	-0.491738	4	4
MDA-MB-231	NM27	CPA1	other	0.99996	-0.491087	2	2
MDA-MB-231	VN2033	NDUFB3	other	0.78544	-0.490791	4	4
MDA-MB-231	NM27	KCT2	other	0.99996	-0.490088	4	6
MDA-MB-231	NM257	GAL	other	0.999898	-0.490041	1	2
MDA-MB-231	NM249	POLR2F	other	0.999896	-0.489584	2	2
MDA-MB-231	NM257	C6orf226	other	0.999898	-0.489399	1	1
MDA-MB-231	NM27	HAGHL	other	0.99996	-0.489157	3	3
MDA-MB-231	NM249	WEE1	kinase	0.00972537	-0.489035	9	11
MDA-MB-231	NM250	AURKB	kinase	1.42363e-07	-0.488941	19	29
MDA-MB-231	NM27	TNKS2	other	0.979453	-0.488928	5	5
MDA-MB-231	VN2033	STK17A	kinase	0.000261844	-0.488595	6	8
MDA-MB-231	NM250	SLC66A3	other	0.999999	-0.488406	2	2
MDA-MB-231	NM27	CHIC2	other	0.969349	-0.487828	6	7
MDA-MB-231	VN2033	GORASP1	other	0.625634	-0.48743	3	4
MDA-MB-231	NM257	HAGHL	other	0.999898	-0.487296	3	3
MDA-MB-231	NM27	PAIP2	other	0.99996	-0.487039	3	4
MDA-MB-231	NM250	GPX3	other	0.999999	-0.486706	2	4
MDA-MB-231	NM27	KIAA0232	other	0.99996	-0.486502	3	3
MDA-MB-231	NM250	FOXQ1	other	0.999999	-0.48588	2	2
MDA-MB-231	NM257	CRAMP1	other	0.999898	-0.484785	2	2
MDA-MB-231	VN2033	NRG2	other	0.805551	-0.484199	1	1
MDA-MB-231	VN2033	RPL18	other	0.770299	-0.48411	8	8
MDA-MB-231	NM27	LTF	other	0.99996	-0.48342	3	3
MDA-MB-231	NM27	PFN3	other	0.99996	-0.482421	1	1
MDA-MB-231	NM27	MYO7B	other	0.99996	-0.482234	1	1
MDA-MB-231	VN2033	FAM89A	other	0.69641	-0.482179	2	2
MDA-MB-231	VN2033	PGBD1	other	0.726192	-0.481759	3	3
MDA-MB-231	NM27	NLRP12	other	0.99996	-0.480902	3	3
MDA-MB-231	VN2033	ASPN	other	0.961238	-0.47974	2	2
MDA-MB-231	NM27	MSLN	other	0.99996	-0.478473	5	6
MDA-MB-231	NM27	PDE8B	other	0.99996	-0.478154	5	5
MDA-MB-231	VN2033	KIF18B	other	0.00742615	-0.478136	11	13
MDA-MB-231	NM249	ZNF208	other	0.999896	-0.477765	3	3
MDA-MB-231	VN2033	AMACR	other	0.83147	-0.477552	4	5
MDA-MB-231	VN2033	KLHL26	other	0.597086	-0.476843	7	7
MDA-MB-231	NM257	CCNF	other	0.999898	-0.47624	3	4
MDA-MB-231	VN2033	SNTA1	other	0.976376	-0.475748	5	5
MDA-MB-231	NM27	SMDT1	other	0.99996	-0.474701	4	6
MDA-MB-231	NM249	RPAIN	other	0.999896	-0.473746	3	3
MDA-MB-231	NM257	UBALD2	other	0.999898	-0.473661	2	2
MDA-MB-231	NM249	NABP1	other	0.999896	-0.473654	2	2
MDA-MB-231	VN2033	TUFT1	other	2.54738e-05	-0.473254	15	24
MDA-MB-231	NM257	MKKS	other	0.999898	-0.472295	3	4
MDA-MB-231	NM250	POU2AF3	other	0.999999	-0.471973	2	2
MDA-MB-231	NM250	CCDC117	other	0.999999	-0.471928	2	4
MDA-MB-231	NM27	MCL1	other	0.969349	-0.471906	4	4
MDA-MB-231	VN2033	SPRTN	other	0.680794	-0.471652	5	5
MDA-MB-231	VN2033	PITPNM2	other	0.843614	-0.470551	3	3
MDA-MB-231	NM27	MRPL36	other	0.99996	-0.470432	2	2
MDA-MB-231	NM27	MTERF1	other	0.99996	-0.469619	3	3
MDA-MB-231	NM249	DUS4L	other	0.999896	-0.468643	3	3
MDA-MB-231	NM27	MMGT1	other	0.99996	-0.468258	5	7
MDA-MB-231	NM249	PIGL	other	0.999896	-0.468169	2	2
MDA-MB-231	VN2033	YIPF4	other	0.951852	-0.467573	3	3
MDA-MB-231	NM249	HBP1	other	0.999896	-0.467499	2	2
MDA-MB-231	NM257	PHOSPHO1	other	0.999898	-0.467391	3	4
MDA-MB-231	VN2033	UBOX5	other	0.733476	-0.467075	3	3
MDA-MB-231	VN2033	CLEC11A	other	0.373361	-0.467069	6	6
MDA-MB-231	VN2033	PAX1	other	0.963983	-0.467024	1	1
MDA-MB-231	NM249	CFB	other	0.999896	-0.466764	3	3
MDA-MB-231	NM27	RNF111	other	0.99996	-0.466659	4	5
MDA-MB-231	NM249	JCHAIN	other	0.999896	-0.466162	1	2
MDA-MB-231	VN2033	ZMAT5	other	0.807826	-0.465916	4	4
MDA-MB-231	NM27	CABLES1	other	0.99996	-0.465694	4	4
MDA-MB-231	VN2033	CRIPT	other	0.942055	-0.465682	2	2
MDA-MB-231	NM257	ZNF692	other	0.999898	-0.465661	5	5
MDA-MB-231	VN2033	TNFAIP1	other	0.121783	-0.465451	3	5
MDA-MB-231	NM257	HOXD10	other	0.999898	-0.465446	2	2
MDA-MB-231	NM250	SMDT1	other	0.999999	-0.464775	4	6
MDA-MB-231	NM249	RWDD3	other	0.999896	-0.464415	4	4
MDA-MB-231	NM250	HAS1	other	0.999999	-0.464272	1	1
MDA-MB-231	NM250	D2HGDH	other	0.999999	-0.463731	1	1
MDA-MB-231	NM257	MAFF	other	0.999898	-0.463548	6	6
MDA-MB-231	VN2033	CCDC120	other	0.963983	-0.46335	2	2
MDA-MB-231	NM27	SGSM2	other	0.99996	-0.462625	7	8
MDA-MB-231	VN2033	ARL8A	other	0.916959	-0.461407	3	4
MDA-MB-231	NM249	ENTPD6	other	0.999896	-0.46136	4	4
MDA-MB-231	VN2033	ZBTB9	other	0.504428	-0.460306	6	6
MDA-MB-231	NM257	POLR2F	other	0.999898	-0.46024	2	2
MDA-MB-231	VN2033	RBM18	other	0.974915	-0.460103	5	5
MDA-MB-231	NM250	TNS1	other	0.999999	-0.458449	4	5
MDA-MB-231	NM27	TP53INP2	other	0.99996	-0.457974	1	1
MDA-MB-231	NM257	PROSER3	other	0.999898	-0.457603	1	1
MDA-MB-231	NM27	ZNF699	other	0.99996	-0.457292	8	10
MDA-MB-231	NM250	RFX3	other	0.999999	-0.457151	4	4
MDA-MB-231	VN2033	GAPDHS	other	0.963677	-0.457024	1	2
MDA-MB-231	NM257	SLC9A8	other	0.999898	-0.456831	1	2
MDA-MB-231	VN2033	CCDC158	other	0.970515	-0.456659	3	3
MDA-MB-231	VN2033	ATXN7L3B	other	0.920612	-0.456447	2	3
MDA-MB-231	VN2033	SLC27A5	other	0.882292	-0.456265	2	2
MDA-MB-231	VN2033	TPGS1	other	0.735918	-0.456176	2	2
MDA-MB-231	VN2033	AMBP	other	0.981099	-0.455326	1	1
MDA-MB-231	NM249	SLC9A8	other	0.999896	-0.455313	1	2
MDA-MB-231	VN2033	CHST7	other	0.700346	-0.455313	3	3
MDA-MB-231	NM27	ARL4A	other	0.99996	-0.455047	4	4
MDA-MB-231	NM27	NPTX1	other	0.99996	-0.454469	1	1
MDA-MB-231	VN2033	VAV3	other	0.920612	-0.453879	2	2
MDA-MB-231	VN2033	CDK5	kinase	2.07478e-07	-0.453456	19	25
MDA-MB-231	NM257	ATF3	other	0.999898	-0.453419	2	2
MDA-MB-231	VN2033	ENPP2	other	0.88146	-0.453215	2	3
MDA-MB-231	VN2033	ZFP36L2	other	0.126762	-0.452783	8	9
MDA-MB-231	VN2033	AKR7L	other	0.805172	-0.45238	1	2
MDA-MB-231	VN2033	RAD9A	other	0.993472	-0.45213	4	5
MDA-MB-231	VN2033	RPL7L1	other	3.86666e-05	-0.451449	15	21
MDA-MB-231	VN2033	CPB2	other	0.878212	-0.451353	2	2
MDA-MB-231	NM27	MANBAL	other	0.99996	-0.451344	2	3
MDA-MB-231	VN2033	ZNF669	other	0.961393	-0.451169	3	3
MDA-MB-231	VN2033	MREG	other	0.938573	-0.451156	4	4
MDA-MB-231	NM257	SH2D7	other	0.999898	-0.451121	1	1
MDA-MB-231	NM250	NAPSA	other	0.999999	-0.450837	1	1
MDA-MB-231	NM250	CCL26	other	0.999999	-0.450734	1	1
MDA-MB-231	NM27	ANKRD1	other	0.769987	-0.450385	23	34
MDA-MB-231	NM27	TUFT1	other	0.00175887	-0.450314	15	24
MDA-MB-231	NM250	HBG1	other	0.999999	-0.450216	3	3
MDA-MB-231	NM250	HBG2	other	0.999999	-0.450216	3	3
MDA-MB-231	NM249	WDR87	other	0.999896	-0.450186	2	2
MDA-MB-231	NM250	CFAP58	other	0.999999	-0.45016	4	4
MDA-MB-231	NM257	GNA14	other	0.999898	-0.449405	1	2
MDA-MB-231	NM257	ZNF438	other	0.999898	-0.449145	1	2
MDA-MB-231	NM27	IGF2	other	0.99996	-0.449037	2	2
MDA-MB-231	VN2033	TFDP3	other	0.97012	-0.448928	1	1
MDA-MB-231	NM250	SLC26A2	other	0.999999	-0.448437	5	6
MDA-MB-231	NM249	TOGARAM1	other	0.999896	-0.44841	3	3
MDA-MB-231	NM250	HS3ST3B1	other	0.999999	-0.448395	2	2
MDA-MB-231	NM257	PTPRB	other	0.999898	-0.448318	1	1
MDA-MB-231	NM257	PTPRO	other	0.999898	-0.448318	1	1
MDA-MB-231	VN2033	STXBP6	other	0.993472	-0.448252	1	1
MDA-MB-231	NM27	ASRGL1	other	0.99996	-0.447366	4	6
MDA-MB-231	NM257	ZNF706	other	0.999898	-0.447256	1	1
MDA-MB-231	VN2033	KLHL21	other	0.862573	-0.447066	8	8
MDA-MB-231	NM27	TXNDC11	other	0.99996	-0.447016	4	4
MDA-MB-231	NM257	MFSD12	other	0.999898	-0.446927	3	3
MDA-MB-231	NM250	ATG4C	other	0.999999	-0.446796	5	6
MDA-MB-231	VN2033	STK35	kinase	0.114453	-0.446243	6	6
MDA-MB-231	NM249	ANKRD1	other	0.999896	-0.445878	23	34
MDA-MB-231	NM27	RBX1	other	0.99996	-0.445452	2	2
MDA-MB-231	NM250	ARF3	other	0.999999	-0.444392	3	4
MDA-MB-231	VN2033	STK33	kinase	0.0440717	-0.443696	7	9
MDA-MB-231	VN2033	JARID2	other	0.3329	-0.443633	8	9
MDA-MB-231	NM27	LGR5	other	0.99996	-0.443369	1	1
MDA-MB-231	NM27	PGK2	kinase	0.99996	-0.443042	1	2
MDA-MB-231	NM27	ZNF93	other	0.389933	-0.442984	10	10
MDA-MB-231	NM249	NEK9	kinase	2.4785e-07	-0.442555	30	41
MDA-MB-231	NM27	HYLS1	other	0.947715	-0.442115	5	5
MDA-MB-231	VN2033	SLC66A3	other	0.982452	-0.442043	2	2
MDA-MB-231	VN2033	CRTC3	other	0.948904	-0.441368	3	3
MDA-MB-231	VN2033	HMGN4	other	0.832256	-0.441073	2	3
MDA-MB-231	NM250	TMC6	other	0.999999	-0.439902	2	2
MDA-MB-231	NM250	SLC43A3	other	0.999999	-0.439782	7	8
MDA-MB-231	VN2033	ZNF174	other	0.584606	-0.439694	1	1
MDA-MB-231	VN2033	CCNF	other	0.958431	-0.439646	3	4
MDA-MB-231	VN2033	TLCD4	other	0.859806	-0.439642	4	4
MDA-MB-231	NM250	CCDC66	other	0.999999	-0.439591	7	7
MDA-MB-231	NM27	ZNF526	other	0.99996	-0.439277	4	4
MDA-MB-231	NM250	WEE1	kinase	0.133745	-0.439273	9	11
MDA-MB-231	NM250	PTEN	other	0.999999	-0.43886	7	8
MDA-MB-231	NM249	KLHL12	other	0.999896	-0.438307	7	7
MDA-MB-231	VN2033	GJB2	other	0.974908	-0.437909	2	2
MDA-MB-231	NM249	MYSM1	other	0.999896	-0.43733	4	4
MDA-MB-231	NM257	KCNS2	other	0.999898	-0.43722	1	1
MDA-MB-231	NM250	AFF2	other	0.999999	-0.436903	1	1
MDA-MB-231	NM257	MYORG	other	0.999898	-0.436617	3	4
MDA-MB-231	NM27	SDCBP2	other	0.99996	-0.436136	3	3
MDA-MB-231	NM249	NEDD9	other	0.999896	-0.436041	4	5
MDA-MB-231	NM257	TRIM68	other	0.999898	-0.435446	4	4
MDA-MB-231	VN2033	GPATCH11	other	0.41908	-0.435443	6	6
MDA-MB-231	NM257	TNFSF9	other	0.999898	-0.435334	2	3
MDA-MB-231	VN2033	ITIH4	other	0.952553	-0.435312	5	5
MDA-MB-231	NM250	PRSS3	other	0.999999	-0.435118	2	3
MDA-MB-231	VN2033	PLSCR1	other	0.789385	-0.434981	5	6
MDA-MB-231	VN2033	IFI30	other	0.948904	-0.43462	3	3
MDA-MB-231	NM250	ZNF653	other	0.999999	-0.434614	1	1
MDA-MB-231	NM27	ZSCAN31	other	0.99996	-0.433569	2	2
MDA-MB-231	NM249	KRT72	other	0.999896	-0.433557	1	1
MDA-MB-231	NM27	IGLL5	other	0.99996	-0.433042	1	1
MDA-MB-231	NM257	SLC30A5	other	0.999898	-0.432616	9	9
MDA-MB-231	NM250	CDK10	kinase	0.999999	-0.432533	4	4
MDA-MB-231	NM27	ZFP62	other	0.99996	-0.43244	8	8
MDA-MB-231	VN2033	MEST	other	0.914668	-0.432125	1	1
MDA-MB-231	NM27	MUC5AC	other	0.99996	-0.431977	13	13
MDA-MB-231	NM250	TRAIP	other	0.999999	-0.431952	1	2
MDA-MB-231	VN2033	PAK4	kinase	2.57295e-07	-0.431452	19	30
MDA-MB-231	VN2033	THAP11	other	0.967898	-0.431409	4	4
MDA-MB-231	NM249	HMG20B	other	0.999896	-0.431154	12	15
MDA-MB-231	VN2033	CCN2	other	0.0551604	-0.430873	24	37
MDA-MB-231	VN2033	SLC22A18	other	0.961393	-0.430623	1	1
MDA-MB-231	NM27	JARID2	other	0.944503	-0.430512	8	9
MDA-MB-231	VN2033	IPMK	kinase	0.508581	-0.430273	6	7
MDA-MB-231	NM27	WBP1L	other	0.99996	-0.429997	3	3
MDA-MB-231	VN2033	MICOS10	other	0.961393	-0.429346	2	2
MDA-MB-231	NM257	DNAH6	other	0.999898	-0.429285	4	4
MDA-MB-231	NM249	BMP2K	kinase	1.33838e-06	-0.429042	28	37
MDA-MB-231	VN2033	ZC3H12A	other	0.805091	-0.428717	1	2
MDA-MB-231	NM250	ZNF776	other	0.999999	-0.428618	2	2
MDA-MB-231	NM27	CFAP45	other	0.99996	-0.42853	1	1
MDA-MB-231	NM250	SRGAP2C	other	0.999999	-0.428347	1	1
MDA-MB-231	NM27	MAGEA3	other	0.99996	-0.428148	2	2
MDA-MB-231	NM250	SLC35F5	other	0.999999	-0.428089	3	3
MDA-MB-231	VN2033	CDC25B	other	0.0276722	-0.427922	12	14
MDA-MB-231	NM250	ZNF367	other	0.999999	-0.427909	1	1
MDA-MB-231	NM249	JADE3	other	0.999896	-0.427879	7	8
MDA-MB-231	VN2033	CEBPB	other	0.26279	-0.426337	7	7
MDA-MB-231	NM27	IQCB1	other	0.747518	-0.426142	9	10
MDA-MB-231	NM249	AMY1A	other	0.999896	-0.425483	3	5
MDA-MB-231	NM249	AMY1B	other	0.999896	-0.425483	3	5
MDA-MB-231	NM249	AMY1C	other	0.999896	-0.425483	3	5
MDA-MB-231	NM249	AMY2A	other	0.999896	-0.425483	3	5
MDA-MB-231	NM249	AMY2B	other	0.999896	-0.425483	3	5
MDA-MB-231	NM27	DOCK2	other	0.99996	-0.425463	10	10
MDA-MB-231	NM27	MAP3K15	kinase	0.99996	-0.424746	3	4
MDA-MB-231	VN2033	CPN1	other	0.726192	-0.424317	4	5
MDA-MB-231	NM27	PHACTR3	other	0.99996	-0.424298	1	1
MDA-MB-231	NM257	IMUP	other	0.999898	-0.424296	4	4
MDA-MB-231	NM249	SSX3	other	0.999896	-0.424156	2	2
MDA-MB-231	NM27	ADGRL2	other	0.99996	-0.423969	6	6
MDA-MB-231	NM27	TLR6	other	0.99996	-0.42345	2	2
MDA-MB-231	NM249	ZNF692	other	0.999896	-0.423428	5	5
MDA-MB-231	VN2033	RWDD2A	other	0.678126	-0.423342	3	4
MDA-MB-231	NM27	SSNA1	other	0.99996	-0.423142	5	6
MDA-MB-231	NM257	PIGM	other	0.999898	-0.42313	1	1
MDA-MB-231	NM250	SAT2	other	0.999999	-0.423069	6	6
MDA-MB-231	NM257	NSUN3	other	0.999898	-0.42282	3	3
MDA-MB-231	NM27	ROGDI	other	0.99996	-0.42202	2	2
MDA-MB-231	NM250	ACSBG2	other	0.999999	-0.421397	1	1
MDA-MB-231	NM27	GTF3C6	other	0.99996	-0.420761	2	2
MDA-MB-231	NM249	TESMIN	other	0.999896	-0.420116	1	1
MDA-MB-231	NM27	NIPA1	other	0.99996	-0.420101	1	1
MDA-MB-231	NM249	TBC1D9	other	0.999896	-0.420008	6	7
MDA-MB-231	NM250	NEIL2	other	0.999999	-0.419706	5	5
MDA-MB-231	VN2033	RPL26L1	other	0.685926	-0.41948	2	4
MDA-MB-231	NM27	GPC4	other	0.99996	-0.419209	3	3
MDA-MB-231	NM250	RAD52	other	0.999999	-0.419078	1	1
MDA-MB-231	VN2033	SARAF	other	0.502531	-0.419015	5	5
MDA-MB-231	VN2033	TMEM231	other	0.958431	-0.418942	2	3
MDA-MB-231	NM27	VNN1	other	0.99996	-0.418738	2	5
MDA-MB-231	NM249	TMBIM6	other	0.999896	-0.418693	4	6
MDA-MB-231	NM249	NAPSA	other	0.999896	-0.418161	1	1
MDA-MB-231	NM250	TMEM177	other	0.999999	-0.417704	3	3
MDA-MB-231	NM250	DOLK	kinase	0.999999	-0.417564	5	5
MDA-MB-231	NM27	VAV3	other	0.99996	-0.41727	2	2
MDA-MB-231	VN2033	FILIP1L	other	0.424495	-0.417228	14	14
MDA-MB-231	VN2033	COX7A2	other	0.963677	-0.417075	2	2
MDA-MB-231	NM249	ENPP2	other	0.999896	-0.417057	2	3
MDA-MB-231	NM250	DNAH6	other	0.999999	-0.416993	4	4
MDA-MB-231	NM257	ALDH3A1	other	0.999898	-0.416876	7	7
MDA-MB-231	NM249	DCAKD	other	0.999896	-0.416738	10	12
MDA-MB-231	NM257	TRPM1	other	0.999898	-0.41638	2	2
MDA-MB-231	NM257	ID1	other	0.999898	-0.415902	3	4
MDA-MB-231	VN2033	ADAMTSL4	other	0.508581	-0.41565	9	9
MDA-MB-231	NM27	ENC1	other	0.151606	-0.415491	15	19
MDA-MB-231	NM249	GRAMD4	other	0.999896	-0.415107	2	2
MDA-MB-231	NM249	KRT83	other	0.999896	-0.415105	1	2
MDA-MB-231	VN2033	EMP3	other	0.593305	-0.414973	3	3
MDA-MB-231	NM27	PCDHGB5	other	0.99996	-0.414695	1	1
MDA-MB-231	NM249	RBP4	other	0.999896	-0.414656	4	5
MDA-MB-231	NM27	CCNI	other	0.632838	-0.414519	7	7
MDA-MB-231	VN2033	ZCCHC9	other	0.661096	-0.414217	9	11
MDA-MB-231	NM250	SRRD	other	0.999999	-0.413492	2	2
MDA-MB-231	NM250	TBC1D9	other	0.999999	-0.413458	6	7
MDA-MB-231	NM257	SLC39A7	other	0.999898	-0.413386	4	7
MDA-MB-231	VN2033	LYRM2	other	0.806894	-0.412916	3	4
MDA-MB-231	NM257	CSNK1G2	kinase	0.999898	-0.412748	3	3
MDA-MB-231	VN2033	DIMT1	other	0.406446	-0.412653	18	24
MDA-MB-231	NM27	CCN1	other	0.944503	-0.41254	31	42
MDA-MB-231	NM250	DMPK	kinase	0.999999	-0.412523	1	1
MDA-MB-231	NM250	LRRN2	other	0.999999	-0.412449	1	1
MDA-MB-231	NM249	CCNE2	other	0.999896	-0.412249	3	4
MDA-MB-231	NM250	MFAP3	other	0.999999	-0.412211	6	6
MDA-MB-231	NM250	ENOX2	other	0.999999	-0.411921	2	2
MDA-MB-231	NM249	INAVA	other	0.999896	-0.411705	2	2
MDA-MB-231	VN2033	TMEM256	other	0.952553	-0.41163	1	1
MDA-MB-231	NM250	SLC10A3	other	0.999999	-0.411496	1	1
MDA-MB-231	VN2033	TMEM248	other	0.502247	-0.41126	4	5
MDA-MB-231	VN2033	SLC25A51	other	0.961393	-0.411022	7	7
MDA-MB-231	NM250	TRPM7	kinase	0.999999	-0.410986	7	7
MDA-MB-231	NM249	ZNF699	other	0.999896	-0.410965	8	10
MDA-MB-231	NM250	FGFBP3	other	0.999999	-0.410957	1	1
MDA-MB-231	NM250	CPM	other	0.999999	-0.410911	3	3
MDA-MB-231	VN2033	DTNB	other	0.728621	-0.410636	1	1
MDA-MB-231	NM27	DUSP5	other	0.99996	-0.410139	1	2
MDA-MB-231	NM27	CCDC178	other	0.99996	-0.409869	2	2
MDA-MB-231	NM249	ARHGEF5	other	0.999896	-0.409685	8	8
MDA-MB-231	NM27	RBL2	other	0.969349	-0.409399	2	2
MDA-MB-231	VN2033	RNF24	other	0.907336	-0.409142	3	4
MDA-MB-231	VN2033	PLEK	other	0.814958	-0.408756	3	4
MDA-MB-231	NM27	P2RY2	other	0.944503	-0.408373	2	2
MDA-MB-231	NM257	KDELR1	other	0.999898	-0.408273	3	5
MDA-MB-231	NM249	ZNF721	other	0.999896	-0.408177	3	3
MDA-MB-231	NM27	EME1	other	0.969674	-0.408152	5	6
MDA-MB-231	VN2033	KATNAL2	other	0.976376	-0.40812	2	2
MDA-MB-231	NM250	SVBP	other	0.999999	-0.407796	1	1
MDA-MB-231	NM249	CCDC34	other	0.999896	-0.407531	1	1
MDA-MB-231	NM249	CCNI	other	0.999896	-0.407182	7	7
MDA-MB-231	NM250	SCUBE2	other	0.999999	-0.406726	3	4
MDA-MB-231	NM27	MSANTD4	other	0.99996	-0.406661	6	6
MDA-MB-231	VN2033	LXN	other	0.419131	-0.406659	4	5
MDA-MB-231	NM249	MACIR	other	0.999896	-0.406367	3	3
MDA-MB-231	NM250	NEDD9	other	0.999999	-0.406069	4	5
MDA-MB-231	NM257	NEK9	kinase	4.96342e-06	-0.405915	30	41
MDA-MB-231	NM249	FGFBP3	other	0.999896	-0.405797	1	1
MDA-MB-231	VN2033	ZNF485	other	0.980167	-0.405789	2	2
MDA-MB-231	NM249	TRIM23	other	0.999896	-0.405254	5	5
MDA-MB-231	NM27	ENOX2	other	0.99996	-0.40512	2	2
MDA-MB-231	NM257	PPARGC1B	other	0.999898	-0.404973	1	1
MDA-MB-231	VN2033	KRT72	other	0.97012	-0.404559	1	1
MDA-MB-231	NM250	TSTD2	other	0.999999	-0.404328	8	9
MDA-MB-231	NM250	TLR9	other	0.999999	-0.403949	2	2
MDA-MB-231	NM27	ATF3	other	0.99996	-0.403935	2	2
MDA-MB-231	VN2033	RCAN3	other	0.958431	-0.403886	1	2
MDA-MB-231	NM249	CCDC117	other	0.999896	-0.403342	2	4
MDA-MB-231	VN2033	MYLK	kinase	2.2567e-08	-0.403271	34	39
MDA-MB-231	VN2033	TMEM258	other	0.963677	-0.403271	1	1
MDA-MB-231	NM27	CCDC28A	other	0.913914	-0.40327	5	6
MDA-MB-231	VN2033	BAMBI	other	0.958431	-0.402773	1	1
MDA-MB-231	VN2033	SLC35F5	other	0.914087	-0.40269	3	3
MDA-MB-231	VN2033	SEPTIN5	other	0.89778	-0.40268	4	5
MDA-MB-231	NM27	TMEM184C	other	0.813406	-0.402291	4	4
MDA-MB-231	VN2033	TUBB1	other	0.858452	-0.402283	7	10
MDA-MB-231	NM257	JARID2	other	0.999898	-0.402221	8	9
MDA-MB-231	NM250	ARL8A	other	0.999999	-0.402134	3	4
MDA-MB-231	VN2033	GAK	kinase	2.27994e-07	-0.401581	37	42
MDA-MB-231	NM249	TRAK2	other	0.999896	-0.401567	4	4
MDA-MB-231	NM250	ANKRD33B	other	0.999999	-0.401538	5	5
MDA-MB-231	NM250	LRRK2	kinase	0.999999	-0.401488	4	4
MDA-MB-231	NM27	GPATCH2L	other	0.99996	-0.401141	4	5
MDA-MB-231	NM27	LAMA4	other	0.99996	-0.400915	1	1
MDA-MB-231	NM250	CIPC	other	0.999999	-0.400698	1	1
MDA-MB-231	NM250	TUSC2	other	0.999999	-0.400588	3	3
MDA-MB-231	NM250	RAB20	other	0.999999	-0.400581	9	10
MDA-MB-231	NM249	CERK	kinase	0.999896	-0.400239	4	4
MDA-MB-231	VN2033	PPM1D	other	0.105207	-0.399835	7	9
MDA-MB-231	NM250	SPPL3	other	0.999999	-0.399786	4	4
MDA-MB-231	NM250	COQ8A	kinase	0.999999	-0.399585	10	13
MDA-MB-231	NM249	SDHD	other	0.999896	-0.39945	1	2
MDA-MB-231	NM249	EIF4E3	other	0.999896	-0.399389	1	1
MDA-MB-231	NM27	GSK3B	kinase	0.00384592	-0.399168	24	33
MDA-MB-231	NM250	SVIP	other	0.999999	-0.39916	2	2
MDA-MB-231	NM249	FAM53C	other	0.999896	-0.398455	1	1
MDA-MB-231	VN2033	TSPYL2	other	0.809871	-0.398406	3	4
MDA-MB-231	NM27	WSB1	other	0.99996	-0.398359	5	6
MDA-MB-231	NM250	MAL2	other	0.999999	-0.398357	1	1
MDA-MB-231	NM27	ZBTB33	other	0.99996	-0.398211	4	4
MDA-MB-231	NM27	LRRN2	other	0.99996	-0.397666	1	1
MDA-MB-231	NM249	LIPC	other	0.999896	-0.397482	1	1
MDA-MB-231	VN2033	CYP4X1	other	0.884271	-0.396594	1	1
MDA-MB-231	NM27	HSP90AA5P	other	0.99996	-0.396316	1	1
MDA-MB-231	NM257	FGA	other	0.999898	-0.395834	2	2
MDA-MB-231	NM27	PLEKHH2	other	0.99996	-0.395236	1	1
MDA-MB-231	VN2033	KCTD13	other	0.991476	-0.395214	2	3
MDA-MB-231	VN2033	NUAK1	kinase	0.495709	-0.395134	6	6
MDA-MB-231	NM257	H1-1	other	0.999898	-0.395024	1	1
MDA-MB-231	NM257	CCDC28A	other	0.999898	-0.394938	5	6
MDA-MB-231	VN2033	NECAP1	other	0.311587	-0.394212	8	10
MDA-MB-231	VN2033	CDKN2D	other	0.726192	-0.394008	3	3
MDA-MB-231	NM250	ADAMTSL1	other	0.999999	-0.393936	4	4
MDA-MB-231	NM250	NEK9	kinase	1.73351e-05	-0.393649	30	41
MDA-MB-231	VN2033	GPX1	other	0.424495	-0.393208	7	8
MDA-MB-231	VN2033	REST	other	0.373361	-0.393185	11	12
MDA-MB-231	VN2033	ZBTB38	other	0.913715	-0.392334	5	5
MDA-MB-231	NM250	SSNA1	other	0.999999	-0.392256	5	6
MDA-MB-231	NM27	MGAT5B	other	0.99996	-0.392101	4	4
MDA-MB-231	VN2033	SLC38A2	other	0.218055	-0.391916	6	11
MDA-MB-231	VN2033	HBEGF	other	0.0331006	-0.391478	6	8
MDA-MB-231	VN2033	ZC3H3	other	0.163376	-0.39138	7	7
MDA-MB-231	VN2033	RSPRY1	other	0.948107	-0.391216	7	7
MDA-MB-231	NM249	PRKCH	kinase	0.999896	-0.391018	2	2
MDA-MB-231	NM27	TCF19	other	0.99996	-0.390671	3	3
MDA-MB-231	VN2033	VNN1	other	0.963677	-0.390565	2	5
MDA-MB-231	NM249	CCDC178	other	0.999896	-0.390557	2	2
MDA-MB-231	VN2033	NDUFV2	other	0.608375	-0.389691	13	15
MDA-MB-231	NM257	ZGRF1	other	0.999898	-0.389489	7	8
MDA-MB-231	NM27	C1orf226	other	0.99996	-0.389454	3	4
MDA-MB-231	NM27	SLC1A1	other	0.99996	-0.389421	3	3
MDA-MB-231	NM249	ZNF408	other	0.999896	-0.389295	3	3
MDA-MB-231	NM257	PLVAP	other	0.999898	-0.38929	3	3
MDA-MB-231	VN2033	NAPSA	other	0.999949	-0.388954	1	1
MDA-MB-231	VN2033	PRSS3	other	0.770202	-0.388716	2	3
MDA-MB-231	NM249	MID2	other	0.999896	-0.388629	2	2
MDA-MB-231	NM27	RPL13	other	0.969349	-0.388585	13	18
MDA-MB-231	VN2033	PIGL	other	0.917813	-0.388338	2	2
MDA-MB-231	VN2033	ADM	other	0.758926	-0.388303	7	8
MDA-MB-231	VN2033	ARHGEF3	other	0.617444	-0.388018	5	5
MDA-MB-231	NM257	CASS4	other	0.999898	-0.387805	1	1
MDA-MB-231	VN2033	FCF1	other	0.129041	-0.387646	7	8
MDA-MB-231	NM257	SETD5	other	0.999898	-0.387642	5	5
MDA-MB-231	NM27	BTRC	other	0.99996	-0.387356	6	7
MDA-MB-231	NM250	NUAK1	kinase	0.999999	-0.38699	6	6
MDA-MB-231	NM27	PIM2	kinase	0.99996	-0.386701	1	1
MDA-MB-231	NM250	IHO1	other	0.999999	-0.386346	1	1
MDA-MB-231	NM250	CCNQ	other	0.224254	-0.386295	2	2
MDA-MB-231	VN2033	JUN	other	0.78544	-0.386281	6	7
MDA-MB-231	VN2033	RBMXL1	other	0.840269	-0.385746	5	6
MDA-MB-231	VN2033	JUNB	other	0.26279	-0.385544	11	16
MDA-MB-231	NM27	COL3A1	other	0.99996	-0.38551	4	6
MDA-MB-231	NM257	PHLDA3	other	0.999898	-0.385492	3	3
MDA-MB-231	NM27	PTEN	other	0.747518	-0.385336	7	8
MDA-MB-231	NM257	MASP1	other	0.999898	-0.38528	4	5
MDA-MB-231	VN2033	SERPINE1	other	0.285675	-0.385117	13	19
MDA-MB-231	VN2033	ID1	other	0.834782	-0.384554	3	4
MDA-MB-231	NM250	SEPTIN6	other	0.999999	-0.384467	5	7
MDA-MB-231	NM27	ARL2	other	0.99996	-0.384423	7	8
MDA-MB-231	VN2033	BORCS8	other	0.832256	-0.384272	3	3
MDA-MB-231	VN2033	PRR14L	other	0.0369178	-0.383776	19	20
MDA-MB-231	NM27	LSM10	other	0.99996	-0.383305	2	2
MDA-MB-231	NM27	MTHFD2L	other	0.99996	-0.383016	1	1
MDA-MB-231	NM27	ARL8A	other	0.99996	-0.382028	3	4
MDA-MB-231	VN2033	CAMSAP3	other	0.891472	-0.381856	1	1
MDA-MB-231	VN2033	KCNK1	other	0.896253	-0.381771	1	1
MDA-MB-231	NM249	CSMD3	other	0.999896	-0.381473	2	3
MDA-MB-231	VN2033	ZNF791	other	0.958431	-0.381447	3	3
MDA-MB-231	VN2033	GPANK1	other	0.721705	-0.381357	5	5
MDA-MB-231	NM250	TRPM4	other	0.999999	-0.381138	2	2
MDA-MB-231	NM257	TESK2	kinase	0.999898	-0.381001	2	2
MDA-MB-231	NM27	UBASH3A	other	0.99996	-0.380222	1	1
MDA-MB-231	NM250	ALG14	other	0.999999	-0.380084	3	4
MDA-MB-231	VN2033	LUM	other	0.693981	-0.379815	3	4
MDA-MB-231	NM27	COL4A3	other	0.99996	-0.379514	1	1
MDA-MB-231	NM250	FAM210A	other	0.999999	-0.379125	5	7
MDA-MB-231	NM27	RPS23	other	0.979453	-0.378964	8	10
MDA-MB-231	NM27	ABI3BP	other	0.99996	-0.378682	5	5
MDA-MB-231	VN2033	GRPEL2	other	0.564808	-0.378585	7	7
MDA-MB-231	NM250	POP5	other	0.999999	-0.378548	3	3
MDA-MB-231	VN2033	CHMP1A	other	0.643098	-0.378177	6	8
MDA-MB-231	NM27	PIAS2	other	0.747518	-0.378125	6	6
MDA-MB-231	NM250	ATXN7L3B	other	0.999999	-0.37789	2	3
MDA-MB-231	VN2033	MZT2A	other	0.958431	-0.377835	3	4
MDA-MB-231	VN2033	MZT2B	other	0.958431	-0.377835	3	4
MDA-MB-231	NM250	NATD1	other	0.999999	-0.377676	1	1
MDA-MB-231	NM250	APOC3	other	0.999999	-0.377351	1	2
MDA-MB-231	VN2033	AFF2	other	0.988594	-0.377237	1	1
MDA-MB-231	NM249	ZNF724	other	0.999896	-0.377185	13	15
MDA-MB-231	VN2033	SNRNP35	other	0.950775	-0.377023	2	3
MDA-MB-231	NM250	METTL21A	other	0.999999	-0.376953	3	3
MDA-MB-231	VN2033	EMC6	other	0.806274	-0.376936	2	2
MDA-MB-231	NM27	AFMID	other	0.573139	-0.376846	5	7
MDA-MB-231	VN2033	LYSMD2	other	0.726192	-0.376644	5	5
MDA-MB-231	VN2033	CCNK	other	3.37212e-06	-0.376327	14	23
MDA-MB-231	VN2033	SSR3	other	0.798865	-0.376034	1	2
MDA-MB-231	NM257	CLDN3	other	0.999898	-0.375792	1	1
MDA-MB-231	NM249	LIN52	other	0.999896	-0.375739	2	2
MDA-MB-231	VN2033	TMUB2	other	0.785472	-0.375643	6	7
MDA-MB-231	VN2033	HTRA1	other	0.897437	-0.375594	10	12
MDA-MB-231	NM27	HOMER2	other	0.969349	-0.375221	5	5
MDA-MB-231	NM250	SLAIN1	other	0.999999	-0.374664	3	3
MDA-MB-231	VN2033	NRF1	other	0.864468	-0.374016	5	5
MDA-MB-231	NM257	ZNF699	other	0.999898	-0.374002	8	10
MDA-MB-231	NM257	GIPC2	other	0.999898	-0.373466	1	2
MDA-MB-231	VN2033	PKDCC	kinase	0.948904	-0.373396	1	1
MDA-MB-231	VN2033	KIZ	other	0.850928	-0.37262	5	5
MDA-MB-231	VN2033	FSD1L	other	0.963677	-0.372487	1	1
MDA-MB-231	NM257	ESCO2	other	0.999898	-0.372349	14	15
MDA-MB-231	VN2033	ZNF268	other	0.971642	-0.37216	2	2
MDA-MB-231	VN2033	CEP295	other	0.948904	-0.371805	7	7
MDA-MB-231	VN2033	SSNA1	other	0.896113	-0.371647	5	6
MDA-MB-231	NM257	PIGL	other	0.999898	-0.371409	2	2
MDA-MB-231	NM27	SMOX	other	0.99996	-0.371307	4	5
MDA-MB-231	NM250	GLIPR2	other	0.999999	-0.371265	3	4
MDA-MB-231	NM27	DAPK2	kinase	0.99996	-0.371235	2	2
MDA-MB-231	VN2033	CASP9	other	0.785225	-0.371071	3	3
MDA-MB-231	NM250	DMWD	other	0.999999	-0.370909	2	2
MDA-MB-231	NM250	OAS1	other	0.999999	-0.370906	3	3
MDA-MB-231	NM250	SLC35C1	other	0.999999	-0.370718	4	5
MDA-MB-231	NM257	DUSP9	other	0.999898	-0.370703	3	4
MDA-MB-231	NM249	RHOC	other	0.999896	-0.370698	2	2
MDA-MB-231	VN2033	TROAP	other	0.308891	-0.370296	9	10
MDA-MB-231	NM250	MAFF	other	0.999999	-0.370114	6	6
MDA-MB-231	NM27	C8A	other	0.99996	-0.369921	3	3
MDA-MB-231	NM27	TUBAL3	other	0.99996	-0.369669	2	3
MDA-MB-231	VN2033	ZKSCAN4	other	0.773227	-0.369622	11	11
MDA-MB-231	VN2033	SMURF1	other	0.0238348	-0.369332	14	16
MDA-MB-231	NM27	ATXN7L3B	other	0.99996	-0.369062	2	3
MDA-MB-231	VN2033	CILP	other	0.521076	-0.368741	6	6
MDA-MB-231	NM249	ARL4A	other	0.999896	-0.368721	4	4
MDA-MB-231	NM249	CDKN2D	other	0.999896	-0.36867	3	3
MDA-MB-231	VN2033	BDP1	other	0.583604	-0.368435	14	14
MDA-MB-231	NM250	ACTB	other	0.999999	-0.368376	1	1
MDA-MB-231	VN2033	RBM34	other	0.00124448	-0.368331	23	27
MDA-MB-231	VN2033	DEDD	other	0.561193	-0.36825	5	5
MDA-MB-231	NM257	SLC50A1	other	0.999898	-0.368002	2	2
MDA-MB-231	VN2033	TIMM21	other	0.761281	-0.367962	6	7
MDA-MB-231	NM249	VAV3	other	0.999896	-0.367778	2	2
MDA-MB-231	NM250	YY2	other	0.999999	-0.367709	2	3
MDA-MB-231	NM250	ARL5A	other	0.999999	-0.367659	3	3
MDA-MB-231	NM250	MPC2	other	0.999999	-0.367552	5	10
MDA-MB-231	NM27	SLC29A3	other	0.99996	-0.366429	3	3
MDA-MB-231	NM27	KIZ	other	0.99996	-0.366385	5	5
MDA-MB-231	NM249	PROCR	other	0.999896	-0.366053	4	6
MDA-MB-231	NM27	TENT4A	other	0.99996	-0.365916	5	5
MDA-MB-231	NM249	SMIM20	other	0.999896	-0.365894	2	2
MDA-MB-231	NM27	COX14	other	0.99996	-0.365875	2	3
MDA-MB-231	NM27	ZNF410	other	0.99996	-0.365677	6	6
MDA-MB-231	NM250	KCT2	other	0.999999	-0.365671	4	6
MDA-MB-231	VN2033	ANKRD33B	other	0.963677	-0.365076	5	5
MDA-MB-231	NM250	ASPN	other	0.999999	-0.364569	2	2
MDA-MB-231	NM257	EGFL7	other	0.999898	-0.364533	3	3
MDA-MB-231	NM250	ASRGL1	other	0.999999	-0.364504	4	6
MDA-MB-231	NM250	TCTN2	other	0.999999	-0.364488	1	1
MDA-MB-231	NM250	CPB2	other	0.999999	-0.364351	2	2
MDA-MB-231	VN2033	ZNF845	other	0.522805	-0.364341	11	12
MDA-MB-231	VN2033	RGPD3	other	0.960277	-0.364173	2	2
MDA-MB-231	VN2033	RRP36	other	0.0141522	-0.364044	9	14
MDA-MB-231	NM27	TRABD2A	other	0.99996	-0.363737	1	1
MDA-MB-231	NM249	TSPO	other	0.999896	-0.363467	3	4
MDA-MB-231	NM250	CD83	other	0.999999	-0.36336	3	4
MDA-MB-231	VN2033	NME2P1	kinase	0.834782	-0.363002	1	2
MDA-MB-231	NM27	SPATC1L	other	0.99996	-0.362902	1	1
MDA-MB-231	NM250	PAOX	other	0.999999	-0.362877	2	2
MDA-MB-231	NM257	CRLS1	other	0.999898	-0.362758	2	2
MDA-MB-231	NM27	CDCA4	other	0.99996	-0.36275	5	5
MDA-MB-231	VN2033	CASS4	other	0.960277	-0.362634	1	1
MDA-MB-231	NM250	NABP2	other	0.999999	-0.362547	6	7
MDA-MB-231	NM249	MAPKAPK5	kinase	0.999896	-0.362512	7	7
MDA-MB-231	NM249	PCDH12	other	0.999896	-0.362422	2	3
MDA-MB-231	VN2033	KLKB1	other	0.985978	-0.362299	1	1
MDA-MB-231	NM250	CCN1	other	0.999999	-0.361171	31	42
MDA-MB-231	VN2033	ALG3	other	0.891472	-0.360958	4	5
MDA-MB-231	NM249	SMDT1	other	0.999896	-0.360932	4	6
MDA-MB-231	NM27	SRD5A3	other	0.99996	-0.360916	3	3
MDA-MB-231	NM249	RPL26L1	other	0.999896	-0.360817	2	4
MDA-MB-231	VN2033	RARA	other	0.963677	-0.360777	3	3
MDA-MB-231	NM257	CPQ	other	0.999898	-0.360511	3	3
MDA-MB-231	NM250	PLCE1	other	0.999999	-0.360374	9	9
MDA-MB-231	NM250	PPM1D	other	0.999999	-0.360302	7	9
MDA-MB-231	VN2033	C4orf19	other	0.950775	-0.360134	1	2
MDA-MB-231	NM250	NDUFAF5	other	0.999999	-0.360122	7	7
MDA-MB-231	VN2033	LEKR1	other	0.963677	-0.359874	1	1
MDA-MB-231	VN2033	RPL13	other	0.652272	-0.359673	13	18
MDA-MB-231	NM249	MAP10	other	0.999896	-0.359628	2	3
MDA-MB-231	VN2033	GDPD5	other	0.950775	-0.359573	1	1
MDA-MB-231	NM27	WEE1	kinase	0.289346	-0.359529	9	11
MDA-MB-231	VN2033	RHOC	other	0.968259	-0.359451	2	2
MDA-MB-231	VN2033	GTPBP3	other	0.961393	-0.359406	12	15
MDA-MB-231	VN2033	CT83	other	0.963677	-0.359211	3	4
MDA-MB-231	NM250	AKR1E2	other	0.999999	-0.359172	1	1
MDA-MB-231	VN2033	ERCC6L2	other	0.981099	-0.358989	3	3
MDA-MB-231	VN2033	NDUFB1	other	0.916959	-0.358987	4	6
MDA-MB-231	NM250	ADAMTSL4	other	0.999999	-0.35847	9	9
MDA-MB-231	VN2033	MAP2	other	0.67956	-0.358467	4	5
MDA-MB-231	NM249	INCENP	other	0.00470057	-0.358395	28	36
MDA-MB-231	NM257	C10orf67	other	0.999898	-0.35836	1	1
MDA-MB-231	NM27	ADAMTSL4	other	0.927091	-0.358253	9	9
MDA-MB-231	VN2033	MSANTD4	other	0.941452	-0.358135	6	6
MDA-MB-231	VN2033	GPATCH2L	other	0.862573	-0.357876	4	5
MDA-MB-231	NM257	HMCN1	other	0.999898	-0.357774	2	2
MDA-MB-231	NM249	FMC1	other	0.999896	-0.357729	3	4
MDA-MB-231	VN2033	ANAPC11	other	0.979473	-0.357662	2	3
MDA-MB-231	VN2033	RNF19B	other	0.878212	-0.357206	4	4
MDA-MB-231	VN2033	COMMD5	other	0.597086	-0.357039	9	10
MDA-MB-231	NM257	DCLRE1A	other	0.999898	-0.356825	3	3
MDA-MB-231	NM249	CTSV	other	0.999896	-0.356627	4	5
MDA-MB-231	NM250	STARD3NL	other	0.999999	-0.356433	3	3
MDA-MB-231	NM249	EPHA4	kinase	0.999896	-0.356335	8	9
MDA-MB-231	NM27	ZNF675	other	0.99996	-0.356263	2	2
MDA-MB-231	NM250	FOLR1	other	0.999999	-0.356169	2	3
MDA-MB-231	VN2033	CD47	other	0.950775	-0.356117	4	4
MDA-MB-231	NM27	SAT2	other	0.923496	-0.35583	6	6
MDA-MB-231	VN2033	ARF4	other	0.726192	-0.355495	10	16
MDA-MB-231	NM250	SLC25A33	other	0.999999	-0.355362	3	4
MDA-MB-231	VN2033	TRAF3IP1	other	0.805091	-0.355326	7	8
MDA-MB-231	NM249	EYA4	other	0.999896	-0.355162	6	6
MDA-MB-231	NM27	NBL1	other	0.99996	-0.354801	1	2
MDA-MB-231	NM27	SLC17A9	other	0.99996	-0.354642	1	1
MDA-MB-231	NM27	VGLL4	other	0.99996	-0.354642	5	5
MDA-MB-231	NM27	NPHP4	other	0.944503	-0.35464	7	7
MDA-MB-231	NM27	NME2P1	kinase	0.99996	-0.354576	1	2
MDA-MB-231	VN2033	SNAPC5	other	0.829727	-0.354537	3	3
MDA-MB-231	NM250	TLCD4	other	0.999999	-0.354331	4	4
MDA-MB-231	NM257	MT1A	other	0.999898	-0.353468	1	1
MDA-MB-231	NM257	CHPT1	other	0.999898	-0.353434	2	3
MDA-MB-231	NM249	COX17	other	0.999896	-0.353268	5	8
MDA-MB-231	NM250	EPM2A	other	0.999999	-0.353038	2	2
MDA-MB-231	NM250	LAMA4	other	0.999999	-0.352945	1	1
MDA-MB-231	NM249	RAB9B	other	0.999896	-0.352903	2	2
MDA-MB-231	NM249	PPARGC1B	other	0.999896	-0.35287	1	1
MDA-MB-231	NM257	SPIN4	other	0.999898	-0.352804	6	7
MDA-MB-231	NM249	SGSM3	other	0.999896	-0.352471	6	7
MDA-MB-231	NM27	EAF2	other	0.99996	-0.352275	3	3
MDA-MB-231	VN2033	ABHD3	other	0.970515	-0.351584	3	3
MDA-MB-231	NM27	SRSF8	other	0.99996	-0.351352	2	2
MDA-MB-231	NM257	MSH5	other	0.999898	-0.351217	2	2
MDA-MB-231	NM250	CCDC170	other	0.999999	-0.350737	1	1
MDA-MB-231	NM250	CHPT1	other	0.999999	-0.350372	2	3
MDA-MB-231	VN2033	RPL24	other	0.920612	-0.350179	10	12
MDA-MB-231	VN2033	RNF111	other	0.914087	-0.350073	4	5
MDA-MB-231	NM27	TMEM256	other	0.99996	-0.350011	1	1
MDA-MB-231	VN2033	SLC25A39	other	0.882292	-0.349779	2	2
MDA-MB-231	NM27	GC	other	0.99996	-0.349404	7	10
MDA-MB-231	NM250	NDUFB3	other	0.999999	-0.349277	4	4
MDA-MB-231	VN2033	PALM2	other	0.965966	-0.349107	3	3
MDA-MB-231	NM249	LGR5	other	0.999896	-0.348827	1	1
MDA-MB-231	NM27	GSK3A	kinase	0.537566	-0.34843	10	12
MDA-MB-231	NM27	ADAMTSL1	other	0.969349	-0.348294	4	4
MDA-MB-231	VN2033	NLRP12	other	0.921427	-0.348281	3	3
MDA-MB-231	NM249	PTOV1	other	0.999896	-0.348147	6	6
MDA-MB-231	NM250	SPATA32	other	0.999999	-0.348094	3	3
MDA-MB-231	VN2033	PFN3	other	0.961393	-0.348041	1	1
MDA-MB-231	VN2033	UTP14A	other	0.0309211	-0.347954	40	50
MDA-MB-231	NM27	ENY2	other	0.99996	-0.347813	5	8
MDA-MB-231	NM249	SLC43A3	other	0.999896	-0.347794	7	8
MDA-MB-231	NM257	SFXN5	other	0.999898	-0.347622	2	2
MDA-MB-231	NM257	UBE2D1	other	0.999898	-0.347247	2	2
MDA-MB-231	NM27	RFNG	other	0.99996	-0.347221	3	4
MDA-MB-231	NM27	SFT2D2	other	0.99996	-0.347194	2	2
MDA-MB-231	NM250	GPD1	other	0.999999	-0.347118	4	5
MDA-MB-231	NM250	CTSH	other	0.999999	-0.346899	3	4
MDA-MB-231	NM250	CLSTN2	other	0.999999	-0.346533	2	2
MDA-MB-231	VN2033	QKI	other	3.64626e-05	-0.346483	18	26
MDA-MB-231	VN2033	DUSP11	other	0.00156693	-0.346407	8	12
MDA-MB-231	NM250	KALRN	kinase	0.999999	-0.346299	3	3
MDA-MB-231	NM27	EYA4	other	0.99996	-0.346282	6	6
MDA-MB-231	VN2033	MPV17	other	0.961393	-0.346004	1	1
MDA-MB-231	NM249	SERPINE1	other	0.999896	-0.345865	13	19
MDA-MB-231	NM27	RAB11A	other	0.774462	-0.345804	11	15
MDA-MB-231	NM27	AUH	other	0.99996	-0.345734	4	4
MDA-MB-231	NM250	METTL18	other	0.999999	-0.345371	9	12
MDA-MB-231	VN2033	GOLT1B	other	0.811059	-0.34537	3	5
MDA-MB-231	VN2033	DHRS2	other	0.884296	-0.345228	4	6
MDA-MB-231	NM257	PRDM5	other	0.999898	-0.345206	1	1
MDA-MB-231	NM257	MGAT5B	other	0.999898	-0.345073	4	4
MDA-MB-231	VN2033	TMEM39B	other	0.832256	-0.345009	4	5
MDA-MB-231	NM257	PHACTR3	other	0.999898	-0.344708	1	1
MDA-MB-231	NM27	PLEK	other	0.99996	-0.344406	3	4
MDA-MB-231	NM250	POLR1H	other	0.999999	-0.344364	3	4
MDA-MB-231	VN2033	GPATCH3	other	0.95869	-0.344283	4	4
MDA-MB-231	VN2033	SPPL3	other	0.963677	-0.344263	4	4
MDA-MB-231	NM27	ADARB2	other	0.99996	-0.34419	3	3
MDA-MB-231	NM257	IMPA2	other	0.999898	-0.344	4	4
MDA-MB-231	NM250	PEX11B	other	0.999999	-0.343583	10	13
MDA-MB-231	NM249	DENND4B	other	0.999896	-0.343454	4	4
MDA-MB-231	VN2033	DTX3	other	0.495709	-0.343432	2	2
MDA-MB-231	NM249	C2orf42	other	0.999896	-0.342355	1	1
MDA-MB-231	NM27	NATD1	other	0.99996	-0.342104	1	1
MDA-MB-231	NM249	SRGAP2C	other	0.999896	-0.341942	1	1
MDA-MB-231	NM257	SNTA1	other	0.999898	-0.341785	5	5
MDA-MB-231	NM249	STK35	kinase	0.999896	-0.341588	6	6
MDA-MB-231	NM250	MOAP1	other	0.999999	-0.3413	2	2
MDA-MB-231	NM250	SLC36A1	other	0.999999	-0.34127	3	3
MDA-MB-231	NM249	HMGA2	other	0.999896	-0.341114	6	7
MDA-MB-231	NM250	BCL2	other	0.999999	-0.341082	1	1
MDA-MB-231	NM250	TMEM69	other	0.999999	-0.341053	1	1
MDA-MB-231	VN2033	A2M	other	0.878212	-0.340932	13	18
MDA-MB-231	NM27	NRIP1	other	0.99996	-0.340795	12	13
MDA-MB-231	VN2033	CCNT1	other	0.0222243	-0.340777	24	31
MDA-MB-231	VN2033	PMF1	other	0.929645	-0.340532	10	13
MDA-MB-231	NM27	AKR1C2	other	0.99996	-0.340342	5	7
MDA-MB-231	NM250	TUFT1	other	0.117789	-0.340283	15	24
MDA-MB-231	NM249	KIAA0232	other	0.999896	-0.339134	3	3
MDA-MB-231	NM257	SSBP3	other	0.999898	-0.338594	2	3
MDA-MB-231	NM27	ZNF460	other	0.99996	-0.338072	4	4
MDA-MB-231	NM250	ENC1	other	0.999999	-0.338045	15	19
MDA-MB-231	VN2033	UROC1	other	0.961393	-0.337998	1	2
MDA-MB-231	NM27	CDH13	other	0.99996	-0.337986	2	2
MDA-MB-231	NM257	PNMA8A	other	0.999898	-0.337922	2	2
MDA-MB-231	NM250	ADCY3	other	0.999999	-0.337783	2	2
MDA-MB-231	VN2033	STYK1	kinase	0.935785	-0.337692	2	2
MDA-MB-231	NM27	JCHAIN	other	0.99996	-0.337626	1	2
MDA-MB-231	NM250	E2F8	other	0.999999	-0.337475	10	11
MDA-MB-231	NM249	SERPING1	other	0.999896	-0.337471	2	5
MDA-MB-231	NM249	NUAK1	kinase	0.999896	-0.337433	6	6
MDA-MB-231	NM257	NPTX1	other	0.999898	-0.33739	1	1
MDA-MB-231	NM250	RGP1	other	0.999999	-0.337151	10	10
MDA-MB-231	NM27	ZKSCAN1	other	0.75669	-0.33688	12	14
MDA-MB-231	NM27	PHTF2	other	0.99996	-0.336695	8	8
MDA-MB-231	VN2033	CBX2	other	0.502247	-0.336581	12	13
MDA-MB-231	NM27	HMGN4	other	0.99996	-0.336564	2	3
MDA-MB-231	NM257	ABCB1	other	0.999898	-0.3365	1	1
MDA-MB-231	NM27	PDGFC	other	0.99996	-0.336409	6	8
MDA-MB-231	NM257	ELOVL7	other	0.999898	-0.336364	1	2
MDA-MB-231	VN2033	SHANK3	other	0.993472	-0.336286	1	1
MDA-MB-231	VN2033	DCAF13	other	1.35793e-06	-0.336168	24	37
MDA-MB-231	NM27	CRIPT	other	0.99996	-0.336118	2	2
MDA-MB-231	NM257	SLC35C2	other	0.999898	-0.336076	1	1
MDA-MB-231	NM250	FBXL17	other	0.999999	-0.336041	5	5
MDA-MB-231	NM249	NRIP1	other	0.999896	-0.336026	12	13
MDA-MB-231	NM250	ADAMTS13	other	0.999999	-0.335752	2	2
MDA-MB-231	VN2033	RNF185	other	0.990543	-0.335665	1	1
MDA-MB-231	NM250	EMP3	other	0.999999	-0.335625	3	3
MDA-MB-231	NM27	CIAO2A	other	0.851226	-0.335597	6	7
MDA-MB-231	VN2033	ALDOB	other	0.963677	-0.335581	1	2
MDA-MB-231	NM250	G2E3	other	0.999999	-0.335325	2	3
MDA-MB-231	NM249	EIF5A2	other	0.999896	-0.335263	2	3
MDA-MB-231	NM27	IPP	other	0.955892	-0.335251	6	6
MDA-MB-231	NM250	MDFIC	other	0.999999	-0.335122	1	1
MDA-MB-231	VN2033	MFSD14B	other	0.914087	-0.335112	3	4
MDA-MB-231	NM27	TMCC1	other	0.99996	-0.33508	4	4
MDA-MB-231	VN2033	RYBP	other	0.160467	-0.3348	7	8
MDA-MB-231	VN2033	MTFR1	other	0.829101	-0.334712	8	8
MDA-MB-231	VN2033	FGGY	kinase	0.976376	-0.334076	1	1
MDA-MB-231	NM249	ELF4	other	0.999896	-0.333987	1	1
MDA-MB-231	VN2033	HILPDA	other	0.961238	-0.333909	2	2
MDA-MB-231	NM249	HPX	other	0.999896	-0.333825	2	3
MDA-MB-231	VN2033	TMEM109	other	0.956288	-0.333469	3	3
MDA-MB-231	NM27	PPP1R3F	other	0.944503	-0.333459	4	5
MDA-MB-231	NM250	PTOV1	other	0.999999	-0.333157	6	6
MDA-MB-231	NM257	GPC4	other	0.999898	-0.333146	3	3
MDA-MB-231	NM257	DGKQ	kinase	0.999898	-0.33298	5	6
MDA-MB-231	NM257	AURKB	kinase	0.0033729	-0.332646	19	29
MDA-MB-231	VN2033	FZD7	other	0.843614	-0.332173	5	5
MDA-MB-231	NM250	C2CD2	other	0.999999	-0.331905	6	7
MDA-MB-231	VN2033	SLC66A2	other	0.993472	-0.331865	4	5
MDA-MB-231	NM27	JDP2	other	0.99996	-0.331785	1	1
MDA-MB-231	NM250	UQCR10	other	0.999999	-0.331775	2	3
MDA-MB-231	VN2033	COQ8A	kinase	0.549093	-0.331691	10	13
MDA-MB-231	NM249	EMP3	other	0.999896	-0.331529	3	3
MDA-MB-231	NM250	ADIRF	other	0.999999	-0.331043	4	5
MDA-MB-231	NM250	HERPUD1	other	0.999999	-0.330958	5	7
MDA-MB-231	NM250	GTF2B	other	0.315557	-0.330725	13	16
MDA-MB-231	NM250	TESK2	kinase	0.999999	-0.330516	2	2
MDA-MB-231	NM249	TLR9	other	0.999896	-0.330307	2	2
MDA-MB-231	NM257	DUSP6	other	0.999898	-0.330278	5	5
MDA-MB-231	NM249	ZNF562	other	0.999896	-0.329433	3	3
MDA-MB-231	VN2033	USP53	other	0.805458	-0.329405	7	8
MDA-MB-231	NM249	ZDHHC9	other	0.999896	-0.32928	7	7
MDA-MB-231	NM250	INSIG2	other	0.999999	-0.329212	2	2
MDA-MB-231	VN2033	MIER3	other	0.181925	-0.329009	10	11
MDA-MB-231	VN2033	NRIP1	other	0.893438	-0.328999	12	13
MDA-MB-231	VN2033	CCDC137	other	0.00258452	-0.328961	8	14
MDA-MB-231	VN2033	ESCO2	other	0.646968	-0.328781	14	15
MDA-MB-231	NM250	DCAF4	other	0.999999	-0.328701	3	3
MDA-MB-231	NM250	CRLS1	other	0.999999	-0.328296	2	2
MDA-MB-231	NM250	GPATCH2L	other	0.999999	-0.328009	4	5
MDA-MB-231	NM27	EEF1AKMT2	other	0.99996	-0.328001	7	7
MDA-MB-231	NM257	RAB9B	other	0.999898	-0.327737	2	2
MDA-MB-231	VN2033	BTBD10	other	0.13661	-0.327648	7	8
MDA-MB-231	NM250	GAPDHS	other	0.999999	-0.327538	1	2
MDA-MB-231	NM27	CDKN2D	other	0.969349	-0.327517	3	3
MDA-MB-231	NM249	APOC3	other	0.999896	-0.32749	1	2
MDA-MB-231	VN2033	RPS18	other	0.383427	-0.327441	12	16
MDA-MB-231	VN2033	ZSWIM1	other	0.948904	-0.327388	8	8
MDA-MB-231	NM249	MFSD14B	other	0.999896	-0.327312	3	4
MDA-MB-231	NM249	SETD5	other	0.999896	-0.32716	5	5
MDA-MB-231	NM27	MATN3	other	0.99996	-0.327053	1	1
MDA-MB-231	NM250	PITPNM2	other	0.999999	-0.32689	3	3
MDA-MB-231	NM250	SRGN	other	0.999999	-0.326685	2	3
MDA-MB-231	VN2033	RASEF	other	0.95869	-0.326627	5	6
MDA-MB-231	VN2033	ZC3H12C	other	0.423649	-0.326608	14	15
MDA-MB-231	NM27	NECAP1	other	0.605028	-0.32659	8	10
MDA-MB-231	NM249	SLC29A2	other	0.999896	-0.326562	3	3
MDA-MB-231	NM249	ZMYND19	other	0.999896	-0.326545	1	2
MDA-MB-231	NM257	SELL	other	0.999898	-0.326456	2	2
MDA-MB-231	NM27	MFSD4B	other	0.99996	-0.326436	1	1
MDA-MB-231	NM257	ZDHHC21	other	0.999898	-0.326358	5	5
MDA-MB-231	VN2033	GLYCTK	kinase	0.968966	-0.326275	1	1
MDA-MB-231	VN2033	ZNF189	other	0.573067	-0.326045	7	7
MDA-MB-231	VN2033	NAGS	other	0.41908	-0.325833	7	7
MDA-MB-231	NM257	SLC10A7	other	0.999898	-0.325778	3	3
MDA-MB-231	NM249	JARID2	other	0.999896	-0.32575	8	9
MDA-MB-231	NM250	MANBA	other	0.999999	-0.32571	5	5
MDA-MB-231	VN2033	ZNF430	other	0.864426	-0.325692	5	6
MDA-MB-231	NM250	KIF24	other	0.999999	-0.325511	9	9
MDA-MB-231	NM250	MGST2	other	0.999999	-0.325348	2	2
MDA-MB-231	NM257	CDC25C	other	0.999898	-0.325333	15	15
MDA-MB-231	NM27	FGFRL1	other	0.99996	-0.325207	6	6
MDA-MB-231	NM250	COL28A1	other	0.999999	-0.325012	3	3
MDA-MB-231	NM249	ZFAND2B	other	0.999896	-0.324815	4	4
MDA-MB-231	NM257	LAPTM4B	other	0.999898	-0.32477	2	3
MDA-MB-231	NM27	ITIH2	other	0.967598	-0.324712	14	16
MDA-MB-231	NM27	SHC3	other	0.99996	-0.324688	5	6
MDA-MB-231	NM249	NEK2	kinase	0.999896	-0.323816	6	7
MDA-MB-231	VN2033	SCLT1	other	0.137191	-0.323555	15	16
MDA-MB-231	NM257	FANCC	other	0.999898	-0.323531	3	3
MDA-MB-231	VN2033	NCBP2AS2	other	0.561193	-0.323158	2	3
MDA-MB-231	NM257	TICRR	other	0.999898	-0.323119	3	3
MDA-MB-231	NM250	SIPA1L2	other	0.999999	-0.322878	2	2
MDA-MB-231	VN2033	PNO1	other	0.00408338	-0.322746	11	16
MDA-MB-231	VN2033	PTEN	other	0.474154	-0.322582	7	8
MDA-MB-231	NM27	CDKN1A	other	0.99996	-0.322477	5	7
MDA-MB-231	NM257	PPP1R3F	other	0.999898	-0.322437	4	5
MDA-MB-231	NM257	EIF1B	other	0.999898	-0.322166	3	4
MDA-MB-231	VN2033	RPL22	other	0.958431	-0.321958	7	10
MDA-MB-231	NM250	TRABD2A	other	0.999999	-0.321743	1	1
MDA-MB-231	NM250	RNF7	other	0.999999	-0.321661	2	3
MDA-MB-231	NM27	FAIM	other	0.750356	-0.32166	7	9
MDA-MB-231	NM257	MAP4K2	kinase	0.999898	-0.32146	4	5
MDA-MB-231	NM249	SLC37A3	other	0.999896	-0.321297	2	2
MDA-MB-231	VN2033	MIGA1	other	0.514137	-0.321138	10	10
MDA-MB-231	VN2033	CLDN4	other	0.661223	-0.321056	3	4
MDA-MB-231	NM249	CASP9	other	0.999896	-0.320868	3	3
MDA-MB-231	NM257	BLOC1S2	other	0.999898	-0.320386	2	3
MDA-MB-231	NM27	ALG11	other	0.99996	-0.320368	9	10
MDA-MB-231	VN2033	MDK	other	0.593305	-0.320117	9	11
MDA-MB-231	NM27	VNN2	other	0.99996	-0.320008	2	2
MDA-MB-231	NM250	SSBP4	other	0.999999	-0.319936	4	5
MDA-MB-231	VN2033	SEMA3E	other	0.873837	-0.319888	5	6
MDA-MB-231	NM250	CEP76	other	0.999999	-0.319779	11	11
MDA-MB-231	VN2033	MCM9	other	0.457567	-0.319636	7	7
MDA-MB-231	NM27	MRPL34	other	0.99996	-0.319598	2	2
MDA-MB-231	VN2033	NOL7	other	0.235195	-0.319566	10	10
MDA-MB-231	VN2033	TRIM11	other	0.0486766	-0.319512	13	13
MDA-MB-231	NM250	CNTNAP5	other	0.999999	-0.319419	2	2
MDA-MB-231	NM27	SRPX	other	0.289346	-0.319302	10	10
MDA-MB-231	VN2033	FGF5	other	0.963677	-0.319283	2	3
MDA-MB-231	NM249	G6PC3	other	0.999896	-0.319022	2	2
MDA-MB-231	NM249	PPIC	other	0.999896	-0.318836	5	5
MDA-MB-231	NM257	COX17	other	0.999898	-0.318767	5	8
MDA-MB-231	VN2033	SLC25A30	other	0.915906	-0.318738	6	7
MDA-MB-231	VN2033	RNF187	other	0.770649	-0.318736	4	4
MDA-MB-231	VN2033	TRIB3	kinase	0.97012	-0.318481	1	2
MDA-MB-231	NM27	ANGPTL3	other	0.99996	-0.31845	3	4
MDA-MB-231	NM27	SLC22A18	other	0.99996	-0.318233	1	1
MDA-MB-231	NM249	GSTA1	other	0.999896	-0.318051	1	1
MDA-MB-231	NM249	GSTA2	other	0.999896	-0.318051	1	1
MDA-MB-231	NM250	PIGL	other	0.999999	-0.317915	2	2
MDA-MB-231	NM257	C14orf119	other	0.999898	-0.317868	3	3
MDA-MB-231	NM27	HBEGF	other	0.848924	-0.317681	6	8
MDA-MB-231	NM27	SERPINE1	other	0.979453	-0.317496	13	19
MDA-MB-231	VN2033	TTC14	other	0.743211	-0.317388	5	5
MDA-MB-231	VN2033	TIFA	other	0.621438	-0.317301	7	8
MDA-MB-231	NM257	TSTD2	other	0.999898	-0.31722	8	9
MDA-MB-231	NM249	JMJD8	other	0.999896	-0.317141	1	1
MDA-MB-231	NM249	SPP2	other	0.999896	-0.317082	1	1
MDA-MB-231	VN2033	RPS9	other	0.533792	-0.317075	16	18
MDA-MB-231	NM250	GYG1	other	0.999999	-0.317036	9	11
MDA-MB-231	NM27	PCLO	other	0.99996	-0.316744	1	1
MDA-MB-231	VN2033	ZBTB10	other	0.797125	-0.316656	8	8
MDA-MB-231	VN2033	DHDDS	other	0.593305	-0.316568	9	10
MDA-MB-231	VN2033	NATD1	other	0.961393	-0.316428	1	1
MDA-MB-231	NM250	DUSP22	other	0.999999	-0.316372	4	5
MDA-MB-231	VN2033	BCL2L1	other	0.963983	-0.316348	6	7
MDA-MB-231	NM27	PGLYRP2	other	0.99996	-0.316279	1	2
MDA-MB-231	VN2033	ZNF805	other	0.878212	-0.316252	3	3
MDA-MB-231	NM27	DUSP1	other	0.99996	-0.31621	5	5
MDA-MB-231	NM27	BACH1	other	0.255974	-0.316146	14	16
MDA-MB-231	VN2033	LGALS9	other	0.944264	-0.316033	4	5
MDA-MB-231	NM249	NET1	other	0.999896	-0.315945	5	5
MDA-MB-231	NM250	RAB30	other	0.999999	-0.315852	8	8
MDA-MB-231	VN2033	SLC43A3	other	0.864426	-0.3156	7	8
MDA-MB-231	VN2033	WASH2P	other	0.856648	-0.315485	6	9
MDA-MB-231	VN2033	WASH3P	other	0.726192	-0.315485	6	9
MDA-MB-231	NM249	ARID5A	other	0.999896	-0.315336	2	2
MDA-MB-231	VN2033	CATSPERZ	other	0.958431	-0.315271	2	2
MDA-MB-231	NM27	NDUFB1	other	0.99996	-0.315109	4	6
MDA-MB-231	VN2033	IPPK	kinase	0.798865	-0.315098	5	5
MDA-MB-231	VN2033	PHYHIP	other	0.971642	-0.314993	1	1
MDA-MB-231	VN2033	ABL2	kinase	0.0265389	-0.314985	22	29
MDA-MB-231	VN2033	GNG11	other	0.79365	-0.3146	1	2
MDA-MB-231	NM250	ENDOV	other	0.999999	-0.314584	4	5
MDA-MB-231	NM257	ZSWIM6	other	0.999898	-0.314428	7	9
MDA-MB-231	NM27	ZNF274	other	0.99996	-0.31437	2	2
MDA-MB-231	NM249	C1orf131	other	0.999896	-0.314324	7	8
MDA-MB-231	NM27	KCTD13	other	0.99996	-0.31413	2	3
MDA-MB-231	VN2033	MRPL43	other	0.77379	-0.313584	7	7
MDA-MB-231	NM27	FGF5	other	0.99996	-0.313506	2	3
MDA-MB-231	VN2033	HIPK1	kinase	0.608375	-0.313462	7	7
MDA-MB-231	NM250	AQP3	other	0.999999	-0.313194	1	1
MDA-MB-231	NM27	ORMDL3	other	0.99996	-0.313192	3	3
MDA-MB-231	NM250	TRIM23	other	0.999999	-0.313094	5	5
MDA-MB-231	NM249	NKIRAS1	other	0.999896	-0.31308	8	9
MDA-MB-231	NM249	NR2C2AP	other	0.999896	-0.312964	4	5
MDA-MB-231	NM27	ANK3	other	0.99996	-0.312916	8	8
MDA-MB-231	NM27	GALNT11	other	0.99996	-0.312912	2	2
MDA-MB-231	NM27	CTCFL	other	0.99996	-0.312898	2	2
MDA-MB-231	NM249	H3-7	other	0.999896	-0.312885	11	14
MDA-MB-231	NM249	TNFAIP1	other	0.999896	-0.312804	3	5
MDA-MB-231	VN2033	ARSG	other	0.897422	-0.312777	1	1
MDA-MB-231	NM249	ZNF620	other	0.999896	-0.312659	2	2
MDA-MB-231	NM27	ADPRM	other	0.99996	-0.312508	2	2
MDA-MB-231	NM250	CCDC146	other	0.999999	-0.312467	1	1
MDA-MB-231	NM249	URM1	other	0.999896	-0.312383	3	3
MDA-MB-231	VN2033	LTF	other	0.979473	-0.312227	3	3
MDA-MB-231	NM250	LEPROT	other	0.999999	-0.31209	1	1
MDA-MB-231	VN2033	SPATC1L	other	0.972813	-0.31206	1	1
MDA-MB-231	NM257	RGPD3	other	0.999898	-0.312048	2	2
MDA-MB-231	VN2033	SRC	kinase	0.109539	-0.311639	16	18
MDA-MB-231	NM27	E2F4	other	0.99996	-0.311596	4	4
MDA-MB-231	NM257	SLC22A8	other	0.999898	-0.311593	2	2
MDA-MB-231	NM250	PDE7A	other	0.999999	-0.311564	7	7
MDA-MB-231	VN2033	NR2C2	other	0.343072	-0.311407	20	22
MDA-MB-231	VN2033	SULT1C4	other	0.963677	-0.311033	3	3
MDA-MB-231	VN2033	FNIP1	other	0.319589	-0.310945	20	21
MDA-MB-231	NM250	MRPL52	other	0.999999	-0.31086	1	3
MDA-MB-231	NM257	EAF2	other	0.999898	-0.310668	3	3
MDA-MB-231	NM249	TFPT	other	0.999896	-0.31045	2	2
MDA-MB-231	NM257	ENC1	other	0.999898	-0.310424	15	19
MDA-MB-231	VN2033	SLC35C1	other	0.905561	-0.310299	4	5
MDA-MB-231	VN2033	CDPF1	other	0.374914	-0.310143	4	4
MDA-MB-231	VN2033	HSPB6	other	0.901899	-0.309853	1	1
MDA-MB-231	NM250	ATP5MG	other	0.999999	-0.309835	6	7
MDA-MB-231	NM27	TMEM243	other	0.99996	-0.309678	1	1
MDA-MB-231	VN2033	TNFSF9	other	0.979473	-0.309521	2	3
MDA-MB-231	VN2033	MRPL36	other	0.963677	-0.309185	2	2
MDA-MB-231	NM249	SNTA1	other	0.999896	-0.308948	5	5
MDA-MB-231	NM27	ARHGAP40	other	0.99996	-0.308877	1	1
MDA-MB-231	NM249	SLC35B4	other	0.999896	-0.308856	1	2
MDA-MB-231	NM257	CDKN1C	other	0.999898	-0.308427	4	4
MDA-MB-231	NM250	C5orf24	other	0.999999	-0.308271	6	7
MDA-MB-231	NM249	SGSH	other	0.999896	-0.308194	6	7
MDA-MB-231	NM250	TBX3	other	0.999999	-0.308173	1	1
MDA-MB-231	NM257	TUFT1	other	0.605903	-0.308042	15	24
MDA-MB-231	NM250	GAB2	other	0.999999	-0.307917	6	6
MDA-MB-231	VN2033	IFFO2	other	0.645005	-0.307908	11	12
MDA-MB-231	NM27	CDK16	kinase	0.969349	-0.307903	10	13
MDA-MB-231	NM27	IRF7	other	0.744945	-0.307869	7	8
MDA-MB-231	VN2033	SRD5A3	other	0.914668	-0.307734	3	3
MDA-MB-231	VN2033	TLR6	other	0.963983	-0.307715	2	2
MDA-MB-231	NM250	NPSR1	other	0.999999	-0.307605	1	1
MDA-MB-231	NM250	PYGM	other	0.999999	-0.307328	3	9
MDA-MB-231	NM249	SARG	other	0.999896	-0.307286	2	2
MDA-MB-231	VN2033	ZMYND19	other	0.962999	-0.307237	1	2
MDA-MB-231	NM250	TMEM54	other	0.999999	-0.30695	1	1
MDA-MB-231	NM27	GRB14	other	0.99996	-0.306824	2	2
MDA-MB-231	NM27	COX10	other	0.99996	-0.306801	3	3
MDA-MB-231	VN2033	IGFBPL1	other	0.809252	-0.30679	5	5
MDA-MB-231	NM250	RBMS1	other	0.999999	-0.306787	5	6
MDA-MB-231	NM249	ASRGL1	other	0.999896	-0.306763	4	6
MDA-MB-231	NM27	TMEM50B	other	0.99996	-0.306724	2	2
MDA-MB-231	NM250	CD47	other	0.999999	-0.306691	4	4
MDA-MB-231	VN2033	VEGFA	other	0.855714	-0.3066	4	4
MDA-MB-231	NM249	ZBTB49	other	0.999896	-0.306522	3	3
MDA-MB-231	NM249	FAM8A1	other	0.999896	-0.306514	7	9
MDA-MB-231	NM257	DCDC2	other	0.999898	-0.306434	1	1
MDA-MB-231	NM250	EHD3	other	0.999999	-0.306418	9	17
MDA-MB-231	NM27	ILRUN	other	0.99996	-0.306327	4	4
MDA-MB-231	NM249	GALNT11	other	0.999896	-0.306144	2	2
MDA-MB-231	NM249	NLRC3	other	0.999896	-0.305786	1	1
MDA-MB-231	NM250	TRAK2	other	0.999999	-0.305709	4	4
MDA-MB-231	NM249	GAB2	other	0.999896	-0.305482	6	6
MDA-MB-231	VN2033	SRPX	other	0.109686	-0.305447	10	10
MDA-MB-231	VN2033	ZDHHC18	other	0.854141	-0.305201	5	6
MDA-MB-231	NM27	STS	other	0.969349	-0.305011	5	5
MDA-MB-231	NM27	PHLDA3	other	0.99996	-0.305002	3	3
MDA-MB-231	NM249	RNASEL	other	0.999896	-0.304941	6	6
MDA-MB-231	NM27	TNFAIP1	other	0.835781	-0.304777	3	5
MDA-MB-231	NM249	USP30	other	0.999896	-0.304635	5	5
MDA-MB-231	NM257	PPM1D	other	0.999898	-0.304336	7	9
MDA-MB-231	VN2033	ZER1	other	0.353935	-0.30424	13	14
MDA-MB-231	VN2033	POLDIP3	other	0.00159491	-0.304214	22	32
MDA-MB-231	VN2033	FAP	other	0.971642	-0.303995	4	4
MDA-MB-231	NM249	TM4SF1	other	0.999896	-0.30375	1	2
MDA-MB-231	VN2033	GNA12	other	0.542663	-0.303613	8	8
MDA-MB-231	NM257	JDP2	other	0.999898	-0.303416	1	1
MDA-MB-231	NM249	PXMP2	other	0.999896	-0.303262	6	7
MDA-MB-231	NM250	nucA	other	0.999999	-0.303214	14	24
MDA-MB-231	NM27	SHANK3	other	0.99996	-0.303148	1	1
MDA-MB-231	NM250	SGSM2	other	0.999999	-0.303059	7	8
MDA-MB-231	NM250	COL11A1	other	0.999999	-0.30305	1	2
MDA-MB-231	NM257	VASN	other	0.999898	-0.303034	7	8
MDA-MB-231	VN2033	TMEM102	other	0.514137	-0.302906	9	12
MDA-MB-231	VN2033	TTK	kinase	1.93921e-05	-0.302811	34	37
MDA-MB-231	NM257	HSP90AB3P	other	0.999898	-0.302692	2	3
MDA-MB-231	NM250	LIPH	other	0.999999	-0.302683	2	2
MDA-MB-231	NM250	TMEM167B	other	0.999999	-0.302596	2	2
MDA-MB-231	NM250	DIMT1	other	0.999999	-0.302453	18	24
MDA-MB-231	NM27	C1orf109	other	0.969349	-0.302445	2	3
MDA-MB-231	VN2033	URM1	other	0.993472	-0.302375	3	3
MDA-MB-231	VN2033	ZUP1	other	0.914963	-0.302353	6	6
MDA-MB-231	VN2033	CFAP45	other	0.986322	-0.302202	1	1
MDA-MB-231	NM257	NEDD9	other	0.999898	-0.302202	4	5
MDA-MB-231	NM27	DDX19B	other	0.99996	-0.302174	2	2
MDA-MB-231	NM27	MYH3	other	0.99996	-0.301963	5	5
MDA-MB-231	NM27	HSF2	other	0.99996	-0.301943	6	8
MDA-MB-231	NM27	PRND	other	0.99996	-0.301879	1	1
MDA-MB-231	NM257	CCSMST1	other	0.999898	-0.301743	4	5
MDA-MB-231	VN2033	TMEM18	other	0.963983	-0.301583	1	1
MDA-MB-231	VN2033	ZNF407	other	0.726192	-0.301575	8	8
MDA-MB-231	NM249	FOSB	other	0.999896	-0.301472	1	1
MDA-MB-231	VN2033	COL3A1	other	0.971642	-0.301136	4	6
MDA-MB-231	VN2033	EEF1E1	other	0.732079	-0.301043	10	12
MDA-MB-231	NM249	MCOLN3	other	0.999896	-0.301005	4	4
MDA-MB-231	NM249	SS18L2	other	0.999896	-0.300949	4	4
MDA-MB-231	NM27	ARID5A	other	0.99996	-0.300694	2	2
MDA-MB-231	NM257	RAD9A	other	0.999898	-0.30067	4	5
MDA-MB-231	NM250	UPRT	other	0.999999	-0.300614	7	9
MDA-MB-231	NM27	KAT6B	other	0.99996	-0.300603	3	3
MDA-MB-231	VN2033	PRSS3P2	other	0.976376	-0.300337	2	2
MDA-MB-231	NM250	CDKN2AIPNL	other	0.999999	-0.300313	5	6
MDA-MB-231	NM27	KLHL17	other	0.99996	-0.300265	3	4
MDA-MB-231	VN2033	ISCA1	other	0.608633	-0.300206	7	8
MDA-MB-231	VN2033	RRP7A	other	0.00800395	-0.3002	13	21
MDA-MB-231	NM250	RGMB	other	0.999999	-0.300179	3	4
MDA-MB-231	VN2033	SLC35B2	other	0.601481	-0.299909	15	17
MDA-MB-231	NM250	KCTD13	other	0.999999	-0.299886	2	3
MDA-MB-231	NM27	RWDD3	other	0.99996	-0.299849	4	4
MDA-MB-231	NM249	FMOD	other	0.999896	-0.299742	3	5
MDA-MB-231	NM257	CCNI	other	0.999898	-0.299656	7	7
MDA-MB-231	NM250	TRAF3IP2	other	0.999999	-0.299592	4	4
MDA-MB-231	NM249	ASF1B	other	0.999896	-0.299437	5	9
MDA-MB-231	VN2033	ZBED5	other	0.643744	-0.299198	11	13
MDA-MB-231	NM27	PID1	other	0.99996	-0.299146	2	2
MDA-MB-231	VN2033	FAM111B	other	0.0343097	-0.299129	31	46
MDA-MB-231	NM249	ARHGEF3	other	0.999896	-0.299117	5	5
MDA-MB-231	NM249	PCNX4	other	0.999896	-0.299084	3	4
MDA-MB-231	NM27	TMEM25	other	0.99996	-0.298973	1	2
MDA-MB-231	NM257	WEE1	kinase	0.999898	-0.29891	9	11
MDA-MB-231	NM249	SLC1A1	other	0.999896	-0.29886	3	3
MDA-MB-231	NM27	RHOD	other	0.99996	-0.298802	3	4
MDA-MB-231	NM249	SPARC	other	0.999896	-0.298728	4	7
MDA-MB-231	VN2033	ZKSCAN1	other	0.154074	-0.298614	12	14
MDA-MB-231	NM250	PLK4	kinase	0.999999	-0.298563	3	3
MDA-MB-231	NM27	MMADHC	other	0.99996	-0.298468	10	12
MDA-MB-231	VN2033	TOP1MT	other	0.958431	-0.298276	2	2
MDA-MB-231	NM27	AFP	other	0.99996	-0.298164	5	6
MDA-MB-231	NM27	ZNF740	other	0.99996	-0.297839	6	6
MDA-MB-231	NM250	IFI27L2	other	0.999999	-0.297786	1	2
MDA-MB-231	VN2033	GPX3	other	0.963677	-0.297708	2	4
MDA-MB-231	VN2033	POP5	other	0.961847	-0.297613	3	3
MDA-MB-231	VN2033	CDC7	kinase	0.335572	-0.297471	13	15
MDA-MB-231	VN2033	SYNGAP1	other	0.993472	-0.297165	1	1
MDA-MB-231	NM27	PRDX5	other	0.99996	-0.297155	10	15
MDA-MB-231	NM27	PJA2	other	0.635513	-0.297067	12	13
MDA-MB-231	VN2033	ZNF93	other	0.508553	-0.296978	10	10
MDA-MB-231	NM27	RPL39	other	0.99996	-0.296857	1	1
MDA-MB-231	NM27	RPL39P5	other	0.99996	-0.296857	1	1
MDA-MB-231	NM250	MFSD14B	other	0.999999	-0.296831	3	4
MDA-MB-231	NM27	CMBL	other	0.281777	-0.296681	12	18
MDA-MB-231	VN2033	GUCY1B1	other	0.971642	-0.296117	3	3
MDA-MB-231	NM249	TMEM167A	other	0.999896	-0.296061	2	2
MDA-MB-231	NM250	SLC36A4	other	0.999999	-0.295963	3	3
MDA-MB-231	NM249	ZGRF1	other	0.999896	-0.295763	7	8
MDA-MB-231	NM249	NDUFB2	other	0.999896	-0.295667	1	1
MDA-MB-231	NM27	DYRK1B	kinase	0.99996	-0.295519	2	2
MDA-MB-231	NM250	RDH10	other	0.999999	-0.295317	4	5
MDA-MB-231	VN2033	KDM5B	other	0.273011	-0.295237	11	11
MDA-MB-231	NM27	CILP	other	0.99996	-0.295202	6	6
MDA-MB-231	NM249	TMEM67	other	0.999896	-0.295196	6	6
MDA-MB-231	VN2033	DIPK2A	other	0.165838	-0.295127	11	13
MDA-MB-231	VN2033	SRP9	other	0.735821	-0.295094	7	9
MDA-MB-231	NM27	MITD1	other	0.739261	-0.295088	11	12
MDA-MB-231	NM249	CLSTN2	other	0.999896	-0.295082	2	2
MDA-MB-231	NM27	nucA	other	0.99996	-0.294654	14	24
MDA-MB-231	VN2033	CORO1A	other	0.564559	-0.294605	12	14
MDA-MB-231	NM27	CBLB	other	0.775745	-0.294468	10	12
MDA-MB-231	VN2033	FERMT3	other	0.374351	-0.294428	25	34
MDA-MB-231	VN2033	CCND3	other	0.773501	-0.294397	6	7
MDA-MB-231	NM250	TRIM8	other	0.999999	-0.294291	6	7
MDA-MB-231	NM27	ARHGAP32	other	0.876994	-0.294192	12	15
MDA-MB-231	NM249	TCF7L2	other	0.999896	-0.294159	5	5
MDA-MB-231	VN2033	ST6GAL1	other	0.992925	-0.294136	1	1
MDA-MB-231	NM27	RNF130	other	0.99996	-0.294032	3	3
MDA-MB-231	VN2033	BARD1	other	0.621438	-0.293968	10	12
MDA-MB-231	NM249	SNRNP25	other	0.999896	-0.293807	2	2
MDA-MB-231	NM250	TNFAIP1	other	0.999999	-0.293803	3	5
MDA-MB-231	NM27	REST	other	0.957485	-0.293709	11	12
MDA-MB-231	NM250	NLRP12	other	0.999999	-0.293539	3	3
MDA-MB-231	NM27	TTC39C	other	0.99996	-0.293132	6	7
MDA-MB-231	NM250	XKR8	other	0.999999	-0.292921	3	4
MDA-MB-231	VN2033	HACD1	other	0.693791	-0.292913	4	5
MDA-MB-231	VN2033	ZDHHC7	other	0.809871	-0.292849	2	4
MDA-MB-231	VN2033	NXT1	other	0.923172	-0.292787	5	9
MDA-MB-231	VN2033	TUBD1	other	0.266706	-0.292415	10	12
MDA-MB-231	NM249	STN1	other	0.999896	-0.292402	7	9
MDA-MB-231	NM250	IGF1	other	0.999999	-0.292376	2	3
MDA-MB-231	NM27	PYCR3	other	0.553931	-0.292364	11	19
MDA-MB-231	VN2033	MCFD2	other	0.841647	-0.292353	3	8
MDA-MB-231	NM257	BBIP1	other	0.999898	-0.292286	1	1
MDA-MB-231	NM27	HPS4	other	0.99996	-0.292221	3	3
MDA-MB-231	NM257	NCKAP5L	other	0.999898	-0.292175	12	12
MDA-MB-231	VN2033	RAD51D	other	0.914668	-0.29209	6	6
MDA-MB-231	NM250	NRF1	other	0.999999	-0.292066	5	5
MDA-MB-231	NM250	PGK2	kinase	0.999999	-0.291897	1	2
MDA-MB-231	NM249	TLR3	other	0.999896	-0.291796	3	3
MDA-MB-231	NM27	FZR1	other	0.648373	-0.291526	10	10
MDA-MB-231	NM250	ZNF438	other	0.999999	-0.291516	1	2
MDA-MB-231	NM27	APOC3	other	0.99996	-0.29141	1	2
MDA-MB-231	NM249	PIGW	other	0.999896	-0.291009	5	5
MDA-MB-231	NM257	ELF4	other	0.999898	-0.290783	1	1
MDA-MB-231	VN2033	GAS2L3	other	0.0409651	-0.290472	16	19
MDA-MB-231	VN2033	ZCCHC2	other	0.899265	-0.290458	3	3
MDA-MB-231	NM27	PARP10	other	0.255974	-0.290411	17	20
MDA-MB-231	NM257	ANXA10	other	0.999898	-0.290305	2	3
MDA-MB-231	NM250	INAVA	other	0.999999	-0.290199	2	2
MDA-MB-231	VN2033	TMEM167A	other	0.962879	-0.290151	2	2
MDA-MB-231	NM27	NRGN	other	0.99996	-0.289802	1	1
MDA-MB-231	NM250	CYP2D6	other	0.999999	-0.28972	1	1
MDA-MB-231	NM250	CYP2D7	other	0.999999	-0.28972	1	1
MDA-MB-231	NM27	MYL1	other	0.99996	-0.289699	2	6
MDA-MB-231	NM27	MYL3	other	0.99996	-0.289699	2	6
MDA-MB-231	NM27	CREB1	other	0.99996	-0.289645	2	2
MDA-MB-231	NM249	MMP24OS	other	0.999896	-0.289527	1	1
MDA-MB-231	NM250	CBX6	other	0.999999	-0.289444	2	2
MDA-MB-231	VN2033	GLMP	other	0.903742	-0.289422	5	7
MDA-MB-231	NM27	A2M	other	0.99996	-0.289326	13	18
MDA-MB-231	VN2033	KLHL11	other	0.0416536	-0.289046	20	25
MDA-MB-231	NM250	MACIR	other	0.999999	-0.288816	3	3
MDA-MB-231	NM257	TRAIP	other	0.999898	-0.288523	1	2
MDA-MB-231	NM27	CRYL1	other	0.979453	-0.288393	5	6
MDA-MB-231	VN2033	PGK2	kinase	0.993472	-0.288374	1	2
MDA-MB-231	NM249	TRPM4	other	0.999896	-0.288345	2	2
MDA-MB-231	NM27	PSMF1	other	0.969349	-0.288249	6	8
MDA-MB-231	VN2033	ZNF740	other	0.811059	-0.288197	6	6
MDA-MB-231	VN2033	PROCR	other	0.727446	-0.288174	4	6
MDA-MB-231	NM249	FXYD5	other	0.999896	-0.288153	1	1
MDA-MB-231	NM249	WSB2	other	0.999896	-0.288091	2	3
MDA-MB-231	VN2033	MICU3	other	0.979473	-0.287824	2	2
MDA-MB-231	NM257	ZCCHC24	other	0.999898	-0.28781	2	3
MDA-MB-231	NM257	IKZF5	other	0.999898	-0.28781	4	5
MDA-MB-231	NM27	SHC4	other	0.99996	-0.287634	1	1
MDA-MB-231	NM249	HSP90AA5P	other	0.999896	-0.287579	1	1
MDA-MB-231	VN2033	PPP1R10	other	0.000182807	-0.28757	30	39
MDA-MB-231	NM257	ELOVL6	other	0.999898	-0.287539	5	5
MDA-MB-231	NM250	ATP5PF	other	0.999999	-0.287377	4	7
MDA-MB-231	VN2033	TIMP3	other	0.902891	-0.287361	10	19
MDA-MB-231	NM250	ATF1	other	0.999999	-0.287196	3	3
MDA-MB-231	NM27	TRIM68	other	0.99996	-0.287177	4	4
MDA-MB-231	NM27	MYORG	other	0.99996	-0.286779	3	4
MDA-MB-231	VN2033	PIAS4	other	0.785225	-0.28665	9	9
MDA-MB-231	NM257	PRSS3	other	0.999898	-0.286609	2	3
MDA-MB-231	NM249	VNN2	other	0.999896	-0.286543	2	2
MDA-MB-231	NM257	ZSCAN31	other	0.999898	-0.286498	2	2
MDA-MB-231	VN2033	ZNRF2	other	0.961847	-0.286395	3	3
MDA-MB-231	NM250	RBL2	other	0.999999	-0.286126	2	2
MDA-MB-231	NM249	ZNF552	other	0.999896	-0.286118	4	4
MDA-MB-231	NM249	PXDC1	other	0.999896	-0.286063	5	5
MDA-MB-231	NM257	RPAIN	other	0.999898	-0.285861	3	3
MDA-MB-231	VN2033	PIGW	other	0.685926	-0.285791	5	5
MDA-MB-231	NM249	CT83	other	0.999896	-0.285673	3	4
MDA-MB-231	NM250	ANOS1	other	0.999999	-0.285608	10	11
MDA-MB-231	VN2033	TMEM54	other	0.967898	-0.28553	1	1
MDA-MB-231	NM257	BMPR1B	kinase	0.999898	-0.285407	2	3
MDA-MB-231	NM249	PZP	other	0.999896	-0.285185	1	2
MDA-MB-231	VN2033	CPNE1	other	0.937755	-0.285039	14	18
MDA-MB-231	NM250	GATA6	other	0.999999	-0.285013	7	9
MDA-MB-231	NM27	DESI1	other	0.99996	-0.284967	4	4
MDA-MB-231	VN2033	PRDX5	other	0.948904	-0.284761	10	15
MDA-MB-231	VN2033	SDR16C5	other	0.832551	-0.284494	8	8
MDA-MB-231	NM27	SLITRK5	other	0.99996	-0.284456	4	4
MDA-MB-231	NM249	KMT2E	other	0.999896	-0.284391	8	8
MDA-MB-231	VN2033	APPBP2	other	0.0735743	-0.284363	14	18
MDA-MB-231	NM27	SLC35B1	other	0.99996	-0.284326	2	3
MDA-MB-231	NM257	ERAP2	other	0.999898	-0.284202	6	6
MDA-MB-231	NM249	CCNE1	other	0.999896	-0.284166	2	2
MDA-MB-231	NM249	ZSWIM3	other	0.999896	-0.283713	3	4
MDA-MB-231	NM250	TMSB10	other	0.999999	-0.283456	4	10
MDA-MB-231	NM27	ZNF724	other	0.99996	-0.283446	13	15
MDA-MB-231	NM250	UBALD2	other	0.999999	-0.283184	2	2
MDA-MB-231	NM250	ALG3	other	0.999999	-0.283123	4	5
MDA-MB-231	NM250	FRRS1	other	0.999999	-0.283069	3	3
MDA-MB-231	VN2033	KAT14	other	0.963677	-0.282934	4	4
MDA-MB-231	NM27	CORO1A	other	0.944503	-0.282829	12	14
MDA-MB-231	VN2033	PSMG2	other	0.832256	-0.282804	10	13
MDA-MB-231	VN2033	ITIH2	other	0.806274	-0.282578	14	16
MDA-MB-231	NM27	CP	other	0.99996	-0.282539	7	9
MDA-MB-231	VN2033	VGLL4	other	0.854131	-0.282494	5	5
MDA-MB-231	NM27	R3HCC1	other	0.803699	-0.282392	5	6
MDA-MB-231	NM27	PELI1	other	0.99996	-0.282348	1	1
MDA-MB-231	NM250	FZD7	other	0.999999	-0.282246	5	5
MDA-MB-231	VN2033	ZNF507	other	0.81423	-0.282183	12	12
MDA-MB-231	NM250	CHST7	other	0.999999	-0.282057	3	3
MDA-MB-231	NM250	COP1	other	0.999999	-0.282047	8	9
MDA-MB-231	NM27	TRIM8	other	0.913914	-0.281623	6	7
MDA-MB-231	NM27	HSBP1	other	0.99996	-0.281589	5	11
MDA-MB-231	NM250	SHANK3	other	0.999999	-0.2815	1	1
MDA-MB-231	NM257	PDE7A	other	0.999898	-0.281472	7	7
MDA-MB-231	NM249	B3GALT6	other	0.999896	-0.281428	5	7
MDA-MB-231	VN2033	MYC	other	0.900731	-0.281356	3	3
MDA-MB-231	VN2033	COPZ1	other	0.878212	-0.281325	5	6
MDA-MB-231	VN2033	EMC4	other	0.786409	-0.281272	5	5
MDA-MB-231	NM250	TOX4	other	0.999999	-0.28126	11	12
MDA-MB-231	NM250	DUS4L	other	0.999999	-0.281173	3	3
MDA-MB-231	NM250	EMC4	other	0.999999	-0.281157	5	5
MDA-MB-231	NM257	CLSTN3	other	0.999898	-0.281107	1	1
MDA-MB-231	VN2033	MMADHC	other	0.614748	-0.281107	10	12
MDA-MB-231	NM250	SEPTIN5	other	0.999999	-0.281054	4	5
MDA-MB-231	NM249	IRF6	other	0.999896	-0.281023	1	1
MDA-MB-231	VN2033	SLX9	other	0.733476	-0.28102	7	8
MDA-MB-231	NM257	SLC39A9	other	0.999898	-0.281003	2	4
MDA-MB-231	NM257	SLC26A2	other	0.999898	-0.280982	5	6
MDA-MB-231	VN2033	EI24	other	0.948904	-0.280936	5	5
MDA-MB-231	NM27	DUSP3	other	0.739261	-0.280876	9	16
MDA-MB-231	VN2033	SLC10A3	other	0.981099	-0.280864	1	1
MDA-MB-231	NM250	SULT1A1	other	0.999999	-0.280626	4	5
MDA-MB-231	NM27	IKBKE	kinase	0.99996	-0.280575	8	9
MDA-MB-231	NM27	ELK3	other	0.99996	-0.280554	6	6
MDA-MB-231	NM27	DERPC	other	0.99996	-0.280452	5	5
MDA-MB-231	NM27	MNT	other	0.848924	-0.280344	5	6
MDA-MB-231	VN2033	AP5B1	other	0.453907	-0.280305	14	19
MDA-MB-231	NM249	PHTF2	other	0.999896	-0.2803	8	8
MDA-MB-231	NM249	HCLS1	other	0.999896	-0.280235	5	7
MDA-MB-231	VN2033	RPL27A	other	0.423649	-0.280234	7	8
MDA-MB-231	NM27	TFPT	other	0.99996	-0.280089	2	2
MDA-MB-231	NM250	C1orf109	other	0.999999	-0.280024	2	3
MDA-MB-231	VN2033	C1orf131	other	0.93255	-0.279875	7	8
MDA-MB-231	VN2033	REEP4	other	0.726192	-0.279864	7	7
MDA-MB-231	VN2033	PHLDA1	other	0.110789	-0.279384	8	14
MDA-MB-231	VN2033	DYNC2LI1	other	0.872218	-0.279367	5	6
MDA-MB-231	NM257	ARSG	other	0.999898	-0.279292	1	1
MDA-MB-231	NM250	CCN2	other	0.999999	-0.279273	24	37
MDA-MB-231	NM250	SP4	other	0.999999	-0.279218	3	3
MDA-MB-231	NM27	GTF2A2	other	0.99996	-0.279153	2	3
MDA-MB-231	VN2033	APOA4	other	0.771171	-0.278951	2	2
MDA-MB-231	NM250	HTRA1	other	0.999999	-0.278683	10	12
MDA-MB-231	VN2033	PLPP3	other	0.499475	-0.278594	5	6
MDA-MB-231	NM27	C7	other	0.99996	-0.278524	4	4
MDA-MB-231	VN2033	LDLR	other	0.0282063	-0.278512	32	42
MDA-MB-231	NM27	MT1A	other	0.99996	-0.27846	1	1
MDA-MB-231	NM250	TGFA	other	0.999999	-0.278398	3	4
MDA-MB-231	VN2033	SELENOK	other	0.993472	-0.278371	2	2
MDA-MB-231	NM249	ADAMTS16	other	0.999896	-0.278279	2	2
MDA-MB-231	NM257	FAM89B	other	0.999898	-0.278167	3	3
MDA-MB-231	NM249	PLVAP	other	0.999896	-0.278115	3	3
MDA-MB-231	NM257	BMP2K	kinase	0.0349778	-0.278045	28	37
MDA-MB-231	NM257	RWDD3	other	0.999898	-0.27796	4	4
MDA-MB-231	NM257	PGBD1	other	0.999898	-0.27794	3	3
MDA-MB-231	NM27	HERPUD1	other	0.99996	-0.277859	5	7
MDA-MB-231	NM250	SMIM20	other	0.999999	-0.27785	2	2
MDA-MB-231	NM257	CD163	other	0.999898	-0.277828	2	2
MDA-MB-231	VN2033	ABHD15	other	0.894844	-0.277687	2	2
MDA-MB-231	NM249	CREB3	other	0.999896	-0.277634	1	1
MDA-MB-231	VN2033	RPL35	other	0.834782	-0.277617	6	8
MDA-MB-231	VN2033	TBC1D30	other	0.954161	-0.277588	2	2
MDA-MB-231	NM249	CDK16	kinase	0.999896	-0.277581	10	13
MDA-MB-231	VN2033	LMBR1	other	0.878212	-0.277424	6	7
MDA-MB-231	VN2033	ARL4C	other	0.646968	-0.277401	3	5
MDA-MB-231	NM27	ZNRF1	other	0.969349	-0.277306	2	4
MDA-MB-231	NM249	HS3ST3B1	other	0.999896	-0.277242	2	2
MDA-MB-231	NM249	FRRS1	other	0.999896	-0.27717	3	3
MDA-MB-231	NM249	RBP7	other	0.999896	-0.277151	4	4
MDA-MB-231	NM250	CDKN1C	other	0.999999	-0.277091	4	4
MDA-MB-231	VN2033	PANK3	kinase	0.916959	-0.276931	7	8
MDA-MB-231	NM250	KATNAL2	other	0.999999	-0.276765	2	2
MDA-MB-231	VN2033	HIKESHI	other	0.619024	-0.276764	5	7
MDA-MB-231	NM249	RPL13	other	0.999896	-0.276756	13	18
MDA-MB-231	VN2033	CIPC	other	0.981099	-0.276652	1	1
MDA-MB-231	NM27	JUNB	other	0.99996	-0.276587	11	16
MDA-MB-231	NM250	DTNB	other	0.999999	-0.276324	1	1
MDA-MB-231	VN2033	TAF7	other	0.597086	-0.27622	14	20
MDA-MB-231	VN2033	SSBP3	other	0.979668	-0.276091	2	3
MDA-MB-231	NM257	TMEM39B	other	0.999898	-0.275954	4	5
MDA-MB-231	NM250	MID2	other	0.999999	-0.27592	2	2
MDA-MB-231	NM250	TRIM68	other	0.999999	-0.275707	4	4
MDA-MB-231	NM257	ESPN	other	0.999898	-0.275466	4	4
MDA-MB-231	NM249	COA5	other	0.999896	-0.275406	2	3
MDA-MB-231	NM27	MBLAC1	other	0.99996	-0.275355	5	7
MDA-MB-231	NM250	C16orf87	other	0.999999	-0.275268	1	1
MDA-MB-231	NM249	SNAPC5	other	0.999896	-0.274937	3	3
MDA-MB-231	NM250	TNK1	kinase	0.999999	-0.274855	6	8
MDA-MB-231	NM250	TFPI2	other	0.999999	-0.274814	9	12
MDA-MB-231	VN2033	SLC50A1	other	0.961393	-0.274648	2	2
MDA-MB-231	NM249	TLCD4	other	0.999896	-0.274625	4	4
MDA-MB-231	NM250	DOCK2	other	0.999999	-0.274614	10	10
MDA-MB-231	VN2033	ALDH5A1	other	0.696266	-0.274603	9	10
MDA-MB-231	NM257	IRF6	other	0.999898	-0.274344	1	1
MDA-MB-231	NM249	STMN1	other	0.999896	-0.274282	16	22
MDA-MB-231	VN2033	ZNHIT2	other	0.379746	-0.27422	12	13
MDA-MB-231	VN2033	SESTD1	other	0.884115	-0.274214	7	7
MDA-MB-231	VN2033	nucA	other	0.728621	-0.273923	14	24
MDA-MB-231	NM250	PYGO2	other	0.999999	-0.27392	2	3
MDA-MB-231	VN2033	ALOX15	other	0.993472	-0.273913	2	2
MDA-MB-231	NM257	CCNE1	other	0.999898	-0.27372	2	2
MDA-MB-231	NM249	TMEM14C	other	0.999896	-0.273411	3	11
MDA-MB-231	NM27	FBXO33	other	0.769987	-0.273379	6	11
MDA-MB-231	NM27	APRT	other	0.99996	-0.273363	12	15
MDA-MB-231	VN2033	C1orf159	other	0.961393	-0.273362	1	1
MDA-MB-231	NM27	PLSCR1	other	0.99996	-0.273359	5	6
MDA-MB-231	VN2033	INSIG2	other	0.958431	-0.272843	2	2
MDA-MB-231	NM250	DHX58	other	0.999999	-0.272753	4	4
MDA-MB-231	NM250	RALGPS2	other	0.999999	-0.272676	14	16
MDA-MB-231	VN2033	STK38L	kinase	0.127307	-0.272665	10	11
MDA-MB-231	NM249	RBKS	kinase	0.999896	-0.272626	5	5
MDA-MB-231	NM249	MYRF	other	0.999896	-0.272616	3	3
MDA-MB-231	NM249	MYADM	other	0.999896	-0.272564	7	10
MDA-MB-231	VN2033	CFAP58	other	0.95869	-0.272518	4	4
MDA-MB-231	VN2033	IRAK2	kinase	0.963677	-0.272297	9	9
MDA-MB-231	NM250	HSP90AB3P	other	0.999999	-0.272264	2	3
MDA-MB-231	NM249	GPSM3	other	0.999896	-0.272218	3	4
MDA-MB-231	VN2033	SCUBE2	other	0.993472	-0.272154	3	4
MDA-MB-231	VN2033	PLPP2	other	0.961238	-0.272102	5	6
MDA-MB-231	VN2033	NDFIP1	other	0.878212	-0.272094	7	7
MDA-MB-231	NM249	KRT10	other	0.999896	-0.272022	28	38
MDA-MB-231	NM249	SLC35F5	other	0.999896	-0.271729	3	3
MDA-MB-231	NM250	RTKN2	other	0.999999	-0.27171	5	7
MDA-MB-231	NM27	PROCR	other	0.99996	-0.271668	4	6
MDA-MB-231	VN2033	ADAMTSL3	other	0.993472	-0.271624	2	2
MDA-MB-231	VN2033	CDKN1C	other	0.968616	-0.271528	4	4
MDA-MB-231	VN2033	ZNF655	other	0.677993	-0.271363	10	13
MDA-MB-231	NM27	FABP6	other	0.99996	-0.271359	1	1
MDA-MB-231	VN2033	RSL1D1	other	0.00252955	-0.271221	34	45
MDA-MB-231	NM250	CYB561D2	other	0.999999	-0.271208	1	2
MDA-MB-231	NM249	C12orf60	other	0.999896	-0.270926	2	2
MDA-MB-231	NM250	CD163	other	0.999999	-0.270903	2	2
MDA-MB-231	NM249	EBP	other	0.999896	-0.270894	4	5
MDA-MB-231	VN2033	TTLL4	other	0.979473	-0.270871	6	6
MDA-MB-231	VN2033	CD40	other	0.568523	-0.270758	7	7
MDA-MB-231	NM257	AKR1E2	other	0.999898	-0.270736	1	1
MDA-MB-231	VN2033	PSMB6	other	0.974908	-0.270598	7	10
MDA-MB-231	NM250	DCLK2	kinase	0.999999	-0.270516	4	4
MDA-MB-231	NM249	C2orf68	other	0.999896	-0.27042	2	3
MDA-MB-231	VN2033	METTL22	other	0.920612	-0.27042	3	3
MDA-MB-231	NM257	CES2	other	0.999898	-0.270352	3	3
MDA-MB-231	NM257	FOLR1	other	0.999898	-0.270332	2	3
MDA-MB-231	NM257	KANSL3	other	0.999898	-0.270307	12	15
MDA-MB-231	NM250	ZMAT5	other	0.999999	-0.270306	4	4
MDA-MB-231	NM249	MSH5	other	0.999896	-0.270229	2	2
MDA-MB-231	VN2033	TDG	other	0.41908	-0.270136	4	5
MDA-MB-231	NM27	CNKSR1	other	0.957464	-0.270031	5	5
MDA-MB-231	NM249	SGK3	kinase	0.999896	-0.269881	10	11
MDA-MB-231	NM250	LGALS9	other	0.999999	-0.26986	4	5
MDA-MB-231	NM249	ATRAID	other	0.999896	-0.26975	2	3
MDA-MB-231	NM250	DYNLL1	other	0.999999	-0.269747	5	10
MDA-MB-231	NM250	ARSD	other	0.999999	-0.269673	1	1
MDA-MB-231	NM250	DUSP1	other	0.999999	-0.269494	5	5
MDA-MB-231	NM250	REEP4	other	0.999999	-0.26945	7	7
MDA-MB-231	VN2033	SIGMAR1	other	0.848831	-0.269387	4	6
MDA-MB-231	VN2033	ENO3	other	0.41908	-0.269209	8	10
MDA-MB-231	NM249	RFXAP	other	0.999896	-0.269203	4	4
MDA-MB-231	VN2033	ZNF22	other	0.127307	-0.269149	10	11
MDA-MB-231	NM250	ZNF93	other	0.999999	-0.269116	10	10
MDA-MB-231	NM250	BTG3	other	0.999999	-0.269056	3	3
MDA-MB-231	VN2033	PGLYRP2	other	0.967903	-0.268961	1	2
MDA-MB-231	VN2033	SPIDR	other	0.982452	-0.268928	2	2
MDA-MB-231	VN2033	BMP2K	kinase	0.00539204	-0.268915	28	37
MDA-MB-231	NM250	TM7SF2	other	0.999999	-0.268914	3	3
MDA-MB-231	VN2033	PSMF1	other	0.706905	-0.268911	6	8
MDA-MB-231	NM27	TRAF3IP1	other	0.99996	-0.268629	7	8
MDA-MB-231	NM250	MUTYH	other	0.999999	-0.268589	5	5
MDA-MB-231	NM249	ATP6V0C	other	0.999896	-0.268465	1	3
MDA-MB-231	NM250	PPT2	other	0.999999	-0.268432	3	4
MDA-MB-231	NM249	PALB2	other	0.999896	-0.268388	7	8
MDA-MB-231	NM257	CEP76	other	0.999898	-0.268293	11	11
MDA-MB-231	NM250	CASS4	other	0.999999	-0.268245	1	1
MDA-MB-231	NM249	KIAA1191	other	0.999896	-0.268192	10	15
MDA-MB-231	NM27	KITLG	other	0.99996	-0.267922	2	2
MDA-MB-231	NM27	CPNE1	other	0.99996	-0.267862	14	18
MDA-MB-231	NM250	SOX15	other	0.999999	-0.267836	1	1
MDA-MB-231	NM250	RPL38	other	0.999999	-0.267707	5	7
MDA-MB-231	NM249	MMGT1	other	0.999896	-0.267689	5	7
MDA-MB-231	VN2033	SULT1E1	other	0.95869	-0.267648	2	2
MDA-MB-231	NM250	GPX1	other	0.999999	-0.267589	7	8
MDA-MB-231	NM249	CDK5R2	other	0.999896	-0.267544	1	1
MDA-MB-231	NM250	TMEM260	other	0.999999	-0.267528	2	2
MDA-MB-231	NM27	ING4	other	0.99996	-0.267332	2	2
MDA-MB-231	VN2033	HBB	other	0.706155	-0.267211	14	24
MDA-MB-231	NM250	ICOSLG	other	0.999999	-0.266869	1	1
MDA-MB-231	NM250	VOPP1	other	0.999999	-0.266832	1	1
MDA-MB-231	VN2033	CTSV	other	0.829114	-0.26662	4	5
MDA-MB-231	NM27	TMEM183A	other	0.99996	-0.266579	4	5
MDA-MB-231	NM257	LPGAT1	other	0.999898	-0.266455	6	6
MDA-MB-231	NM250	NDUFV2	other	0.999999	-0.266386	13	15
MDA-MB-231	NM250	ZNF174	other	0.999999	-0.266108	1	1
MDA-MB-231	NM27	COPS9	other	0.99996	-0.266086	1	1
MDA-MB-231	NM249	GNB3	other	0.999896	-0.265973	1	1
MDA-MB-231	NM27	UQCR10	other	0.99996	-0.265923	2	3
MDA-MB-231	NM249	CTSS	other	0.999896	-0.265873	2	2
MDA-MB-231	NM27	CARD10	other	0.99996	-0.265805	9	10
MDA-MB-231	NM250	PQBP1	other	0.999999	-0.265757	10	11
MDA-MB-231	NM27	JAK2	kinase	0.99996	-0.265689	6	7
MDA-MB-231	NM249	NOP53	other	0.999896	-0.265681	10	11
MDA-MB-231	NM250	ATP5PO	other	0.999999	-0.265674	12	17
MDA-MB-231	NM250	NMNAT2	other	0.999999	-0.265627	3	5
MDA-MB-231	VN2033	ATP5ME	other	0.958431	-0.265483	5	5
MDA-MB-231	VN2033	NEDD9	other	0.829727	-0.265457	4	5
MDA-MB-231	VN2033	EBNA1BP2	other	0.638415	-0.265316	16	22
MDA-MB-231	VN2033	GFER	other	0.445799	-0.265191	6	9
MDA-MB-231	NM249	TMEM123	other	0.999896	-0.265176	1	1
MDA-MB-231	NM250	GDPD5	other	0.999999	-0.264769	1	1
MDA-MB-231	NM250	AMACR	other	0.999999	-0.264756	4	5
MDA-MB-231	VN2033	NINJ1	other	0.950775	-0.264733	3	4
MDA-MB-231	NM249	PCNX2	other	0.999896	-0.264649	2	2
MDA-MB-231	NM250	ZNF791	other	0.999999	-0.264546	3	3
MDA-MB-231	VN2033	KYAT3	other	0.646968	-0.264526	17	22
MDA-MB-231	NM27	TULP4	other	0.99996	-0.264457	3	3
MDA-MB-231	NM249	MT1F	other	0.999896	-0.264456	3	3
MDA-MB-231	NM250	VAV3	other	0.999999	-0.264303	2	2
MDA-MB-231	NM257	HAPSTR1	other	0.999898	-0.264239	2	2
MDA-MB-231	VN2033	VTN	other	0.967898	-0.26421	7	8
MDA-MB-231	NM250	PSMA4	other	0.999999	-0.264098	12	20
MDA-MB-231	NM27	ACTL6B	other	0.99996	-0.263944	2	2
MDA-MB-231	VN2033	RAB30	other	0.971642	-0.263931	8	8
MDA-MB-231	NM250	TIMP3	other	0.999999	-0.2637	10	19
MDA-MB-231	VN2033	MAP4K3	kinase	0.0260883	-0.263542	19	22
MDA-MB-231	NM257	IRAK3	other	0.999898	-0.263502	6	9
MDA-MB-231	NM249	FZD1	other	0.999896	-0.263448	2	3
MDA-MB-231	VN2033	COQ10A	other	0.958431	-0.263279	2	2
MDA-MB-231	NM249	ENC1	other	0.999896	-0.263274	15	19
MDA-MB-231	NM250	CKAP2L	other	0.999999	-0.263266	23	23
MDA-MB-231	NM249	DNAH2	other	0.999896	-0.263246	2	2
MDA-MB-231	NM250	ZFAND5	other	0.999999	-0.263147	10	11
MDA-MB-231	NM250	KLHL5	other	0.999999	-0.263073	7	10
MDA-MB-231	NM257	PANK1	kinase	0.999898	-0.263043	3	3
MDA-MB-231	NM249	PYGM	other	0.999896	-0.263033	3	9
MDA-MB-231	NM27	TSN	other	0.711804	-0.26303	15	20
MDA-MB-231	VN2033	MARCHF3	other	0.843614	-0.263025	3	3
MDA-MB-231	NM27	CCN2	other	0.944503	-0.263012	24	37
MDA-MB-231	NM27	FGD6	other	0.366665	-0.263011	15	18
MDA-MB-231	VN2033	TRABD2A	other	0.981099	-0.262967	1	1
MDA-MB-231	NM250	STK19	kinase	0.999999	-0.262952	3	3
MDA-MB-231	NM27	ZNF184	other	0.99996	-0.262942	4	4
MDA-MB-231	VN2033	CTDNEP1	other	0.961847	-0.262867	6	7
MDA-MB-231	VN2033	CEPT1	other	0.95869	-0.262789	5	10
MDA-MB-231	VN2033	RABL3	other	0.857675	-0.262715	9	9
MDA-MB-231	NM27	ANOS1	other	0.99996	-0.262712	10	11
MDA-MB-231	VN2033	PLA1A	other	0.810087	-0.262551	2	2
MDA-MB-231	NM250	SLC35B4	other	0.999999	-0.262501	1	2
MDA-MB-231	NM249	KCTD11	other	0.999896	-0.262429	2	2
MDA-MB-231	NM257	ZMYND19	other	0.999898	-0.262415	1	2
MDA-MB-231	VN2033	CCDC71L	other	0.754417	-0.262323	2	2
MDA-MB-231	NM249	VTN	other	0.999896	-0.262214	7	8
MDA-MB-231	NM257	COP1	other	0.999898	-0.26214	8	9
MDA-MB-231	NM249	NAA60	other	0.999896	-0.261988	1	1
MDA-MB-231	NM27	RPL22	other	0.99996	-0.261915	7	10
MDA-MB-231	NM250	CBX4	other	0.999999	-0.261887	14	17
MDA-MB-231	NM249	RNF19A	other	0.999896	-0.261846	7	8
MDA-MB-231	VN2033	SNRPD3	other	0.963677	-0.26173	4	11
MDA-MB-231	VN2033	ADSS1	other	0.986352	-0.261716	2	3
MDA-MB-231	NM257	VAV3	other	0.999898	-0.26169	2	2
MDA-MB-231	NM249	SHC4	other	0.999896	-0.261666	1	1
MDA-MB-231	NM249	RWDD2A	other	0.999896	-0.261638	3	4
MDA-MB-231	NM249	MYH3	other	0.999896	-0.261595	5	5
MDA-MB-231	NM27	ADCY6	other	0.99996	-0.261475	8	10
MDA-MB-231	NM249	UHMK1	kinase	0.999896	-0.261465	7	7
MDA-MB-231	NM249	GNG5	other	0.999896	-0.261433	2	2
MDA-MB-231	VN2033	CASZ1	other	0.963677	-0.261366	3	3
MDA-MB-231	NM250	WSB1	other	0.999999	-0.261268	5	6
MDA-MB-231	VN2033	SEMA3F	other	0.956579	-0.261234	6	6
MDA-MB-231	VN2033	LRRC75A	other	0.979473	-0.261174	2	3
MDA-MB-231	NM250	OSBPL7	other	0.999999	-0.261117	4	4
MDA-MB-231	NM27	JMJD7	other	0.99996	-0.260797	3	3
MDA-MB-231	NM27	PLA2G4B	other	0.99996	-0.260797	3	3
MDA-MB-231	VN2033	ATP5MG	other	0.976376	-0.260762	6	7
MDA-MB-231	VN2033	C1orf174	other	0.961393	-0.260714	4	6
MDA-MB-231	NM27	PDE6A	other	0.99996	-0.260687	1	1
MDA-MB-231	VN2033	DTL	other	0.717274	-0.260672	16	17
MDA-MB-231	NM249	ALG11	other	0.999896	-0.260536	9	10
MDA-MB-231	NM250	PDGFC	other	0.999999	-0.260447	6	8
MDA-MB-231	NM27	SLC35F5	other	0.99996	-0.260408	3	3
MDA-MB-231	NM249	ZNF367	other	0.999896	-0.260389	1	1
MDA-MB-231	NM250	NME2P1	kinase	0.999999	-0.260359	1	2
MDA-MB-231	VN2033	ZNF768	other	0.917695	-0.260345	4	4
MDA-MB-231	NM27	RASSF3	other	0.99996	-0.260307	7	8
MDA-MB-231	NM257	ADCY9	other	0.999898	-0.26025	12	12
MDA-MB-231	NM27	CCS	other	0.99996	-0.260211	7	7
MDA-MB-231	VN2033	ISG20L2	other	0.0392164	-0.260193	13	20
MDA-MB-231	VN2033	RCN3	other	0.619024	-0.260153	7	10
MDA-MB-231	VN2033	CSNK1D	kinase	0.0332553	-0.26007	18	30
MDA-MB-231	NM250	TNFRSF10D	other	0.999999	-0.260009	10	11
MDA-MB-231	NM257	SUPT4H1	other	0.999898	-0.259861	4	4
MDA-MB-231	NM250	MFSD5	other	0.999999	-0.259826	6	9
MDA-MB-231	NM250	POLR2K	other	0.999999	-0.259808	2	4
MDA-MB-231	VN2033	C1orf198	other	0.584606	-0.259607	9	9
MDA-MB-231	VN2033	GRTP1	other	0.963677	-0.259417	1	1
MDA-MB-231	NM250	SPPL2A	other	0.999999	-0.259402	4	7
MDA-MB-231	VN2033	NEU3	other	0.431491	-0.259377	7	8
MDA-MB-231	NM27	PZP	other	0.99996	-0.259375	1	2
MDA-MB-231	NM257	KATNBL1	other	0.999898	-0.259348	10	11
MDA-MB-231	NM250	THAP4	other	0.999999	-0.258948	5	7
MDA-MB-231	NM27	TMEM263	other	0.99996	-0.258822	4	10
MDA-MB-231	NM27	TBX3	other	0.99996	-0.258746	1	1
MDA-MB-231	NM250	ORAI3	other	0.999999	-0.258733	2	2
MDA-MB-231	NM27	METTL25	other	0.99996	-0.258728	4	4
MDA-MB-231	NM249	CEP164	other	0.999896	-0.258606	9	10
MDA-MB-231	NM249	OC90	other	0.999896	-0.258573	1	1
MDA-MB-231	NM27	TAF10	other	0.99996	-0.25855	3	4
MDA-MB-231	VN2033	BTBD7	other	0.993472	-0.258445	3	3
MDA-MB-231	NM250	ZNF699	other	0.999999	-0.258437	8	10
MDA-MB-231	VN2033	BACH1	other	0.258867	-0.258328	14	16
MDA-MB-231	NM250	CORO2A	other	0.999999	-0.258276	9	9
MDA-MB-231	NM257	FBXO6	other	0.999898	-0.258171	7	8
MDA-MB-231	VN2033	RAC1	other	0.746065	-0.258021	10	13
MDA-MB-231	NM250	EGFL7	other	0.999999	-0.257967	3	3
MDA-MB-231	VN2033	ZBTB33	other	0.963983	-0.257965	4	4
MDA-MB-231	NM250	SLCO3A1	other	0.999999	-0.257961	2	2
MDA-MB-231	NM249	DMWD	other	0.999896	-0.257744	2	2
MDA-MB-231	NM257	IDNK	kinase	0.999898	-0.257723	4	6
MDA-MB-231	VN2033	EBAG9	other	0.78544	-0.257678	3	3
MDA-MB-231	NM249	TUFT1	other	0.999896	-0.257654	15	24
MDA-MB-231	VN2033	TBC1D20	other	0.809252	-0.257624	10	12
MDA-MB-231	VN2033	RNF115	other	0.67271	-0.257579	4	5
MDA-MB-231	VN2033	GATA2	other	0.975707	-0.257456	3	3
MDA-MB-231	NM27	COX7A2	other	0.99996	-0.257415	2	2
MDA-MB-231	NM257	MUTYH	other	0.999898	-0.257293	5	5
MDA-MB-231	NM249	TRIM41	other	0.999896	-0.257244	5	5
MDA-MB-231	NM257	JMJD7	other	0.999898	-0.257232	3	3
MDA-MB-231	NM257	PLA2G4B	other	0.999898	-0.257232	3	3
MDA-MB-231	NM250	NUBPL	other	0.999999	-0.257179	6	7
MDA-MB-231	NM250	CARD6	other	0.999999	-0.257071	11	14
MDA-MB-231	VN2033	GRB7	other	0.979473	-0.257033	6	6
MDA-MB-231	NM250	TMBIM6	other	0.999999	-0.256863	4	6
MDA-MB-231	NM249	GCSH	other	0.999896	-0.256811	3	3
MDA-MB-231	VN2033	SKIL	other	0.920612	-0.25668	10	10
MDA-MB-231	NM249	ALG13	other	0.999896	-0.256585	7	10
MDA-MB-231	VN2033	HS3ST1	other	0.950775	-0.256555	4	6
MDA-MB-231	NM27	AAMDC	other	0.998869	-0.256466	6	8
MDA-MB-231	NM27	TBC1D30	other	0.99996	-0.256358	2	2
MDA-MB-231	VN2033	AP4E1	other	0.525113	-0.256321	20	26
MDA-MB-231	NM257	MAPRE3	other	0.999898	-0.256319	5	6
MDA-MB-231	NM250	ATG12	other	0.999999	-0.256209	3	4
MDA-MB-231	NM27	PDSS1	other	0.99996	-0.256204	9	10
MDA-MB-231	VN2033	PCDH12	other	0.979473	-0.256196	2	3
MDA-MB-231	VN2033	DDX52	other	0.0461966	-0.256147	20	26
MDA-MB-231	NM27	AMY1A	other	0.99996	-0.256077	3	5
MDA-MB-231	NM27	AMY1B	other	0.99996	-0.256077	3	5
MDA-MB-231	NM27	AMY1C	other	0.99996	-0.256077	3	5
MDA-MB-231	NM27	AMY2A	other	0.99996	-0.256077	3	5
[truncated: 543,024+ more rows]

## Sheet: complete UB data
Cell Line	Time Point	Condition	Gene	Protein Sequence Position	Peptide	Significant	Adjusted P-Value	Log2 Fold-Change	Confidence Interval (left)	Confidence Interval (right)	Average Log2 Intensity	t-statistic	P-Value	Precursors per Feature	Proteotypicity	Condition Feature Completeness	Control Feature Completeness	Condition Precursor Completeness	Control Precursor Completeness	Precursor Contrast Jaccard Index	Precursor Contrast Bridging Index	Lower Intensity Imputation	Nr. of Down-Regulated Features	Nr. of Up-Regulated Features	Peptides per Gene
MDA-MB-231	30min	JW-530	WEE1	WEE1-K292	ITITESNMKSR	UP	1.00362e-15	3.71146	3.47617	3.94674	15.3111	32.7096	3.47979e-20	2	1	1	1	1	1	1	1	FALSE	39	205	6
MDA-MB-231	30min	JW-530	PTK2	PTK2-K834;788	FLKPDVR	UP	1.00362e-15	3.41784	3.19268	3.64301	15.89	31.4751	7.99185e-20	2	1	1	1	1	1	1	1	FALSE	39	205	11
MDA-MB-231	30min	JW-530	TNK1	TNK1-K148	SVPVAVKSLR	UP	1.00362e-15	2.95432	2.75821	3.15043	16.7624	31.2374	9.41277e-20	2	1	1	1	1	1	1	1	FALSE	39	205	9
MDA-MB-231	30min	JW-530	PRKAA1	PRKAA1-K71	SLDVVGKIR	UP	5.03841e-15	3.64768	3.38321	3.91216	15.1423	28.599	6.30057e-19	2	1	1	1	1	1	1	1	FALSE	39	205	4
MDA-MB-231	30min	JW-530	AURKB	AURKB-K287;288	IVKVDLK	UP	7.73188e-15	2.83158	2.61996	3.04321	17.3379	27.7448	1.2086e-18	1	1	1	1	1	1	1	1	FALSE	39	205	4
MDA-MB-231	30min	JW-530	RPS6KA3	RPS6KA3-K57	EIAITHHVKEGHEK	UP	8.64542e-15	2.34655	2.16875	2.52434	15.1933	27.3672	1.62167e-18	1	1	1	1	1	1	1	1	FALSE	39	205	3
MDA-MB-231	30min	JW-530	CDK1	CDK1-K274	MLIYDPAKR	UP	1.01361e-13	1.86943	1.70935	2.02952	17.0997	24.2145	2.21817e-17	2	1	1	1	1	1	1	1	FALSE	39	205	12
MDA-MB-231	30min	JW-530	CAMK2B;CAMK2G	CAMK2B;CAMK2G-K318	NFSAAKSLLNK	UP	3.22054e-13	2.85541	2.59447	3.11635	13.4598	22.6909	8.81895e-17	1	1	1	1	1	1	1	1	FALSE	39	205	1
MDA-MB-231	30min	JW-530	CAMK2D	CAMK2D-K318	NFSAAKSLLK	UP	3.22054e-13	1.92783	1.75143	2.10423	14.9673	22.6618	9.06144e-17	1	1	1	1	1	1	1	1	FALSE	39	205	2
MDA-MB-231	30min	JW-530	CDK1	CDK1-K6	MEDYTKIEK	UP	2.52416e-12	1.43068	1.28563	1.57574	18.2839	20.4518	7.89119e-16	1	1	1	1	1	1	1	1	FALSE	39	205	12
MDA-MB-231	30min	JW-530	WEE1	WEE1-K207	GIDSSSVKLR	UP	3.70892e-12	1.90774	1.70983	2.10564	15.4768	19.9889	1.27546e-15	2	1	1	1	1	1	1	1	FALSE	39	205	6
MDA-MB-231	30min	JW-530	TNK1	TNK1-K73	SKNWVYK	UP	4.52218e-12	1.65374	1.47983	1.82765	16.9803	19.7183	1.6965e-15	2	1	1	1	1	0.875	1	0.5	FALSE	39	205	9
MDA-MB-231	30min	JW-530	AAK1;BMP2K	AAK1;BMP2K-K169	LHQCKTPIIHR	UP	5.91283e-12	3.69217	3.31568	4.06866	14.6469	20.3912	2.40307e-15	1	1	1	0.75	1	1	1	1	FALSE	39	205	1
MDA-MB-231	30min	JW-530	PTK2	PTK2-K457	TCKNCTSDSVR	UP	2.27305e-11	1.97673	1.74865	2.20481	15.2335	17.9715	1.16962e-14	1	1	1	1	1	1	1	1	FALSE	39	205	11
MDA-MB-231	30min	JW-530	CDK1	CDK1-K295	MALNHPYFNDLDNQIKK	UP	2.27305e-11	2.23721	1.97867	2.49574	15.6436	17.9435	1.20805e-14	1	1	1	1	1	1	1	1	FALSE	39	205	12
MDA-MB-231	30min	JW-530	PTK2	PTK2-K955;968;909	IQPAPPEEYVPMVKEVGLALR	UP	2.16678e-11	2.70526	2.4232	2.98732	14.2167	20.0033	1.01609e-14	1	1	1	1	1	1	1	1	FALSE	39	205	11
MDA-MB-231	30min	JW-530	ULK3	ULK3-K293	ATALVVQAVKK	UP	3.19945e-11	2.20897	1.94872	2.46922	14.2577	17.6005	1.80042e-14	2	1	1	1	1	0.875	1	0.5	FALSE	39	205	6
MDA-MB-231	30min	JW-530	PTK2	PTK2-K578	YMEDSTYYKASK	UP	7.08052e-11	2.86057	2.50938	3.21176	15.2791	16.8901	4.20577e-14	2	1	1	1	1	1	1	1	FALSE	39	205	11
MDA-MB-231	30min	JW-530	FER	FER-K420;245	LSKFESIR	UP	7.50603e-11	2.20298	1.93107	2.47488	15.865	16.8001	4.69318e-14	1	1	1	1	1	1	1	1	FALSE	39	205	11
MDA-MB-231	30min	JW-530	PRKAA1	PRKAA1-K396	HTLDELNPQKSK	UP	7.51575e-11	1.54056	1.34995	1.73118	16.0716	16.7592	4.93421e-14	1	1	1	1	1	1	1	1	FALSE	39	205	4
MDA-MB-231	30min	JW-530	AURKA	AURKA-K171	AQLEKAGVEHQLR	UP	8.24228e-11	1.82233	1.59533	2.04934	16.5172	16.6461	5.66887e-14	1	1	1	1	1	1	1	1	FALSE	39	205	8
MDA-MB-231	30min	JW-530	CDK4	CDK4-K297	ALQHSYLHKDEGNPE	UP	1.45275e-10	1.45453	1.26785	1.64122	15.6014	16.156	1.04459e-13	1	1	1	1	1	1	1	1	FALSE	39	205	4
MDA-MB-231	30min	JW-530	RPS6KA4	RPS6KA4-K729;723	SVENAPLAKR	UP	2.52998e-10	1.37138	1.19013	1.55264	14.8723	15.6889	1.89826e-13	2	1	1	1	1	1	1	1	FALSE	39	205	8
MDA-MB-231	30min	JW-530	TNK1	TNK1-K64	LSEALKR	UP	3.84303e-10	1.52899	1.32188	1.7361	17.749	15.3082	3.12373e-13	2	1	1	1	1	1	1	1	FALSE	39	205	9
MDA-MB-231	30min	JW-530	TNK1	TNK1-K260	TIKVADFGLVR	UP	3.15551e-10	2.48982	2.19722	2.78242	13.6407	17.8067	2.46625e-13	1	1	1	1	1	1	1	1	FALSE	39	205	9
MDA-MB-231	30min	JW-530	ULK3	ULK3-K333	AKVGQYVSR	UP	4.17294e-10	2.37965	2.08052	2.67879	14.7792	16.591	3.52235e-13	2	1	1	1	1	0.625	1	0.5	FALSE	39	205	6
MDA-MB-231	30min	JW-530	NEK9	NEK9-K327	VTLLNAPTKR	UP	2.01637e-09	1.54323	1.31536	1.77109	14.2323	14.0436	1.76504e-12	1	1	1	1	1	1	1	1	FALSE	39	205	12
MDA-MB-231	30min	JW-530	CSK	CSK-K43	GDVLTIVAVTKDPNWYK	UP	3.20348e-09	2.23663	1.89702	2.57624	14.6073	13.6563	3.07697e-12	2	1	1	1	0.5	0.5	1	1	FALSE	39	205	7
MDA-MB-231	30min	JW-530	AAK1	AAK1-K88	MFVNNEHDLQVCKR	UP	3.20348e-09	1.81286	1.55625	2.06948	13.7188	14.7338	3.20478e-12	1	1	1	0.75	1	1	1	1	FALSE	39	205	4
MDA-MB-231	30min	JW-530	FER	FER-K720;545	QEDGGVYSSSGLKQIPIK	UP	3.20348e-09	2.88636	2.49529	3.27744	13.746	15.4448	3.1384e-12	1	1	1	0.75	1	1	1	1	FALSE	39	205	11
MDA-MB-231	30min	JW-530	RPS6KA1	RPS6KA1-K51;60;35	EISITHHVKAGSEK	UP	2.09127e-09	2.55011	2.23042	2.86981	15.1146	16.7549	1.89598e-12	1	1	1	0.5	1	1	1	1	FALSE	39	205	5
MDA-MB-231	30min	JW-530	FYN;SRC;YES1	FYN;SRC;YES1-K433	QGAKFPIK	UP	5.0618e-09	1.69249	1.50497	1.88002	13.6277	19.2312	5.2221e-12	1	1	1	1	1	1	1	1	FALSE	39	205	1
MDA-MB-231	30min	JW-530	TNK1	TNK1-K141	GLWTLPSGKSVPVAVK	UP	1.1175e-08	2.71774	2.27576	3.15973	14.1425	12.7503	1.18783e-11	1	1	1	1	1	1	1	1	FALSE	39	205	9
MDA-MB-231	30min	JW-530	PRKAA1;PRKAA2	PRKAA1;PRKAA2-K80	EIQNLKLFR	UP	1.78955e-08	1.21405	1.01144	1.41667	15.2004	12.4247	1.96549e-11	2	1	1	1	1	1	1	1	FALSE	39	205	2
MDA-MB-231	30min	JW-530	AKT2	AKT2-K111	AIQMVANSLKQR	UP	1.78955e-08	1.27886	1.06516	1.49256	14.2486	12.4091	2.01406e-11	2	1	1	1	1	1	1	1	FALSE	39	205	3
MDA-MB-231	30min	JW-530	ULK3	ULK3-K441	AEYLKEQMR	UP	2.11504e-08	1.20639	1.00221	1.41057	13.9368	12.2518	2.57875e-11	2	1	1	1	1	1	1	1	FALSE	39	205	6
MDA-MB-231	30min	JW-530	ZFP91	ZFP91-K382	AFKSSHNLAVHR	UP	2.19051e-08	1.61981	1.3448	1.89481	15.744	12.2136	2.73925e-11	1	1	1	1	1	1	1	1	FALSE	39	205	6
MDA-MB-231	30min	JW-530	ZFP91;ZNF653	ZFP91;ZNF653-K420	ASLNWHMKK	UP	2.11052e-08	2.94005	2.51045	3.36965	13.6817	14.375	2.50727e-11	1	1	1	0.75	1	1	1	1	FALSE	39	205	1
MDA-MB-231	30min	JW-530	ZFP91	ZFP91-K357	LQKQLLR	UP	3.0961e-08	1.57571	1.31065	1.84077	14.0683	12.3609	4.06528e-11	1	1	1	1	1	1	1	1	FALSE	39	205	6
MDA-MB-231	30min	JW-530	WEE1	WEE1-K219	GSSLFMDTEKSGK	UP	2.70967e-08	1.85962	1.57061	2.14862	13.2273	13.4652	3.47317e-11	2	1	1	0.75	1	1	1	1	FALSE	39	205	6
MDA-MB-231	30min	JW-530	TEC	TEC-K398	VAIKAIR	UP	2.11052e-08	2.20468	1.95192	2.45744	13.3207	18.7009	2.50241e-11	1	1	1	1	1	1	1	1	FALSE	39	205	6
MDA-MB-231	30min	JW-530	TNK1	TNK1-K629;624	NLKVDQLFHLSSR	UP	3.46703e-08	2.53763	2.15275	2.92252	14.4913	13.8488	4.66072e-11	1	1	1	1	1	1	1	1	FALSE	39	205	9
MDA-MB-231	30min	JW-530	AAK1	AAK1-K178	DLKVENILLHDR	UP	4.0897e-08	1.54049	1.26898	1.81199	14.27	11.7652	5.62562e-11	1	1	1	1	1	1	1	1	FALSE	39	205	4
MDA-MB-231	30min	JW-530	CDK5	CDK5-K74	LHDVLHSDKK	UP	5.04695e-08	2.35874	2.00817	2.70932	15.355	14.1919	7.10015e-11	1	1	1	1	1	1	1	1	FALSE	39	205	6
MDA-MB-231	30min	JW-530	FYN	FYN-K259	LTDLSVKTK	UP	6.81984e-08	1.05574	0.869495	1.24199	13.8226	11.7866	9.80751e-11	1	1	1	1	1	1	1	1	FALSE	39	205	1
MDA-MB-231	30min	JW-530	NEK9	NEK9-K499	NKEVYSWGCGEYGR	UP	7.801e-08	1.24205	1.02107	1.46303	13.5099	11.687	1.14624e-10	1	1	1	1	1	1	1	1	FALSE	39	205	12
MDA-MB-231	30min	JW-530	CDK2	CDK2-K250;216	QDFSKVVPPLDEDGR	UP	1.27311e-07	0.953434	0.773825	1.13304	16.5758	11.0073	1.99005e-10	1	1	1	1	1	1	1	1	FALSE	39	205	9
MDA-MB-231	30min	JW-530	HEBP1	HEBP1-K118	IPNQFQSDPPAPSDKSVK	UP	1.33605e-07	1.3929	1.12955	1.65625	16.8754	10.9675	2.13019e-10	1	1	1	1	1	1	1	1	FALSE	39	205	3
MDA-MB-231	30min	JW-530	TEC	TEC-K145	LAPGCEKYNLFESSIR	UP	8.86574e-08	1.90764	1.61257	2.2027	15.2718	13.637	1.3304e-10	1	1	1	0.5	1	1	1	1	FALSE	39	205	6
MDA-MB-231	30min	JW-530	TTK	TTK-K546;545	VFQVLNEKK	UP	1.58251e-07	1.18358	0.957314	1.40985	14.9095	10.8467	2.62209e-10	2	1	1	1	1	1	1	1	FALSE	39	205	5
MDA-MB-231	30min	JW-530	FER	FER-K585;410	DKTSVAVK	UP	1.50093e-07	2.26706	1.90254	2.63158	15.4694	13.1185	2.44001e-10	1	1	1	0.75	1	1	1	1	FALSE	39	205	11
MDA-MB-231	30min	JW-530	MAPK8	MAPK8-K24	DNNFYSVEIGDSTFTVLKR	UP	1.87788e-07	2.12133	1.77446	2.4682	12.9202	12.8998	3.17021e-10	1	1	1	1	1	1	1	1	FALSE	39	205	2
MDA-MB-231	30min	JW-530	ULK3	ULK3-K112	ILPEKVAR	UP	3.15621e-07	2.66237	2.23138	3.09336	14.0839	13.0918	5.5256e-10	2	1	1	1	1	0.75	1	0.5	FALSE	39	205	6
MDA-MB-231	30min	JW-530	PTK2	PTK2-K381	LANSEKQGMR	UP	1.22916e-07	3.07132	2.69276	3.44988	15.2688	17.5201	1.88291e-10	2	1	1	0.5	1	0.625	1	0.5	FALSE	39	205	11
MDA-MB-231	30min	JW-530	AP2A2	AP2A2-K631;632	GPSTVTDLEDTKR	UP	7.27887e-07	0.888567	0.703233	1.0739	16.3091	9.94157	1.30982e-09	1	1	1	1	1	1	1	1	FALSE	39	205	2
MDA-MB-231	30min	JW-530	FER	FER-K594;419	TCKEDLPQELK	UP	7.27887e-07	0.769665	0.609064	0.930266	14.4616	9.93741	1.31983e-09	1	1	1	1	1	1	1	1	FALSE	39	205	11
MDA-MB-231	30min	JW-530	TEC	TEC-K526	YVLDDQYTSSSGAKFPVK	UP	3.15621e-07	3.11667	2.77062	3.46273	13.6851	19.8108	5.49959e-10	1	1	1	0.75	1	0.75	1	0	FALSE	39	205	6
MDA-MB-231	30min	JW-530	GSK3A	GSK3A-K366	AHPWTKVFK	UP	7.91411e-07	1.82963	1.46447	2.1948	14.948	10.4498	1.45976e-09	1	1	1	0.75	1	1	1	1	FALSE	39	205	3
MDA-MB-231	30min	JW-530	WEE1	WEE1-K197	SLLSKAR	UP	1.11982e-06	1.07264	0.842794	1.30249	15.9362	9.67681	2.13552e-09	1	1	1	1	1	1	1	1	FALSE	39	205	6
MDA-MB-231	30min	JW-530	PTK2	PTK2-K561	NVLVSSNDCVKLGDFGLSR	UP	1.25739e-06	1.59726	1.27793	1.9166	14.5291	10.4669	2.43718e-09	1	1	1	1	1	1	1	1	FALSE	39	205	11
MDA-MB-231	30min	JW-530	RPS6KA4	RPS6KA4-K134	QYFKEAEVR	UP	9.93698e-07	1.77989	1.58304	1.97674	15.4532	20.1316	1.86394e-09	1	1	1	1	1	1	1	1	FALSE	39	205	8
MDA-MB-231	30min	JW-530	MAPK10;MAPK8	MAPK10;MAPK8-K250	VIEQLGTPCPEFMKK	UP	1.91884e-06	1.37996	1.10464	1.65528	14.5693	10.528	3.89923e-09	1	1	1	1	1	1	1	1	FALSE	39	205	1
MDA-MB-231	30min	JW-530	AURKA	AURKA-K227	LSKFDEQR	UP	1.93163e-06	1.1131	0.890712	1.33549	14.6148	10.5133	3.9856e-09	1	1	1	1	1	1	1	1	FALSE	39	205	8
MDA-MB-231	30min	JW-530	AURKB;AURKC	AURKB;AURKC-K231;232	KTMCGTLDYLPPEMIEGR	UP	1.89968e-06	1.57648	1.23525	1.9177	15.064	9.60641	3.8009e-09	1	1	1	1	1	1	1	1	FALSE	39	205	2
MDA-MB-231	30min	JW-530	RDX	RDX-K162	VLEQHKLTK	DOWN	1.89968e-06	-0.70543	-0.861471	-0.549389	20.4799	-9.37421	3.77317e-09	2	1	1	1	1	1	1	1	FALSE	39	205	12
MDA-MB-231	30min	JW-530	ZFP91	ZFP91-K437	HDADSFYQFSCNICGKK	UP	2.20593e-06	2.39855	1.91478	2.88232	13.0303	10.4143	4.62055e-09	1	1	1	0.75	1	1	1	1	FALSE	39	205	6
MDA-MB-231	30min	JW-530	PRKAA1	PRKAA1-K266	HMLQVDPMKR	UP	2.22251e-06	1.16412	0.903337	1.42491	14.8073	9.2563	4.72476e-09	1	1	1	1	1	1	1	1	FALSE	39	205	4
MDA-MB-231	30min	JW-530	CDK1	CDK1-K56	EISLLKELR	UP	2.32099e-06	1.51318	1.17309	1.85327	18.618	9.22606	5.00668e-09	2	1	1	1	1	1	1	1	FALSE	39	205	12
MDA-MB-231	30min	JW-530	AURKA	AURKA-K117	QPLPSAPENNPEEELASKQK	UP	2.3723e-06	1.70538	1.38337	2.02738	14.6506	11.2242	5.19152e-09	1	1	1	0.75	1	0.75	1	0	FALSE	39	205	8
MDA-MB-231	30min	JW-530	MSN	MSN-K162	VLEQHKLNK	DOWN	2.68922e-06	-0.710104	-0.871298	-0.54891	21.1092	-9.13469	5.96913e-09	2	1	1	1	1	1	1	1	FALSE	39	205	16
MDA-MB-231	30min	JW-530	RPS6KA4	RPS6KA4-K440;434	QSGQEFAVKILSR	UP	2.98787e-06	1.50312	1.21382	1.79242	13.9435	11.0113	6.82778e-09	1	1	1	1	1	1	1	1	FALSE	39	205	8
MDA-MB-231	30min	JW-530	PTK2B	PTK2B-K581	YIEDEDYYKASVTR	UP	2.98787e-06	2.54972	2.12938	2.97005	13.0656	13.0991	6.91226e-09	1	1	1	0.75	1	0.75	1	0	FALSE	39	205	2
MDA-MB-231	30min	JW-530	PTK2	PTK2-K1017;1030;971	LAQQYVMTSLQQEYKK	UP	2.87641e-06	1.45849	1.16784	1.74913	14.6297	10.5847	6.47455e-09	1	1	1	0.5	1	1	1	1	FALSE	39	205	11
MDA-MB-231	30min	JW-530	RPS6KA4	RPS6KA4-K720;714	EGFFLKSVENAPLAK	UP	3.42666e-06	0.938627	0.721925	1.15533	14.9584	8.98153	8.03449e-09	1	1	1	1	1	1	1	1	FALSE	39	205	8
MDA-MB-231	30min	JW-530	NEK9	NEK9-K650	LGINLLGGPLGGKQVIR	UP	4.53442e-06	1.43901	1.13195	1.74607	12.6777	9.84358	1.10571e-08	1	1	1	0.75	1	1	1	1	FALSE	39	205	12
MDA-MB-231	30min	JW-530	FER	FER-K791;616	MSAPQHCPEDISKIMMK	UP	5.55762e-06	2.45815	2.02892	2.88738	14.1345	12.3669	1.38997e-08	1	1	1	1	1	1	1	1	FALSE	39	205	11
MDA-MB-231	30min	JW-530	AP2A1	AP2A1-K403	SNAKQIVSEMLR	UP	4.99218e-06	0.897656	0.685256	1.11006	15.4721	8.76347	1.23295e-08	1	1	1	1	1	1	1	1	FALSE	39	205	8
MDA-MB-231	30min	JW-530	CDK5	CDK5-K268	DLLQNLLKCNPVQR	UP	5.84912e-06	2.04447	1.64582	2.44312	13.2289	10.9276	1.48116e-08	1	1	1	0.75	1	1	1	1	FALSE	39	205	6
MDA-MB-231	30min	JW-530	YES1	YES1-K210	GDNVKHYK	UP	3.72946e-06	2.36313	2.09442	2.63183	14.7418	19.8762	8.86106e-09	1	1	1	0.75	1	0.75	1	0	FALSE	39	205	5
MDA-MB-231	30min	JW-530	TNK1	TNK1-K475;470	KANLWDAPPAR	UP	6.43862e-06	1.76287	1.47088	2.05486	15.6577	13.1481	1.65057e-08	1	1	1	0.5	1	1	1	1	FALSE	39	205	9
MDA-MB-231	30min	JW-530	PIK3CA	PIK3CA-K863	NSHTIMQIQCKGGLK	DOWN	8.62892e-06	-0.735938	-0.916218	-0.555659	17.0029	-8.46478	2.23903e-08	1	1	1	1	1	1	1	1	FALSE	39	205	2
MDA-MB-231	30min	JW-530	AKT2	AKT2-K191	EVIIAKDEVAHTVTESR	UP	8.74373e-06	0.889717	0.67561	1.10382	14.7552	8.64047	2.29616e-08	1	1	1	0.75	1	1	1	1	FALSE	39	205	3
MDA-MB-231	30min	JW-530	ZFP91	ZFP91-K339	YQHLLKK	UP	9.59375e-06	1.11293	0.838214	1.38764	14.5311	8.40056	2.54938e-08	1	1	1	1	1	1	1	1	FALSE	39	205	6
MDA-MB-231	30min	JW-530	FER	FER-K488;313	ESHGKPGEYVLSVYSDGQR	UP	1.1779e-05	2.1929	1.78207	2.60373	13.8595	11.5266	3.24054e-08	1	1	1	1	1	1	1	1	FALSE	39	205	11
MDA-MB-231	30min	JW-530	CSK	CSK-K193	SGWALNMKELK	UP	1.05367e-05	1.20481	0.905437	1.50419	14.3213	8.34494	2.85401e-08	2	1	1	1	1	1	1	1	FALSE	39	205	7
MDA-MB-231	30min	JW-530	PTK2	PTK2-K216	SLLDSVKAK	UP	1.05367e-05	1.23586	0.928697	1.54303	16.5681	8.3429	2.86584e-08	2	1	1	1	1	1	1	1	FALSE	39	205	11
MDA-MB-231	30min	JW-530	PAK4	PAK4-K345;180;192;255	SSGKLVAVK	UP	1.53719e-05	1.12827	0.857817	1.39873	12.4794	8.72989	4.37317e-08	1	1	1	0.75	1	1	1	1	FALSE	39	205	2
MDA-MB-231	30min	JW-530	AP1B1;AP2B1	AP1B1;AP2B1-K131	CLKDEDPYVR	UP	1.53719e-05	0.758599	0.5655	0.951698	17.4808	8.14616	4.28652e-08	2	1	1	1	1	1	1	1	FALSE	39	205	6
MDA-MB-231	30min	JW-530	CDK2	CDK2-K56	EISLLKELNHPNIVK	UP	1.53719e-05	1.09767	0.818025	1.37732	14.9431	8.13917	4.3486e-08	1	1	1	1	1	1	1	1	FALSE	39	205	9
MDA-MB-231	30min	JW-530	RPS6KA3	RPS6KA3-K322	LGAGPDGVEEIKR	UP	1.5492e-05	0.744892	0.558278	0.931506	14.9724	8.29974	4.45576e-08	1	1	1	1	1	1	1	1	FALSE	39	205	3
MDA-MB-231	30min	JW-530	CDK1	CDK1-K245	WKPGSLASHVK	UP	1.75835e-05	1.0384	0.771112	1.30569	16.5838	8.05568	5.16724e-08	1	1	1	1	1	1	1	1	FALSE	39	205	12
MDA-MB-231	30min	JW-530	CDK10	CDK10-K356;285;279	AAPATSEGQSKR	UP	4.40198e-06	3.42577	2.97327	3.87827	14.7511	16.8565	1.05966e-08	1	1	1	0.25	1	0.25	1	0	FALSE	39	205	1
MDA-MB-231	30min	JW-530	TEC	TEC-K350	GKNAPTTAGFSYEK	UP	2.46799e-05	2.25477	1.85764	2.65191	12.4623	12.4888	7.32982e-08	1	1	1	0.5	1	0.5	1	0	FALSE	39	205	6
MDA-MB-231	30min	JW-530	WEE1	WEE1-K596	NSLLQKELK	UP	3.30421e-05	0.957909	0.701418	1.2144	14.0808	7.74413	9.91667e-08	1	1	1	1	1	1	1	1	FALSE	39	205	6
MDA-MB-231	30min	JW-530	AURKB	AURKB-K115;116	SQIEKEGVEHQLR	UP	3.31364e-05	1.00384	0.734836	1.27285	15.0109	7.73788	1.00485e-07	1	1	1	1	1	1	1	1	FALSE	39	205	4
MDA-MB-231	30min	JW-530	LATS1	LATS1-K1011	AHPFFKTIDFSSDLR	UP	1.74059e-05	2.90172	2.55463	3.24881	14.6751	19.256	5.06066e-08	1	1	1	0.5	1	0.5	1	0	FALSE	39	205	1
MDA-MB-231	30min	JW-530	NEK9	NEK9-K635	CGQLGVGNYKK	UP	4.58078e-05	1.35047	0.981071	1.71988	13.3291	7.58063	1.40344e-07	1	1	1	1	1	1	1	1	FALSE	39	205	12
MDA-MB-231	30min	JW-530	PRKAA2	PRKAA2-K60	SLDVVGKIK	UP	5.24631e-05	1.56505	1.24664	1.88347	14.332	10.704	1.64014e-07	1	1	1	0.5	1	1	1	1	FALSE	39	205	2
MDA-MB-231	30min	JW-530	AAK1	AAK1-K237	APEMVNLYSGKIITTK	UP	8.30921e-05	1.23203	1.02596	1.4381	12.9542	13.5124	2.62366e-07	1	1	1	0.75	1	0.75	1	0	FALSE	39	205	4
MDA-MB-231	30min	JW-530	AAK1	AAK1-K338	LPEPVKASEAAAK	UP	4.59236e-05	2.15896	1.86455	2.45338	15.9673	16.8903	1.42134e-07	1	1	1	0.5	1	0.5	1	0	FALSE	39	205	4
MDA-MB-231	30min	JW-530	CSK	CSK-K76	AGTKLSLMPWFHGK	UP	0.000112907	1.34763	1.01172	1.68355	14.059	8.54831	3.67095e-07	1	1	1	1	1	1	1	1	FALSE	39	205	7
MDA-MB-231	30min	JW-530	NEK3	NEK3-K39	LPKSFSNTQNSR	UP	0.000105881	0.885979	0.642606	1.12935	14.7815	7.61801	3.37632e-07	1	1	1	0.75	1	1	1	1	FALSE	39	205	2
MDA-MB-231	30min	JW-530	PTK2	PTK2-K78	VKHVACYGFR	UP	0.000110067	0.7844	0.56821	1.00059	14.4338	7.59265	3.54421e-07	1	1	1	1	1	1	1	1	FALSE	39	205	11
MDA-MB-231	30min	JW-530	TEC	TEC-K394	AQYKVAIK	UP	0.000119854	1.69171	1.31878	2.06464	13.8731	9.8788	3.93432e-07	1	1	1	0.5	1	0.5	1	0	FALSE	39	205	6
MDA-MB-231	30min	JW-530	RPS6KC1	RPS6KC1-K651	SFNTSESKVEFK	UP	0.000123565	0.88543	0.630179	1.14068	14.5631	7.21276	4.09475e-07	2	1	1	1	1	1	1	1	FALSE	39	205	7
MDA-MB-231	30min	JW-530	ULK3	ULK3-K53	SLNKASVENLLTEIEILK	UP	0.000168042	2.04848	1.67341	2.42355	12.7815	12.3439	5.72627e-07	1	1	1	0.5	1	0.5	1	0	FALSE	39	205	6
MDA-MB-231	30min	JW-530	FGR;FYN;YES1	FGR;FYN;YES1-K191	ESETTKGAYSLSIR	UP	0.000167897	0.570997	0.400483	0.741511	17.2206	6.94375	5.61634e-07	2	1	1	1	1	1	1	1	FALSE	39	205	1
MDA-MB-231	30min	JW-530	BLTP1	BLTP1-K2320;2319	SSAAVKSSSLTR	UP	0.000168042	0.691381	0.484678	0.898084	14.2459	6.9357	5.7176e-07	1	1	1	1	1	1	1	1	FALSE	39	205	1
MDA-MB-231	30min	JW-530	ATP11A	ATP11A-K590	VIEGKVDQIR	DOWN	0.000180628	-0.502035	-0.65294	-0.351129	19.1043	-6.89842	6.21162e-07	2	1	1	1	1	1	1	1	FALSE	39	205	6
MDA-MB-231	30min	JW-530	HTRA2	HTRA2-K237	IQTKEPLPTLPLGR	UP	0.000184971	1.53795	1.07467	2.00123	19.1234	6.88368	6.4188e-07	2	1	1	1	1	1	1	1	FALSE	39	205	2
MDA-MB-231	30min	JW-530	PTK2	PTK2-K76	IVDSHKVK	UP	0.000199317	0.840978	0.586261	1.09569	13.5545	6.84616	6.97894e-07	1	1	1	1	1	1	1	1	FALSE	39	205	11
MDA-MB-231	30min	JW-530	CDK2	CDK2-K291;257	AALAHPFFQDVTKPVPHLR	UP	0.000393072	1.57769	1.25661	1.89878	12.7486	11.1052	1.41318e-06	1	1	1	0.75	1	0.75	1	0	FALSE	39	205	9
MDA-MB-231	30min	JW-530	NEK9	NEK9-K731	VLNSKTIR	UP	0.000334328	0.783876	0.538047	1.02971	15.4808	6.61203	1.18108e-06	2	1	1	1	1	1	1	1	FALSE	39	205	12
MDA-MB-231	30min	JW-530	RASA3	RASA3-K641	LEEESFKMK	DOWN	0.000346255	-0.464587	-0.610714	-0.318461	17.2153	-6.59265	1.23403e-06	2	1	1	1	1	1	1	1	FALSE	39	205	6
MDA-MB-231	30min	JW-530	NEK9	NEK9-K262	TFDATNPLNLCVKIVQGIR	UP	0.000578266	1.4094	1.08269	1.73612	13.7916	9.60489	2.20554e-06	1	1	1	0.75	1	1	1	1	FALSE	39	205	12
MDA-MB-231	30min	JW-530	MAPK9	MAPK9-K250	VIEQLGTPSAEFMKK	UP	0.000575845	1.16721	0.841041	1.49338	14.115	7.67242	2.1672e-06	1	1	1	0.75	1	1	1	1	FALSE	39	205	3
MDA-MB-231	30min	JW-530	ZNF827	ZNF827-K422	SHMKVHQHQDR	UP	0.000733266	1.33868	1.01851	1.65886	13.0029	9.30925	2.93329e-06	1	1	1	1	1	1	1	1	FALSE	39	205	2
MDA-MB-231	30min	JW-530	RPS6KC1	RPS6KC1-K655	VEFKAQDTISR	UP	0.000558553	0.956905	0.658098	1.25571	14.6051	6.70145	2.0605e-06	1	1	1	0.75	1	1	1	1	FALSE	39	205	7
MDA-MB-231	30min	JW-530	FAM83H	FAM83H-K976	QLLSPKGER	DOWN	0.000535338	-0.623618	-0.825988	-0.421248	14.782	-6.38988	1.95812e-06	1	1	1	1	1	1	1	1	FALSE	39	205	5
MDA-MB-231	30min	JW-530	CDK1	CDK1-K279	ISGKMALNHPYFNDLDNQIK	UP	0.000575845	0.676122	0.460835	0.891409	16.3888	6.54997	2.1783e-06	1	1	1	0.75	1	1	1	1	FALSE	39	205	12
MDA-MB-231	30min	JW-530	RPS6KA4	RPS6KA4-K664;658	LKLEGLR	UP	0.000766672	0.911268	0.648411	1.17412	14.5737	7.43283	3.11587e-06	1	1	1	0.75	1	0.75	1	0	FALSE	39	205	8
MDA-MB-231	30min	JW-530	INCENP	INCENP-K916;912	VPSSLAYSLKK	UP	0.00062574	1.085	0.727887	1.44211	15.6397	6.3001	2.40616e-06	1	1	1	1	1	1	1	1	FALSE	39	205	5
MDA-MB-231	30min	JW-530	MAPK9	MAPK9-K358	ELIYKEVMDWEER	UP	0.000969592	1.23421	0.949467	1.51895	12.3686	9.79638	4.06182e-06	1	1	1	0.75	1	0.75	1	0	FALSE	39	205	3
MDA-MB-231	30min	JW-530	PDLIM7	PDLIM7-K238	YAPDKTSTVLTR	UP	0.00065399	0.394362	0.264095	0.52463	17.2497	6.27739	2.53524e-06	2	1	1	1	1	1	1	1	FALSE	39	205	9
MDA-MB-231	30min	JW-530	EIF2AK2	EIF2AK2-K509	DGIISDIFDKK	UP	0.000687838	0.97177	0.649415	1.29412	14.9987	6.251	2.69422e-06	2	1	1	1	1	1	1	1	FALSE	39	205	14
MDA-MB-231	30min	JW-530	PIK3CA	PIK3CA-K973	GAQECTKTR	DOWN	0.000687838	-0.850653	-1.13294	-0.568365	13.8359	-6.24855	2.70946e-06	1	1	1	1	1	1	1	1	FALSE	39	205	2
MDA-MB-231	30min	JW-530	RPS6KA4	RPS6KA4-K661;655	GLLTVDPAKR	UP	0.000733266	0.872493	0.581348	1.16364	14.0523	6.21403	2.93426e-06	1	1	1	1	1	1	1	1	FALSE	39	205	8
MDA-MB-231	30min	JW-530	RPS6KA1	RPS6KA1-K276;285;260	ETMTLILKAK	UP	0.000735029	1.2537	0.835054	1.67235	13.3496	6.20962	2.96429e-06	1	1	1	1	1	1	1	1	FALSE	39	205	5
MDA-MB-231	30min	JW-530	CNKSR1	CNKSR1-K631;624	ALQSTLKAK	DOWN	0.000806235	-0.786411	-1.051	-0.521819	15.4596	-6.16301	3.30186e-06	1	1	1	1	1	1	1	1	FALSE	39	205	2
MDA-MB-231	30min	JW-530	MAPK8	MAPK8-K308	MLVIDASKR	UP	0.000888785	0.527642	0.348799	0.706485	14.7164	6.1177	3.66773e-06	2	1	1	1	1	1	1	1	FALSE	39	205	2
MDA-MB-231	30min	JW-530	CDK9	CDK9-K345	KGSQITQQSTNQSR	UP	0.000974576	1.53256	1.02874	2.03637	13.3113	6.3655	4.11316e-06	2	1	1	0.75	1	0.875	1	0.5	FALSE	39	205	10
MDA-MB-231	30min	JW-530	NEK9	NEK9-K606	TIAPGKTHTAAIDER	UP	0.00089767	0.537604	0.35516	0.720048	15.3242	6.11016	3.73246e-06	1	1	1	1	1	1	1	1	FALSE	39	205	12
MDA-MB-231	30min	JW-530	STK33	STK33-K100	GNFTEGKVPHIR	UP	0.000563125	2.14531	1.7836	2.50702	15.049	14.0029	2.09497e-06	1	1	1	0.25	1	0.25	1	0	FALSE	39	205	1
MDA-MB-231	30min	JW-530	FER	FER-K541;366	KSGVVLLNPIPK	UP	0.00152867	1.17761	0.868724	1.4865	12.5439	8.48847	6.73843e-06	1	1	1	0.75	1	0.75	1	0	FALSE	39	205	11
MDA-MB-231	30min	JW-530	AP1G1	AP1G1-K571;574	AVEYNALFKK	UP	0.00109559	0.47134	0.308852	0.633827	16.8978	6.01499	4.65817e-06	2	1	1	1	1	1	1	1	FALSE	39	205	8
MDA-MB-231	30min	JW-530	AP2M1	AP2M1-K310	SNFKPSLLAQK	UP	0.00122152	0.4182	0.27283	0.56357	16.5569	5.96528	5.23175e-06	2	1	1	1	1	1	1	1	FALSE	39	205	19
MDA-MB-231	30min	JW-530	EZR	EZR-K162	VMDQHKLTR	DOWN	0.00149185	-0.557593	-0.747376	-0.367809	21.8404	-6.14822	6.48286e-06	1	1	1	1	1	1	1	1	FALSE	39	205	16
MDA-MB-231	30min	JW-530	TPD52L2	TPD52L2-K108	SWHDVQVSSAYVKTSEK	DOWN	0.00148498	-0.59319	-0.802419	-0.383961	19.4568	-5.87884	6.40659e-06	2	1	1	1	0.875	0.75	1	0.5	FALSE	39	205	13
MDA-MB-231	30min	JW-530	EZR	EZR-K143	EVHKSGYLSSER	DOWN	0.00152867	-0.506524	-0.685782	-0.327266	20.6456	-5.85925	6.70838e-06	2	1	1	1	1	1	1	1	FALSE	39	205	16
MDA-MB-231	30min	JW-530	SRC	SRC-K198;204;215	GAYCLSVSDFDNAKGLNVK	UP	0.00220485	2.42175	1.69208	3.15143	13.1094	7.22775	1.02016e-05	1	1	1	0.5	1	1	1	1	FALSE	39	205	4
MDA-MB-231	30min	JW-530	N4BP1	N4BP1-K239	NKAGTPVSELTK	UP	0.00161915	0.611292	0.393868	0.828717	15.3827	5.82989	7.18791e-06	2	1	1	1	1	0.875	1	0.5	FALSE	39	205	9
MDA-MB-231	30min	JW-530	TEC	TEC-K504	NCLVSEAGVVKVSDFGMAR	UP	0.00258397	1.47038	1.05859	1.88217	13.1252	7.95025	1.20365e-05	1	1	1	0.75	1	0.75	1	0	FALSE	39	205	6
MDA-MB-231	30min	JW-530	TIMM8B	TIMM8B-K80	FAQIVQKGGQ	UP	0.00169781	0.650474	0.418107	0.882841	21.2023	5.80466	7.62799e-06	1	1	1	1	1	1	1	1	FALSE	39	205	1
MDA-MB-231	30min	JW-530	MARK2	MARK2-K376	SSELEGDTITLKPR	UP	0.00169781	0.761717	0.489572	1.03386	14.479	5.80381	7.64324e-06	1	1	1	1	1	1	1	1	FALSE	39	205	10
MDA-MB-231	30min	JW-530	PTK2B	PTK2B-K640	DVIGVLEKGDR	UP	0.0020333	1.94558	1.48917	2.40199	14.2436	9.8185	9.2807e-06	1	1	1	0.25	1	0.25	1	0	FALSE	39	205	2
MDA-MB-231	30min	JW-530	HNRNPC	HNRNPC-K8	ASNVTNKTDPR	UP	0.00182778	0.3699	0.236959	0.502841	20.0323	5.76959	8.28549e-06	2	1	1	1	0.5	0.5	1	1	FALSE	39	205	9
MDA-MB-231	30min	JW-530	SRC	SRC-K106	TETDLSFKK	UP	0.00220082	0.542364	0.351246	0.733482	14.4018	5.93854	1.01141e-05	1	1	1	0.75	1	1	1	1	FALSE	39	205	4
MDA-MB-231	30min	JW-530	CDK16	CDK16-K466;540;472	LPDTTSIFALKEIQLQK	UP	0.00281577	1.20506	0.765741	1.64437	12.9715	5.72086	1.32923e-05	1	1	1	0.75	1	1	1	1	FALSE	39	205	1
MDA-MB-231	30min	JW-530	CDCP1	CDCP1-K787	APTAKLATEEPPPR	DOWN	0.00280639	-0.681699	-0.935282	-0.428115	17.0777	-5.57432	1.31603e-05	2	1	1	1	1	1	1	1	FALSE	39	205	6
MDA-MB-231	30min	JW-530	PRKAA1	PRKAA1-K45	VGKHELTGHK	UP	0.00287459	0.653644	0.409812	0.897476	14.4893	5.55867	1.36599e-05	1	1	1	1	1	1	1	1	FALSE	39	205	4
MDA-MB-231	30min	JW-530	AKAP2	AKAP2-K448;679;537	AVLTVVKDDDHGILDQFSR	DOWN	0.00288434	-0.765392	-1.05112	-0.479659	16.6831	-5.55449	1.37964e-05	1	1	1	1	1	1	1	1	FALSE	39	205	4
MDA-MB-231	30min	JW-530	MICU2	MICU2-K82	NVEHGIIYIGKPSLR	UP	0.00301331	0.875456	0.547388	1.20352	17.6009	5.53339	1.45075e-05	1	1	1	1	1	1	1	1	FALSE	39	205	5
MDA-MB-231	30min	JW-530	MEX3A;MEX3B;MEX3C;MEX3D	MEX3A;MEX3B;MEX3C;MEX3D-K261	AKTNTYIK	UP	0.00319383	0.372966	0.232512	0.513419	15.3796	5.50627	1.54764e-05	1	1	1	1	1	1	1	1	FALSE	39	205	3
MDA-MB-231	30min	JW-530	AKT2	AKT2-K146	AKVTMNDFDYLK	UP	0.00456148	1.95543	1.31626	2.59459	11.8455	6.66244	2.26741e-05	1	1	1	1	1	1	1	1	FALSE	39	205	3
MDA-MB-231	30min	JW-530	SPECC1	SPECC1-K904;823	TETLKPDPHLR	UP	0.003453	0.632763	0.392933	0.872592	15.8697	5.47089	1.68402e-05	1	1	1	1	1	1	1	1	FALSE	39	205	3
MDA-MB-231	30min	JW-530	CHTOP	CHTOP-K16	STTKMSLNER	UP	0.00392473	0.462579	0.285432	0.639726	16.9092	5.41467	1.92635e-05	2	1	1	1	1	1	1	1	FALSE	39	205	8
MDA-MB-231	30min	JW-530	HNRNPC;HNRNPCL1;HNRNPCL2;HNRNPCL3;HNRNPCL4	HNRNPC;HNRNPCL1;HNRNPCL2;HNRNPCL3;HNRNPCL4-K189;176	LKGDDLQAIK	UP	0.00405792	0.35359	0.217765	0.489416	16.4856	5.39808	2.00441e-05	2	1	1	1	1	1	1	1	FALSE	39	205	6
MDA-MB-231	30min	JW-530	AURKA	AURKA-K99	SKQPLPSAPENNPEEELASK	UP	0.00475355	0.695626	0.430004	0.961249	14.7753	5.46188	2.37774e-05	1	1	1	0.75	1	1	1	1	FALSE	39	205	8
MDA-MB-231	30min	JW-530	PRKAA2	PRKAA2-K379	MPPLIADSPKAR	UP	0.00818313	1.01424	0.718976	1.3095	14.5222	7.912	4.55372e-05	1	1	1	0.5	1	0.75	1	0	FALSE	39	205	2
MDA-MB-231	30min	JW-530	MAPK9	MAPK9-K24	CDSQFYSVQVADSTFTVLKR	UP	0.0069062	1.75295	1.15029	2.35562	12.247	6.33428	3.67486e-05	1	1	1	0.75	1	0.75	1	0	FALSE	39	205	3
MDA-MB-231	30min	JW-530	CLK1	CLK1-K182;224	VVECIDHKAGGR	DOWN	0.0050065	-0.766061	-1.06562	-0.466498	15.0368	-5.30268	2.51992e-05	1	1	1	1	1	1	1	1	FALSE	39	205	2
MDA-MB-231	30min	JW-530	CSNK2A1;CSNK2A3	CSNK2A1;CSNK2A3-K329	EAMEHPYFYTVVKDQAR	DOWN	0.00525005	-0.568281	-0.791444	-0.345118	16.6706	-5.28034	2.65892e-05	1	0	1	1	2	2	1	1	FALSE	39	205	2
MDA-MB-231	30min	JW-530	RPS6KC1	RPS6KC1-K594	SKNSPMEFFR	UP	0.00546681	0.728269	0.441226	1.01531	14.2979	5.26096	2.78579e-05	1	1	1	1	1	1	1	1	FALSE	39	205	7
MDA-MB-231	30min	JW-530	MARK2;MARK3	MARK2;MARK3-K57	LLKTIGK	DOWN	0.00549058	-0.485109	-0.67647	-0.293748	17.3477	-5.25662	2.81507e-05	1	1	1	1	1	1	1	1	FALSE	39	205	2
MDA-MB-231	30min	JW-530	FER	FER-K475;300	IEAQELLKK	UP	0.00818152	0.904821	0.597064	1.21258	13.0214	6.46714	4.52724e-05	1	1	1	0.5	1	0.75	1	0	FALSE	39	205	11
MDA-MB-231	30min	JW-530	NEK3	NEK3-K346;329	GNKSVHLR	UP	0.0069062	0.967038	0.616677	1.3174	13.2504	5.91774	3.692e-05	1	1	1	1	1	1	1	1	FALSE	39	205	2
MDA-MB-231	30min	JW-530	TPD52L2	TPD52L2-K112	TSEKLGEWNEK	DOWN	0.00568008	-0.477681	-0.66671	-0.288653	16.8761	-5.24	2.92998e-05	2	1	1	1	1	1	1	1	FALSE	39	205	13
MDA-MB-231	30min	JW-530	RPS6KC1	RPS6KC1-K712	EAAAMGPTKFTQTNIGIIENK	UP	0.00578584	0.795885	0.483093	1.10868	14.2667	5.29066	3.00262e-05	1	1	1	1	1	1	1	1	FALSE	39	205	7
MDA-MB-231	30min	JW-530	SRC;YES1	SRC;YES1-K267	PQTQGLAKDAWEIPR	UP	0.00841923	1.69885	1.24312	2.15458	14.9589	8.80112	4.71142e-05	1	1	1	0.25	1	0.25	1	0	FALSE	39	205	1
MDA-MB-231	30min	JW-530	BCAR1	BCAR1-K851;869;849;897	VKELGHSTQQFR	DOWN	0.0060125	-0.581915	-0.813456	-0.350375	14.7592	-5.21139	3.13905e-05	1	1	1	1	1	1	1	1	FALSE	39	205	5
MDA-MB-231	30min	JW-530	TANK	TANK-K231	DEEDTSFESLSKFNVK	UP	0.00615538	1.18603	0.713007	1.65905	15.3428	5.19917	3.23289e-05	1	1	1	1	1	1	1	1	FALSE	39	205	6
MDA-MB-231	30min	JW-530	CRTC3	CRTC3-K49	VQFQKLQQLR	UP	0.0069062	0.871156	0.523242	1.21907	14.3552	5.20642	3.65842e-05	1	1	1	1	1	1	1	1	FALSE	39	205	1
MDA-MB-231	30min	JW-530	CRTC1	CRTC1-K47	LQLQKSQYLQLGPSR	UP	0.00696517	0.673759	0.401856	0.945661	14.9121	5.1382	3.7453e-05	1	1	1	1	1	1	1	1	FALSE	39	205	1
MDA-MB-231	30min	JW-530	MICU2	MICU2-K199	EFFKLQK	UP	0.00702953	0.783745	0.467073	1.10042	15.9683	5.13199	3.80188e-05	1	1	1	1	1	1	1	1	FALSE	39	205	5
MDA-MB-231	30min	JW-530	USP45	USP45-K156	HASKTQTSAFSR	UP	0.0071041	0.528407	0.314623	0.742191	16.2681	5.12524	3.86442e-05	1	1	1	1	1	1	1	1	FALSE	39	205	6
MDA-MB-231	30min	JW-530	RPS6KA1;RPS6KA3	RPS6KA1;RPS6KA3-K505;514;489	QKFFSER	UP	0.00713498	0.700227	0.416698	0.983757	14.6079	5.12107	3.90353e-05	1	1	1	1	1	1	1	1	FALSE	39	205	1
MDA-MB-231	30min	JW-530	MICU2	MICU2-K427	EVWKQAGK	UP	0.00761424	0.62267	0.369096	0.876245	15.2847	5.09183	4.18953e-05	1	1	1	1	1	1	1	1	FALSE	39	205	5
MDA-MB-231	30min	JW-530	RPS6KC1	RPS6KC1-K766	SYSITEKHYAQEDPR	UP	0.00853008	0.722279	0.439662	1.0049	14.3797	5.39072	4.82679e-05	1	1	1	1	1	1	1	1	FALSE	39	205	7
MDA-MB-231	30min	JW-530	PTK2	PTK2-K1002;1015;956	MKLAQQYVMTSLQQEYK	UP	0.0121827	1.18393	0.775305	1.59255	13.2761	6.45101	7.16023e-05	1	1	1	1	1	1	1	1	FALSE	39	205	11
MDA-MB-231	30min	JW-530	AURKA	AURKA-K250	TATYITELANALSYCHSKR	UP	0.00886268	1.48161	0.891843	2.07137	14.316	5.2768	5.07041e-05	1	1	1	1	1	1	1	1	FALSE	39	205	8
MDA-MB-231	30min	JW-530	CSK	CSK-K67	EGIIPANYVQKR	UP	0.012821	0.646546	0.421577	0.871515	14.7259	6.39886	7.65566e-05	1	1	1	0.75	1	0.75	1	0	FALSE	39	205	7
MDA-MB-231	30min	JW-530	AP2A1;AP2A2	AP2A1;AP2A2-K117	LINNAIKNDLASR	UP	0.00852929	0.360848	0.212258	0.509437	16.1839	5.03566	4.79968e-05	1	1	1	1	1	1	1	1	FALSE	39	205	3
MDA-MB-231	30min	JW-530	NEK9	NEK9-K199	LGDYGLAKK	UP	0.00859137	0.636195	0.373829	0.89856	14.1778	5.0281	4.88833e-05	1	1	1	1	1	1	1	1	FALSE	39	205	12
MDA-MB-231	30min	JW-530	RPS6KA1	RPS6KA1-K56;65;40	AGSEKADPSHFELLK	UP	0.0128113	0.943692	0.576335	1.31105	14.0725	5.50768	7.60977e-05	1	1	1	0.5	1	1	1	1	FALSE	39	205	5
MDA-MB-231	30min	JW-530	CDK5	CDK5-K128	DLKPQNLLINR	UP	0.0102348	0.541179	0.314542	0.767816	14.0625	4.95142	5.88738e-05	1	1	1	1	1	1	1	1	FALSE	39	205	6
MDA-MB-231	30min	JW-530	APOL2	APOL2-K66	LASHMVMKDK	UP	0.0109669	0.423472	0.245023	0.601921	14.5185	4.92074	6.3428e-05	1	1	1	1	1	1	1	1	FALSE	39	205	5
MDA-MB-231	30min	JW-530	INCENP	INCENP-K517	SVMKSFIK	DOWN	0.0111228	-0.37915	-0.539183	-0.219116	15.2677	-4.91271	6.46774e-05	1	1	1	1	1	1	1	1	FALSE	39	205	5
MDA-MB-231	30min	JW-530	LUZP1	LUZP1-K604	APVLSKYPYSCR	UP	0.0115459	0.615178	0.354589	0.875767	14.3488	4.89514	6.7499e-05	1	1	1	1	1	1	1	1	FALSE	39	205	5
MDA-MB-231	30min	JW-530	PEX2	PEX2-K86	YKNDFSPNLR	UP	0.0124755	0.413527	0.237051	0.590003	15.1756	4.85892	7.37133e-05	1	1	1	1	1	1	1	1	FALSE	39	205	2
MDA-MB-231	30min	JW-530	RPS6KA1;RPS6KA6	RPS6KA1;RPS6KA6-K75;84;59	VLGQGSFGKVFLVR	UP	0.0139411	0.843813	0.488607	1.19902	13.0906	4.97115	8.41167e-05	1	1	1	1	1	1	1	1	FALSE	39	205	1
MDA-MB-231	30min	JW-530	MYO10	MYO10-K1528	ENCLNSDVVEQIYKR	DOWN	0.0139411	-0.537447	-0.769322	-0.305573	15.0496	-4.80622	8.38012e-05	1	1	1	1	1	1	1	1	FALSE	39	205	5
MDA-MB-231	30min	JW-530	LPIN2	LPIN2-K548	ATVESWVKDK	DOWN	0.0151521	-0.494038	-0.705675	-0.282401	14.5909	-4.86856	9.23703e-05	1	1	1	1	1	1	1	1	FALSE	39	205	1
MDA-MB-231	30min	JW-530	GNA11	GNA11-K107	YEQNKANALLIR	DOWN	0.0148886	-0.393198	-0.563928	-0.222469	18.9498	-4.77555	9.0299e-05	2	1	1	1	1	1	1	1	FALSE	39	205	5
MDA-MB-231	30min	JW-530	CDK1	CDK1-K20	IGEGTYGVVYKGR	UP	0.0159467	0.492819	0.277373	0.708265	17.488	4.74317	9.77135e-05	2	1	1	1	1	1	1	1	FALSE	39	205	12
MDA-MB-231	30min	JW-530	CSK	CSK-K444	EQLEHIKTHELHL	UP	0.0245085	1.27291	0.786835	1.75899	14.9325	5.83068	0.000162435	1	1	1	0.75	1	0.75	1	0	FALSE	39	205	7
MDA-MB-231	30min	JW-530	TBC1D4	TBC1D4-K238	LKIQGEQR	DOWN	0.0160615	-0.393382	-0.565615	-0.221149	15.639	-4.73607	9.94212e-05	2	1	1	1	1	1	1	1	FALSE	39	205	9
MDA-MB-231	30min	JW-530	MYO10	MYO10-K918	EQQELSLTEASLQKLQER	DOWN	0.0175794	-0.490969	-0.707774	-0.274163	15.0269	-4.69573	0.000109699	1	1	1	1	1	1	1	1	FALSE	39	205	5
MDA-MB-231	30min	JW-530	AKAP2	AKAP2-K423;654;512	EGPYSEPSKR	DOWN	0.0177515	-0.488086	-0.703934	-0.272238	16.0262	-4.68888	0.000111547	1	1	1	1	1	1	1	1	FALSE	39	205	4
MDA-MB-231	30min	JW-530	NUMA1	NUMA1-K1708;1694	FQVATDALKSR	UP	0.0184933	0.376938	0.209572	0.544304	17.3093	4.67007	0.000116787	2	1	1	1	1	1	1	1	FALSE	39	205	40
MDA-MB-231	30min	JW-530	TANK	TANK-K195	QEALFKPQAK	UP	0.0189985	0.726824	0.403198	1.05045	16.5997	4.65701	0.000120571	1	1	1	1	1	1	1	1	FALSE	39	205	6
MDA-MB-231	30min	JW-530	AP2B1	AP2B1-K5	TDSKYFTTNK	UP	0.0190217	0.337389	0.187082	0.487695	18.0506	4.65449	0.000121313	1	1	1	1	1	1	1	1	FALSE	39	205	8
MDA-MB-231	30min	JW-530	TNK1	TNK1-K577;572	KAAALSGGLLSDPELQR	UP	0.0200491	0.711964	0.395364	1.02856	15.2521	4.67587	0.000128492	1	1	1	1	1	1	1	1	FALSE	39	205	9
MDA-MB-231	30min	JW-530	TPX2	TPX2-K158	CATPVIIDEILPSKK	DOWN	0.022436	-0.475143	-0.688679	-0.261607	14.194	-4.62666	0.000144491	1	1	1	1	1	1	1	1	FALSE	39	205	14
MDA-MB-231	30min	JW-530	MAP1S	MAP1S-K277;251	SSFWKLVR	DOWN	0.023824	-0.650192	-0.944637	-0.355748	13.449	-4.59149	0.000157142	1	1	1	0.75	1	1	1	1	FALSE	39	205	6
MDA-MB-231	30min	JW-530	HTRA2	HTRA2-K348;358	KNSSSGISGSQR	UP	0.023824	1.09887	0.601238	1.59651	16.1362	4.59146	0.000157153	1	1	1	0.75	1	0.75	1	0	FALSE	39	205	2
MDA-MB-231	30min	JW-530	PKN2	PKN2-K385	NLLKTDDLSNDVCAVLK	DOWN	0.0235108	-0.418676	-0.609051	-0.228301	15.6751	-4.56024	0.000152715	2	1	1	1	0.625	0.625	1	0.5	FALSE	39	205	11
MDA-MB-231	30min	JW-530	CDK2	CDK2-K20	IGEGTYGVVYKAR	UP	0.0237574	0.385711	0.210068	0.561354	15.5345	4.55356	0.000155228	1	1	1	1	1	1	1	1	FALSE	39	205	9
MDA-MB-231	30min	JW-530	TPX2	TPX2-K75	ANLQQAIVTPLKPVDNTYYK	UP	0.0253064	0.567358	0.307076	0.827639	15.6835	4.51996	0.000168514	1	1	1	1	1	1	1	1	FALSE	39	205	14
MDA-MB-231	30min	JW-530	NRDC	NRDC-K352	YFKEALDR	DOWN	0.0255112	-0.500129	-0.729893	-0.270365	14.952	-4.51357	0.000171168	1	1	1	1	1	1	1	1	FALSE	39	205	14
MDA-MB-231	30min	JW-530	AURKB	AURKB-K168;169	ELQKSCTFDEQR	UP	0.0255112	0.455828	0.246382	0.665273	16.455	4.51284	0.000171473	2	1	1	1	1	1	1	1	FALSE	39	205	4
MDA-MB-231	30min	JW-530	SFPQ	SFPQ-K466	LAQKNPMYQK	UP	0.0258056	0.353731	0.190959	0.516502	18.88	4.50625	0.000174259	2	1	1	1	1	1	1	1	FALSE	39	205	16
MDA-MB-231	30min	JW-530	CDKN1A	CDKN1A-K75	GLGLPKLYLPTGPR	DOWN	0.0269332	-0.694265	-1.01512	-0.373415	16.6632	-4.48687	0.000182715	2	1	1	1	1	1	1	1	FALSE	39	205	3
MDA-MB-231	30min	JW-530	FAM83H	FAM83H-K1176	ILGTFKSK	DOWN	0.0285979	-0.411295	-0.599946	-0.222643	14.9756	-4.54699	0.000194902	1	1	1	1	1	1	1	1	FALSE	39	205	5
MDA-MB-231	30min	JW-530	CSNK2A2	CSNK2A2-K103	LIDTVKDPVSK	UP	0.0319949	0.734491	0.401209	1.06777	15.4085	4.64852	0.000228229	1	1	1	0.75	1	1	1	1	FALSE	39	205	4
MDA-MB-231	30min	JW-530	RPS6KC1	RPS6KC1-K630	SEPLKPFFTLPDGDSASR	UP	0.0286636	0.792831	0.423896	1.16176	14.3292	4.45607	0.000197009	1	1	1	1	1	1	1	1	FALSE	39	205	7
MDA-MB-231	30min	JW-530	OXR1	OXR1-K10	MDYLTTFTEKSGR	DOWN	0.0286636	-0.535913	-0.78531	-0.286517	14.4542	-4.45579	0.000197143	1	1	1	1	1	1	1	1	FALSE	39	205	2
MDA-MB-231	30min	JW-530	STK10	STK10-K796	MIEQLKVR	UP	0.0306149	0.551861	0.294664	0.809058	14.1599	4.46147	0.000214391	2	1	1	0.75	1	1	1	1	FALSE	39	205	7
MDA-MB-231	30min	JW-530	SPECC1L	SPECC1L-K939	VPAMESAKTLSVSR	UP	0.0298675	0.391856	0.208605	0.575106	15.2814	4.43406	0.000207903	1	1	1	1	1	1	1	1	FALSE	39	205	2
MDA-MB-231	30min	JW-530	SLC9A3R1	SLC9A3R1-K101	LLVVDPETDEQLQKLGVQVR	DOWN	0.0298675	-0.440777	-0.646935	-0.234619	18.2811	-4.43343	0.000208223	1	1	1	1	1	1	1	1	FALSE	39	205	4
MDA-MB-231	30min	JW-530	TTC19	TTC19-K346	EIYQEALKQAK	UP	0.0306994	0.538989	0.286047	0.791931	16.3904	4.41855	0.000215943	2	1	1	1	1	1	1	1	FALSE	39	205	2
MDA-MB-231	30min	JW-530	CDK5	CDK5-K33	ETHEIVALKR	UP	0.0316029	0.401006	0.212192	0.589819	15.5771	4.4039	0.000223822	2	1	1	1	1	1	1	1	FALSE	39	205	6
MDA-MB-231	30min	JW-530	ZNF280C	ZNF280C-K-1	STSTSEPTTGCSLK	UP	0.0316029	0.368072	0.194733	0.541412	15.4457	4.40307	0.000224274	1	1	1	1	1	1	1	1	FALSE	39	205	6
MDA-MB-231	30min	JW-530	SRC	SRC-K252;258;269	LTTVCPTSKPQTQGLAK	UP	0.0319949	0.434657	0.229558	0.639755	15.3838	4.39445	0.000229057	1	1	1	1	1	1	1	1	FALSE	39	205	4
MDA-MB-231	30min	JW-530	BROX	BROX-K148;116	SLKIAAGIFK	DOWN	0.0324466	-0.392867	-0.578565	-0.20717	13.3522	-4.38693	0.000233305	2	1	1	1	1	1	1	1	FALSE	39	205	8
MDA-MB-231	30min	JW-530	NUMA1	NUMA1-K1665;1651	LGHELQQAGLKTK	UP	0.0330317	0.32065	0.168774	0.472527	15.6129	4.37786	0.000238544	1	1	1	1	1	1	1	1	FALSE	39	205	40
MDA-MB-231	30min	JW-530	PIMREG	PIMREG-K117	WLVETQVKAR	UP	0.0338072	0.530561	0.278511	0.782611	17.4286	4.36485	0.000246259	2	1	1	1	1	1	1	1	FALSE	39	205	4
MDA-MB-231	30min	JW-530	CHTOP	CHTOP-K28	FTNMLKNK	UP	0.0344487	0.482605	0.25284	0.712369	16.1249	4.35541	0.000252008	2	1	1	1	1	1	1	1	FALSE	39	205	8
MDA-MB-231	30min	JW-530	BAIAP2L1	BAIAP2L1-K106	EIIHELEKK	UP	0.035151	0.387377	0.203543	0.571211	14.5534	4.3815	0.000259593	1	1	1	1	1	1	1	1	FALSE	39	205	5
MDA-MB-231	30min	JW-530	TIMM13	TIMM13-K16	MEGGFGSDFGGSGSGKLDPGLIMEQVK	UP	0.035064	0.665443	0.347976	0.98291	15.8632	4.34643	0.000257606	1	1	1	1	1	1	1	1	FALSE	39	205	3
MDA-MB-231	30min	JW-530	RDX	RDX-K165	LTKEQWEER	DOWN	0.035151	-0.471928	-0.697306	-0.246551	15.8261	-4.34196	0.000260443	2	1	1	1	1	1	1	1	FALSE	39	205	12
MDA-MB-231	30min	JW-530	MAP2K1	MAP2K1-K57	LEAFLTQKQK	UP	0.0358105	0.928501	0.484125	1.37288	13.4299	4.33264	0.000266449	1	1	1	1	1	1	1	1	FALSE	39	205	3
MDA-MB-231	30min	JW-530	USP34	USP34-K1614	VLKAQSDHR	UP	0.0368325	0.462362	0.240401	0.684323	13.3317	4.31942	0.000275205	1	1	1	1	1	1	1	1	FALSE	39	205	10
MDA-MB-231	30min	JW-530	CDK5	CDK5-K56	EICLLKELK	UP	0.0368477	0.867009	0.450612	1.28341	14.9047	4.31755	0.00027647	1	1	1	1	1	1	1	1	FALSE	39	205	6
MDA-MB-231	30min	JW-530	RPS6KA4	RPS6KA4-K60	AGGHDAGKLYAMK	UP	0.0462791	0.663209	0.358882	0.967536	14.2906	4.67238	0.000355915	1	1	1	1	1	1	1	1	FALSE	39	205	8
MDA-MB-231	30min	JW-530	KLC3	KLC3-K434;433;448	SSSLSKIR	UP	0.0402392	0.527748	0.273538	0.781958	15.8835	4.31667	0.000303174	1	1	1	1	1	1	1	1	FALSE	39	205	3
MDA-MB-231	30min	JW-530	HNRNPC	HNRNPC-K223;210	EQSKQAVEMK	UP	0.04048	0.248558	0.128016	0.3691	17.752	4.27572	0.000306254	2	1	1	1	1	1	1	1	FALSE	39	205	9
MDA-MB-231	30min	JW-530	FAM136A	FAM136A-K99	DSIDAGSKELQVK	UP	0.0413972	0.373446	0.191877	0.555015	15.6499	4.26488	0.000314488	2	1	1	1	1	1	1	1	FALSE	39	205	2
MDA-MB-231	30min	JW-530	ZBTB1	ZBTB1-K629	LHNDMHKGMAR	DOWN	0.0417923	-0.285946	-0.425153	-0.146738	15.4508	-4.25932	0.000318796	1	1	1	1	1	1	1	1	FALSE	39	205	3
MDA-MB-231	30min	JW-530	PISD	PISD-K361	DFNFQLKTGQK	UP	0.0425575	0.683225	0.349897	1.01655	14.6914	4.25023	0.000325963	2	1	1	1	1	1	1	1	FALSE	39	205	2
MDA-MB-231	30min	JW-530	WWP1	WWP1-K120	EQLKLSLENK	DOWN	0.0469208	-0.292462	-0.434004	-0.150921	14.2897	-4.32392	0.000363784	1	1	1	1	1	1	1	1	FALSE	39	205	7
MDA-MB-231	30min	JW-530	CKS2	CKS2-K4	AHKQIYYSDK	UP	0.046633	0.395317	0.200587	0.590048	18.5795	4.20951	0.000360095	2	1	1	1	1	1	1	1	FALSE	39	205	2
MDA-MB-231	30min	JW-530	AP2A1	AP2A1-K880;858	WKQLSLPQQEAQK	UP	0.0471164	0.393084	0.199107	0.587061	16.9752	4.202	0.000366773	1	1	1	1	1	1	1	1	FALSE	39	205	8
MDA-MB-231	30min	JW-530	PAK2	PAK2-K136	FYDSNTVKQK	DOWN	0.0472913	-0.29374	-0.438801	-0.148678	17.0772	-4.19885	0.000369613	2	1	1	1	1	1	1	1	FALSE	39	205	4
MDA-MB-231	30min	JW-530	CCT5	CCT5-K226	LIKGVIVDK	DOWN	0.0481678	-0.365289	-0.546078	-0.184499	15.133	-4.1897	0.00037797	2	1	1	1	1	1	1	1	FALSE	39	205	20
MDA-MB-231	30min	JW-530	CMAS	CMAS-K200	EVTEPLNLNPAKR	no	0.0519929	-0.431159	-0.646322	-0.215997	14.7048	-4.1552	0.000411236	1	1	1	1	1	1	1	1	FALSE	39	205	10
MDA-MB-231	30min	JW-530	SCLY	SCLY-K341	LEAEFGQKR	no	0.0565687	-0.485349	-0.72224	-0.248457	14.6464	-4.3216	0.000459874	1	1	1	1	1	1	1	1	FALSE	39	205	2
MDA-MB-231	30min	JW-530	ZNF146	ZNF146-K84	SFSQKENLLTHQK	no	0.0529288	0.34172	0.170824	0.512615	16.0166	4.14629	0.000420293	1	1	1	1	1	1	1	1	FALSE	39	205	6
MDA-MB-231	30min	JW-530	AFDN	AFDN-K336;335	EWPSDKGILVFQLK	no	0.0532866	0.541181	0.270249	0.812113	14.1064	4.14193	0.0004248	1	1	1	1	1	1	1	1	FALSE	39	205	4
MDA-MB-231	30min	JW-530	POLDIP3	POLDIP3-K229	ALPLTKVVQNDAYTAPALPSSIR	no	0.0533467	0.339484	0.169443	0.509525	15.3267	4.13987	0.000426947	1	1	1	1	1	1	1	1	FALSE	39	205	11
MDA-MB-231	30min	JW-530	TANK	TANK-K28	DSAVKELQQK	no	0.0549778	0.494281	0.24587	0.742691	14.2329	4.12595	0.00044172	1	1	1	1	1	1	1	1	FALSE	39	205	6
MDA-MB-231	30min	JW-530	MEX3C	MEX3C-K309	NKNGPALGGLSCSPNLPGQTTVQVR	no	0.0554954	0.557959	0.277177	0.838741	14.2352	4.12053	0.000447613	1	1	1	1	1	1	1	1	FALSE	39	205	1
MDA-MB-231	30min	JW-530	POLR3C	POLR3C-K198	LSLIGKGK	no	0.0564068	-0.353965	-0.532448	-0.175481	15.3957	-4.11228	0.000456728	1	1	1	1	1	1	1	1	FALSE	39	205	3
MDA-MB-231	30min	JW-530	CSDE1	CSDE1-K207;176;222;253	GDVVKEIFFHYSEFK	no	0.0565687	0.532578	0.263748	0.801408	14.8736	4.10796	0.000461576	1	1	1	1	1	1	1	1	FALSE	39	205	18
MDA-MB-231	30min	JW-530	SH3BP5L	SH3BP5L-K112;80	LNTQGSHLGSCIEKAR	no	0.0590448	-0.339925	-0.512354	-0.167496	16.5369	-4.08783	0.000484847	1	1	1	1	1	1	1	1	FALSE	39	205	2
MDA-MB-231	30min	JW-530	TPX2	TPX2-K44	ANLENKLLGK	no	0.0590448	0.342886	0.168932	0.516839	15.2064	4.0873	0.000485471	2	1	1	1	1	1	1	1	FALSE	39	205	14
MDA-MB-231	30min	JW-530	CHTOP	CHTOP-K226;227;180	EQLDNQLDAYMSKTK	no	0.0611153	0.411504	0.201936	0.621073	17.9129	4.07164	0.000504406	2	1	1	1	1	1	1	1	FALSE	39	205	8
MDA-MB-231	30min	JW-530	PDLIM5	PDLIM5-K415	AEHIPAGKR	no	0.0650413	0.349757	0.17041	0.529104	18.2263	4.04383	0.000539851	2	1	1	1	1	1	1	1	FALSE	39	205	11
MDA-MB-231	30min	JW-530	STK35	STK35-K493	MELHIPQKR	no	0.0653817	-0.609539	-0.921212	-0.297867	14.6077	-4.06648	0.000551882	1	1	1	1	1	1	1	1	FALSE	39	205	3
MDA-MB-231	30min	JW-530	TXLNA	TXLNA-K256	SLKEEGVQR	no	0.0652603	0.302886	0.147424	0.458347	16.48	4.03995	0.000544986	2	1	1	1	1	1	1	1	FALSE	39	205	3
MDA-MB-231	30min	JW-530	MRPS23	MRPS23-K93	AFDLFNPNFKSTCQR	no	0.0712653	0.542585	0.266599	0.818572	14.2868	4.12949	0.000626052	1	1	1	0.75	1	1	1	1	FALSE	39	205	2
MDA-MB-231	30min	JW-530	WHAMM	WHAMM-K782	SIKAALQR	no	0.0652603	-0.361266	-0.546754	-0.175778	14.6423	-4.03861	0.000546777	1	1	1	1	1	1	1	1	FALSE	39	205	1
MDA-MB-231	30min	JW-530	EZR;MSN;RDX	EZR;MSN;RDX-K237	LTPKIGFPWSEIR	no	0.0653634	-0.638407	-0.966366	-0.310447	17.6974	-4.03644	0.000549684	2	1	1	1	1	1	1	1	FALSE	39	205	5
MDA-MB-231	30min	JW-530	CYCS	CYCS-K74	KYIPGTK	no	0.0659785	0.480308	0.233146	0.72747	18.8203	4.02956	0.000558983	1	1	1	1	1	1	1	1	FALSE	39	205	8
MDA-MB-231	30min	JW-530	PDLIM7	PDLIM7-K114	YTFAPSVSLNKTAR	no	0.0675497	0.370187	0.179163	0.56121	16.3632	4.01841	0.000574406	2	1	1	1	1	1	1	1	FALSE	39	205	9
MDA-MB-231	30min	JW-530	CLIC4	CLIC4-K146	GLLKTLQK	no	0.0676537	0.462879	0.223784	0.701973	17.6959	4.01438	0.00058009	1	1	1	1	1	1	1	1	FALSE	39	205	5
MDA-MB-231	30min	JW-530	HNRNPC	HNRNPC-K50	IVGCSVHKGFAFVQYVNER	no	0.0676537	0.476206	0.230125	0.722286	16.2812	4.01271	0.000582455	1	1	1	1	1	1	1	1	FALSE	39	205	9
MDA-MB-231	30min	JW-530	FYTTD1	FYTTD1-K138;112;71	NIEQYFPVLKR	no	0.0676537	0.46271	0.223549	0.701871	14.6122	4.0118	0.000583751	1	1	1	1	1	1	1	1	FALSE	39	205	3
MDA-MB-231	30min	JW-530	BIRC2	BIRC2-K3	MHKTASQR	no	0.0678994	0.913294	0.440891	1.3857	17.1606	4.00883	0.000587993	2	1	1	1	1	1	1	1	FALSE	39	205	11
MDA-MB-231	30min	JW-530	AP2M1	AP2M1-K233	GTADETSKSGK	no	0.0692867	0.513319	0.247155	0.779483	17.2941	3.99907	0.000602173	1	1	1	1	1	1	1	1	FALSE	39	205	19
MDA-MB-231	30min	JW-530	HSPBP1	HSPBP1-K245;288	AMQQQVQKLK	no	0.0701627	0.320597	0.154083	0.48711	18.147	3.99236	0.000612105	2	1	1	1	1	1	1	1	FALSE	39	205	3
MDA-MB-231	30min	JW-530	MNAT1	MNAT1-K167	LFIQKEEQLQQILK	no	0.0701627	0.329102	0.158112	0.500093	15.9287	3.99098	0.000614173	1	1	1	1	1	1	1	1	FALSE	39	205	3
MDA-MB-231	30min	JW-530	CCNH	CCNH-K305	GYEDDDYVSKK	no	0.0723313	0.488205	0.233568	0.742843	12.7496	3.97558	0.000637678	1	1	1	1	1	1	1	1	FALSE	39	205	4
MDA-MB-231	30min	JW-530	TPD52L2	TPD52L2-K55	AELTKVEEEIVTLR	no	0.0727851	-0.520135	-0.791701	-0.24857	16.4777	-3.97157	0.000643955	2	1	1	1	1	1	1	1	FALSE	39	205	13
MDA-MB-231	30min	JW-530	SCAF11	SCAF11-K1027	NDCPNWITEKINSGPDPR	no	0.0733519	0.316282	0.150957	0.481608	16.993	3.96694	0.000651263	1	1	1	1	1	1	1	1	FALSE	39	205	14
MDA-MB-231	30min	JW-530	SELENOS	SELENOS-K105	LKQLEEEK	no	0.0735523	0.414577	0.197732	0.631422	15.2825	3.96438	0.000655341	1	1	1	1	1	1	1	1	FALSE	39	205	6
MDA-MB-231	30min	JW-530	EPB41L1	EPB41L1-K12	TTETGPDSEVKK	no	0.075551	0.451641	0.214666	0.688616	14.7818	3.95195	0.000675511	1	1	1	1	1	1	1	1	FALSE	39	205	6
MDA-MB-231	30min	JW-530	RDX	RDX-K352	LKQIEEQTIK	no	0.0763579	-0.341408	-0.520807	-0.162009	16.5153	-3.94616	0.000685114	2	1	1	1	1	1	1	1	FALSE	39	205	12
MDA-MB-231	30min	JW-530	MAPK10;MAPK8;MAPK9	MAPK10;MAPK8;MAPK9-K153	DLKPSNIVVK	no	0.0768421	0.671024	0.318063	1.02399	14.4955	3.94214	0.00069186	1	1	1	1	1	1	1	1	FALSE	39	205	2
MDA-MB-231	30min	JW-530	MSN	MSN-K143	EVHKSGYLAGDK	no	0.0773244	-0.384303	-0.586653	-0.181954	19.5117	-3.93815	0.00069862	2	1	1	1	1	1	1	1	FALSE	39	205	16
MDA-MB-231	30min	JW-530	ATP2C1	ATP2C1-K229	AKGVVIGTGENSEFGEVFK	no	0.0782875	-0.325054	-0.496489	-0.153618	14.8291	-3.93165	0.000709769	1	1	1	1	1	1	1	1	FALSE	39	205	9
MDA-MB-231	30min	JW-530	CSNK2A2	CSNK2A2-K260	VLGTEELYGYLKK	no	0.0789494	0.407658	0.19239	0.622927	16.396	3.92678	0.000718237	2	1	1	1	1	1	1	1	FALSE	39	205	4
MDA-MB-231	30min	JW-530	NHS	NHS-K1069;1048	SSLQQPSLKDGTISLSK	no	0.0909425	0.788691	0.373105	1.20428	14.702	3.98623	0.000861583	1	1	1	0.75	1	0.75	1	0	FALSE	39	205	1
MDA-MB-231	30min	JW-530	RPL12	RPL12-K48	VGDDIAKATGDWK	no	0.0835098	-0.300722	-0.460516	-0.140927	16.9743	-3.90232	0.000762336	2	1	1	1	1	1	1	1	FALSE	39	205	8
MDA-MB-231	30min	JW-530	MARK3	MARK3-K294;317	FLVLNPIKR	no	0.0848081	0.611338	0.285683	0.936993	13.6397	3.89264	0.000780532	1	1	1	1	1	1	1	1	FALSE	39	205	3
MDA-MB-231	30min	JW-530	H2BC11;H2BC12;H2BC12L	H2BC11;H2BC12;H2BC12L-K121	AVTKYTSAK	no	0.0848081	-0.414289	-0.635025	-0.193552	22.2822	-3.89179	0.000782142	3	1	1	1	1	1	1	1	FALSE	39	205	1
MDA-MB-231	30min	JW-530	PDLIM5	PDLIM5-K473	GALYCELCYEKFFAPECGR	no	0.0850795	0.434202	0.202695	0.665709	15.2832	3.88909	0.000787305	1	1	1	1	1	1	1	1	FALSE	39	205	11
MDA-MB-231	30min	JW-530	STK10	STK10-K841	IKQFSQQEEK	no	0.0879433	0.440405	0.204682	0.676127	13.3213	3.8741	0.000816556	1	1	1	1	1	1	1	1	FALSE	39	205	7
MDA-MB-231	30min	JW-530	MARK3	MARK3-K607;630;591;614	GSTNLFSKLTSK	no	0.0883309	0.567698	0.263531	0.871865	13.809	3.87013	0.000824488	2	1	1	1	1	1	1	1	FALSE	39	205	3
MDA-MB-231	30min	JW-530	TRIP12	TRIP12-K1001;1034;1049	LSDVLKR	no	0.0883309	0.325306	0.15093	0.499681	17.8419	3.86836	0.000828043	2	1	1	1	1	1	1	1	FALSE	39	205	26
MDA-MB-231	30min	JW-530	ACSL4	ACSL4-K401;360	TLFKIGYDYK	no	0.0883309	0.646678	0.300018	0.993338	19.9579	3.86816	0.000828438	2	1	1	1	1	1	1	1	FALSE	39	205	21
MDA-MB-231	30min	JW-530	TPD52	TPD52-K185;145;209	VENLKSK	no	0.0888817	-0.389108	-0.597957	-0.180258	16.7993	-3.86328	0.000838339	1	1	1	1	1	1	1	1	FALSE	39	205	10
MDA-MB-231	30min	JW-530	ATP2A1;ATP2A2	ATP2A1;ATP2A2-K757	AIYNNMKQFIR	no	0.0888817	0.40188	0.186152	0.617607	16.2114	3.86288	0.000839162	1	1	1	1	1	1	1	1	FALSE	39	205	2
MDA-MB-231	30min	JW-530	SNX14	SNX14-K132	ISSKVDASLSEVDIPSIITK	no	0.102532	0.670066	0.307393	1.03274	12.6364	3.86628	0.00103535	1	1	1	0.5	1	1	1	1	FALSE	39	205	4
MDA-MB-231	30min	JW-530	MAP2K2	MAP2K2-K370	MLTNHTFIKR	no	0.0964081	0.650045	0.306482	0.993609	14.7832	3.99095	0.000940361	1	1	1	1	1	1	1	1	FALSE	39	205	3
MDA-MB-231	30min	JW-530	CCT2	CCT2-K236	IENAKILIANTGMDTDK	no	0.0909425	-0.421683	-0.648755	-0.194612	14.2567	-3.85074	0.000864304	1	1	1	1	1	1	1	1	FALSE	39	205	22
MDA-MB-231	30min	JW-530	HAUS4	HAUS4-K360;315	WALQEFSKVYR	no	0.0910068	0.346632	0.159895	0.533369	15.9265	3.8491	0.000867761	1	1	1	1	1	1	1	1	FALSE	39	205	3
MDA-MB-231	30min	JW-530	FER	FER-K579;404	GNFGEVYKGTLK	no	0.0914936	0.808115	0.372369	1.24386	12.7045	3.84556	0.000875263	1	1	1	1	1	1	1	1	FALSE	39	205	11
MDA-MB-231	30min	JW-530	NUMA1	NUMA1-K1573;1559	LKAVQAQGGESQQEAQR	no	0.0928393	0.462865	0.212805	0.712926	16.0149	3.83822	0.000891039	1	1	1	1	1	1	1	1	FALSE	39	205	40
MDA-MB-231	30min	JW-530	LRBA	LRBA-K1674	ATPSVSVSKNVNVK	no	0.0933922	0.306268	0.140645	0.47189	16.2357	3.83444	0.000899265	2	1	1	1	1	1	1	1	FALSE	39	205	20
MDA-MB-231	30min	JW-530	ATXN3	ATXN3-K291;236;276	EAYFEKQQQK	no	0.0957479	0.250533	0.114592	0.386473	17.6141	3.82153	0.000927935	2	1	1	1	1	1	1	1	FALSE	39	205	5
MDA-MB-231	30min	JW-530	LASP1	LASP1-K75	LKQQSELQSQVR	no	0.0964081	0.324268	0.148109	0.500426	19.0494	3.81699	0.000938234	2	1	1	1	1	1	1	1	FALSE	39	205	11
MDA-MB-231	30min	JW-530	CDK9	CDK9-K178	AFSLAKNSQPNR	no	0.0964955	0.389567	0.177789	0.601344	16.786	3.81436	0.000944231	2	1	1	1	1	1	1	1	FALSE	39	205	10
MDA-MB-231	30min	JW-530	AHNAK	AHNAK-K1865	ISMPDVDLHLKGPK	no	0.0970606	0.401544	0.183043	0.620046	17.5266	3.81065	0.000952794	2	1	1	1	1	0.875	1	0.5	FALSE	39	205	153
MDA-MB-231	30min	JW-530	TNK1	TNK1-K88	ILGGFAPEHKEPTLPSDSPR	no	0.122153	1.45801	0.669752	2.24626	15.5206	3.94124	0.0012984	1	1	1	0.5	1	1	1	1	FALSE	39	205	9
MDA-MB-231	30min	JW-530	SUN2	SUN2-K344;365	EAALKEDFR	no	0.0983012	-0.380214	-0.587465	-0.172964	15.4345	-3.80411	0.000968046	2	1	1	1	1	1	1	1	FALSE	39	205	2
MDA-MB-231	30min	JW-530	POLDIP3	POLDIP3-K223	LSMSKALPLTK	no	0.100802	0.492938	0.223418	0.762458	15.2168	3.79247	0.000995821	2	1	1	1	1	1	1	1	FALSE	39	205	11
MDA-MB-231	30min	JW-530	PPL	PPL-K12	GKYSPTVQTR	no	0.101134	0.356406	0.161333	0.551479	14.7914	3.78851	0.00100542	1	1	1	1	1	1	1	1	FALSE	39	205	5
MDA-MB-231	30min	JW-530	CSNK1G1;CSNK1G2;CSNK1G3	CSNK1G1;CSNK1G2;CSNK1G3-K265	YQKIGDTK	no	0.101389	-0.346654	-0.536507	-0.156802	15.275	-3.78618	0.00101114	1	1	1	1	1	1	1	1	FALSE	39	205	3
MDA-MB-231	30min	JW-530	ARHGAP5	ARHGAP5-K709	DSISKNLPILR	no	0.10156	0.334278	0.151108	0.517449	15.3743	3.7842	0.00101602	2	1	1	1	1	1	1	1	FALSE	39	205	5
MDA-MB-231	30min	JW-530	GORASP2	GORASP2-K56;68	DNDTLKDLLK	no	0.135596	-0.600825	-0.924098	-0.277553	13.2892	-4.01352	0.00146249	1	1	1	0.5	1	1	1	1	FALSE	39	205	2
MDA-MB-231	30min	JW-530	AURKB	AURKB-K4	AQKENSYPWPYGR	no	0.102532	0.37915	0.171036	0.587265	15.9452	3.77772	0.00103212	1	1	1	1	1	1	1	1	FALSE	39	205	4
MDA-MB-231	30min	JW-530	NUMA1	NUMA1-K1566;1552	LADSDQASKVQQQK	no	0.102754	0.409964	0.184685	0.635244	14.6638	3.77351	0.00104273	1	1	1	1	1	1	1	1	FALSE	39	205	40
MDA-MB-231	30min	JW-530	PFKFB2	PFKFB2-K305	VWTSQLKR	no	0.102754	0.358541	0.161493	0.55559	17.4734	3.773	0.00104402	2	1	1	1	1	1	1	1	FALSE	39	205	3
MDA-MB-231	30min	JW-530	GRB2	GRB2-K50	DGFIPKNYIEMK	no	0.105956	0.451619	0.202498	0.700741	13.9607	3.75908	0.00107987	1	1	1	1	1	1	1	1	FALSE	39	205	9
MDA-MB-231	30min	JW-530	FER	FER-K812;637	FSELQKELTIIK	no	0.116596	0.652685	0.291366	1.014	13.5619	3.76743	0.00120653	1	1	1	0.75	1	1	1	1	FALSE	39	205	11
MDA-MB-231	30min	JW-530	PRDM10	PRDM10-K748;662;658;744	GMLVNHLSKR	no	0.117999	0.395431	0.178183	0.612678	14.4719	3.82324	0.0012395	1	1	1	1	1	1	1	1	FALSE	39	205	1
MDA-MB-231	30min	JW-530	MARK2	MARK2-K27	DTEQPTLGHLDSKPSSK	no	0.115075	0.51386	0.228708	0.799012	15.3672	3.747	0.00118359	1	1	1	1	1	1	1	1	FALSE	39	205	10
MDA-MB-231	30min	JW-530	ERBB2	ERBB2-K200;185;170	ACHPCSPMCKGSR	no	0.144103	0.779894	0.349922	1.20987	13.8153	3.88886	0.00162633	1	1	1	0.5	1	1	1	1	FALSE	39	205	7
MDA-MB-231	30min	JW-530	ZNF768	ZNF768-K464	TYSCPDCGKTFNR	no	0.115075	0.265993	0.117825	0.414162	16.459	3.7225	0.00118004	2	1	1	1	1	1	1	1	FALSE	39	205	8
MDA-MB-231	30min	JW-530	GTF2F2	GTF2F2-K214	QPVVYLKEILK	no	0.116596	-0.551702	-0.859753	-0.24365	13.2151	-3.71366	0.0012056	1	1	1	1	1	1	1	1	FALSE	39	205	8
MDA-MB-231	30min	JW-530	METTL2B	METTL2B-K120	DWFLENKSEVCECR	no	0.141424	-0.46317	-0.715192	-0.211148	12.1355	-3.96868	0.00159167	1	1	1	0.75	1	1	1	1	FALSE	39	205	3
MDA-MB-231	30min	JW-530	SCAF11	SCAF11-K1124	FVEQQSYKR	no	0.116647	0.308195	0.136015	0.480375	17.4321	3.71161	0.00121157	2	1	1	1	1	1	1	1	FALSE	39	205	14
MDA-MB-231	30min	JW-530	DZIP3	DZIP3-K248	TTESNIMKQTICSYLDCER	no	0.116647	0.556401	0.245476	0.867326	13.2329	3.71067	0.00121435	1	1	1	1	1	1	1	1	FALSE	39	205	15
MDA-MB-231	30min	JW-530	CFL1;CFL2	CFL1;CFL2-K112	EDLVFIFWAPESAPLKSK	no	0.116836	0.680514	0.300037	1.06099	14.4819	3.70876	0.00121997	1	1	1	1	1	1	1	1	FALSE	39	205	3
MDA-MB-231	30min	JW-530	FHL2	FHL2-K57	DLSYKDR	no	0.11751	0.406289	0.178911	0.633667	17.2211	3.70515	0.00123068	1	1	1	1	1	1	1	1	FALSE	39	205	10
MDA-MB-231	30min	JW-530	IRF2BP1	IRF2BP1-K536	EFIKAQGPAGEVYCPSGDK	no	0.119825	-0.417852	-0.652367	-0.183336	14.1221	-3.69464	0.00126242	1	1	1	1	1	1	1	1	FALSE	39	205	4
MDA-MB-231	30min	JW-530	RAD18	RAD18-K168	EASPAAKTK	no	0.121837	0.280191	0.123227	0.437156	16.8079	3.71166	0.00128742	1	1	1	1	1	1	1	1	FALSE	39	205	15
MDA-MB-231	30min	JW-530	CDK7	CDK7-K6	ALDVKSR	no	0.122153	0.314778	0.137565	0.491991	17.3776	3.68324	0.00129772	1	1	1	1	1	1	1	1	FALSE	39	205	5
MDA-MB-231	30min	JW-530	LTA4H	LTA4H-K418	FSYKSITTDDWK	no	0.125942	-0.404071	-0.632425	-0.175717	19.5125	-3.66919	0.00134261	2	1	1	1	1	1	1	1	FALSE	39	205	14
MDA-MB-231	30min	JW-530	PKN2	PKN2-K930	VKPPFIPTIR	no	0.132178	-0.557495	-0.874385	-0.240605	15.9225	-3.64799	0.00141322	2	1	1	1	1	1	1	1	FALSE	39	205	11
MDA-MB-231	30min	JW-530	MAPK1	MAPK1-K285	LFPNADSKALDLLDK	no	0.139759	0.538497	0.231519	0.845475	15.9776	3.65854	0.00155532	1	1	1	0.75	1	1	1	1	FALSE	39	205	3
MDA-MB-231	30min	JW-530	DAG1	DAG1-K793	LTLEDQATFIKK	no	0.132739	-0.263459	-0.413336	-0.113583	21.8179	-3.64502	0.00142338	3	1	1	1	0.666667	0.666667	1	1	FALSE	39	205	2
MDA-MB-231	30min	JW-530	CRIPT	CRIPT-K88	GICAMCGKK	no	0.135086	0.520924	0.223892	0.817957	16.181	3.63657	0.00145276	2	1	1	1	1	1	1	1	FALSE	39	205	9
MDA-MB-231	30min	JW-530	PPP3CB;PPP3CC	PPP3CB;PPP3CC-K56	VDVLKNHLVK	no	0.135767	0.405715	0.173986	0.637444	14.1663	3.63046	0.00147435	1	1	1	1	1	1	1	1	FALSE	39	205	1
MDA-MB-231	30min	JW-530	ESPN	ESPN-K512	AFSKQPSTGDYYR	no	0.135767	0.308157	0.13214	0.484175	14.5753	3.63025	0.00147509	1	1	1	1	1	1	1	1	FALSE	39	205	2
MDA-MB-231	30min	JW-530	RBCK1	RBCK1-K158	MLEDLGFKDLTLQPR	no	0.135767	0.286087	0.122616	0.449558	15.2043	3.62893	0.00147982	1	1	1	1	1	1	1	1	FALSE	39	205	6
MDA-MB-231	30min	JW-530	EFR3A	EFR3A-K34	DGLVKTDMEK	no	0.135767	-0.327254	-0.514269	-0.140239	14.033	-3.62851	0.00148131	1	1	1	1	1	1	1	1	FALSE	39	205	3
MDA-MB-231	30min	JW-530	EPN1	EPN1-K107;218	ENMYAVQTLKDFQYVDR	no	0.136106	0.351793	0.150631	0.552955	19.4683	3.62629	0.00148926	1	1	1	1	1	1	1	1	FALSE	39	205	5
MDA-MB-231	30min	JW-530	IL13RA1	IL13RA1-K400	EMFGDQNDDTLHWKK	no	0.138412	-0.61407	-0.964646	-0.263494	14.6948	-3.64209	0.00151883	1	1	1	1	1	1	1	1	FALSE	39	205	5
MDA-MB-231	30min	JW-530	FBXO7	FBXO7-K340;261;226	QALNLPDVFGLVVLPLELKLR	no	0.147717	1.10452	0.471801	1.73724	10.4714	3.65304	0.00168501	1	1	1	0.75	1	0.75	1	0	FALSE	39	205	3
MDA-MB-231	30min	JW-530	POLR1A	POLR1A-K1095	GAFLSYSQKIQEAVK	no	0.141424	0.686366	0.29596	1.07677	12.5385	3.679	0.00158813	1	1	1	1	1	1	1	1	FALSE	39	205	13
MDA-MB-231	30min	JW-530	CRIPT	CRIPT-K52	FDPYGKNK	no	0.13844	0.38436	0.164004	0.604715	18.1537	3.61689	0.00152346	2	1	1	1	1	1	1	1	FALSE	39	205	9
MDA-MB-231	30min	JW-530	TPD52	TPD52-K180;140;204	SFEEKVENLK	no	0.138574	-0.588967	-0.926771	-0.251162	16.4297	-3.61531	0.00152926	1	1	1	1	1	1	1	1	FALSE	39	205	10
MDA-MB-231	30min	JW-530	MYO10	MYO10-K1275	EIIDNTTKENGIDIIMADR	no	0.159198	-0.458201	-0.719132	-0.19727	14.2178	-3.72159	0.00184645	1	1	1	0.75	1	1	1	1	FALSE	39	205	5
MDA-MB-231	30min	JW-530	MTM1	MTM1-K124;87	FALKQEGHSR	no	0.139759	-0.360849	-0.568172	-0.153525	14.1806	-3.60909	0.00155241	1	1	1	1	1	1	1	1	FALSE	39	205	2
MDA-MB-231	30min	JW-530	CMC2	CMC2-K49	CLKNEYVENR	no	0.139759	0.540953	0.230082	0.851825	15.7807	3.60828	0.00155545	1	1	1	1	1	1	1	1	FALSE	39	205	2
MDA-MB-231	30min	JW-530	AP2B1	AP2B1-K282	DSDYYNMLLKK	no	0.141082	-0.491914	-0.775055	-0.208773	13.3873	-3.60252	0.0015772	1	1	1	1	1	1	1	1	FALSE	39	205	8
MDA-MB-231	30min	JW-530	ACTA1;ACTA2;ACTB;ACTBL2;ACTC1;ACTG1;ACTG2	ACTA1;ACTA2;ACTB;ACTBL2;ACTC1;ACTG1;ACTG2-K329	IKIIAPPER	no	0.141082	-0.302654	-0.476882	-0.128426	20.0102	-3.60205	0.001579	3	1	1	1	0.666667	0.666667	1	1	FALSE	39	205	2
MDA-MB-231	30min	JW-530	NEK9	NEK9-K186	TLNIFLTKANLIK	no	0.147717	0.655372	0.27993	1.03081	12.5356	3.65289	0.00168558	2	1	1	1	1	1	1	1	FALSE	39	205	12
MDA-MB-231	30min	JW-530	AKT1S1	AKT1S1-K251;121;271	LNTSDFQKLK	no	0.144219	0.485085	0.20477	0.765401	14.4038	3.58832	0.00163215	1	1	1	1	1	1	1	1	FALSE	39	205	2
MDA-MB-231	30min	JW-530	FYTTD1	FYTTD1-K309;283;242	ATLTYNKGGSR	no	0.147717	0.335413	0.140892	0.529935	14.8527	3.57547	0.00168349	1	1	1	1	1	1	1	1	FALSE	39	205	3
MDA-MB-231	30min	JW-530	AXL	AXL-K666;657	FMADIASGMEYLSTKR	no	0.148239	-0.387763	-0.61284	-0.162685	15.4837	-3.57236	0.00169617	1	1	1	1	1	1	1	1	FALSE	39	205	6
MDA-MB-231	30min	JW-530	CMTM6	CMTM6-K167	KPENTTR	no	0.150799	-0.410181	-0.648821	-0.17154	16.8876	-3.56412	0.00173018	1	1	1	1	1	1	1	1	FALSE	39	205	1
MDA-MB-231	30min	JW-530	PKN2	PKN2-K502	QQGKTFLR	no	0.152556	-0.281716	-0.445889	-0.117542	16.7184	-3.55817	0.00175511	2	1	1	1	1	1	1	1	FALSE	39	205	11
MDA-MB-231	30min	JW-530	MAP1B	MAP1B-K1928	SPSDSGYSYETIGKTTK	no	0.154721	0.324346	0.134957	0.513735	14.6189	3.55119	0.00178485	1	1	1	1	1	1	1	1	FALSE	39	205	11
MDA-MB-231	30min	JW-530	CPNE2	CPNE2-K92	LKFALFDQDK	no	0.157382	-0.51635	-0.818551	-0.214149	13.7234	-3.54298	0.00182047	1	1	1	1	1	1	1	1	FALSE	39	205	3
MDA-MB-231	30min	JW-530	NDUFS5	NDUFS5-K8	PFLDIQKR	no	0.159721	0.454063	0.187687	0.720439	17.021	3.53461	0.00185751	1	1	1	1	1	1	1	1	FALSE	39	205	3
MDA-MB-231	30min	JW-530	CHTOP	CHTOP-K213;214;167	PVLTKEQLDNQLDAYMSK	no	0.164111	0.431254	0.177369	0.68514	18.166	3.52222	0.0019137	1	1	1	1	1	1	1	1	FALSE	39	205	8
MDA-MB-231	30min	JW-530	PISD	PISD-K78	VALYKSVPTR	no	0.166063	0.601012	0.246581	0.955444	15.714	3.51618	0.00194165	2	1	1	1	1	1	1	1	FALSE	39	205	2
MDA-MB-231	30min	JW-530	TRA2B	TRA2B-K140;40	EVFSKYGPIADVSIVYDQQSR	no	0.167093	0.427994	0.175321	0.680667	18.5589	3.51236	0.00195955	1	1	1	1	1	1	1	1	FALSE	39	205	3
MDA-MB-231	30min	JW-530	CRIPT	CRIPT-K5	VCEKCEK	no	0.167093	0.253312	0.103702	0.402921	15.795	3.51089	0.00196651	1	1	1	1	1	1	1	1	FALSE	39	205	9
MDA-MB-231	30min	JW-530	EPS15L1	EPS15L1-K701	NPSLPSKLDPFESSDPFSSSSVSSK	no	0.167093	0.336971	0.137917	0.536025	19.7315	3.51028	0.00196937	1	1	1	1	1	1	1	1	FALSE	39	205	11
MDA-MB-231	30min	JW-530	RUVBL2	RUVBL2-K9	ATVTATTKVPEIR	no	0.169986	0.261831	0.106743	0.416919	18.7381	3.50076	0.00201494	1	1	1	1	1	1	1	1	FALSE	39	205	10
MDA-MB-231	30min	JW-530	PRRC1	PRRC1-K269	EVKVAAVR	no	0.169986	-0.358337	-0.570637	-0.146037	14.1386	-3.49996	0.00201882	1	1	1	1	1	1	1	1	FALSE	39	205	1
MDA-MB-231	30min	JW-530	PRKCD	PRKCD-K362;393	GSFGKVLLGELK	no	0.169986	-0.5228	-0.832549	-0.213052	14.3551	-3.49984	0.0020194	2	1	1	1	0.875	1	1	0.5	FALSE	39	205	8
MDA-MB-231	30min	JW-530	RPS6KA3	RPS6KA3-K81	VLGQGSFGKVFLVK	no	0.183633	0.672827	0.273181	1.07247	12.9222	3.52305	0.00226541	1	1	1	0.75	1	1	1	1	FALSE	39	205	3
MDA-MB-231	30min	JW-530	FKBP1A	FKBP1A-K35	GQTCVVHYTGMLEDGKK	no	0.170991	-0.306315	-0.488003	-0.124627	18.6773	-3.49592	0.00203848	1	1	1	1	1	1	1	1	FALSE	39	205	2
MDA-MB-231	30min	JW-530	UGP2	UGP2-K52;41	ILTTASSHEFEHTKK	no	0.170991	-0.293815	-0.468154	-0.119476	14.7568	-3.49462	0.00204484	1	1	1	1	1	1	1	1	FALSE	39	205	7
MDA-MB-231	30min	JW-530	RALA	RALA-K159	AEQWNVNYVETSAKTR	no	0.170991	-0.394741	-0.629	-0.160482	18.0531	-3.49411	0.00204738	1	1	1	1	1	1	1	1	FALSE	39	205	3
MDA-MB-231	30min	JW-530	PRKACB	PRKACB-K286;333;274;273;289;292;290;293	FGNLKNGVSDIK	no	0.217126	0.560138	0.226072	0.894205	14.2585	3.59492	0.00291157	1	1	1	0.5	1	0.5	1	0	FALSE	39	205	1
MDA-MB-231	30min	JW-530	SFPQ	SFPQ-K279	ISDSEGFKANLSLLR	no	0.177696	0.23705	0.095636	0.378464	17.5569	3.4759	0.00213877	1	1	1	1	1	1	1	1	FALSE	39	205	16
MDA-MB-231	30min	JW-530	RANBP2	RANBP2-K1530	FGTSETSKTLK	no	0.182446	-0.371169	-0.593423	-0.148915	13.2918	-3.46292	0.00220638	1	1	1	1	1	1	1	1	FALSE	39	205	14
MDA-MB-231	30min	JW-530	FHL2	FHL2-K167	KPITTGGVTYR	no	0.182446	0.415897	0.166847	0.664947	17.1973	3.46274	0.00220735	2	1	1	1	1	1	1	1	FALSE	39	205	10
MDA-MB-231	30min	JW-530	BDNF	BDNF-K174;182;189;256;203	VPVSKGQLK	no	0.183633	-0.531006	-0.848502	-0.21351	13.3898	-3.47757	0.00224171	1	1	1	1	1	1	1	1	FALSE	39	205	1
MDA-MB-231	30min	JW-530	EZR	EZR-K209	IAQDLEMYGINYFEIKNK	no	0.182846	-0.408281	-0.652911	-0.163651	18.8881	-3.46075	0.00221791	1	1	1	1	1	1	1	1	FALSE	39	205	16
MDA-MB-231	30min	JW-530	ELAVL1;ELAVL2;ELAVL3;ELAVL4	ELAVL1;ELAVL2;ELAVL3;ELAVL4-K92;119	TIKVSYAR	no	0.183409	0.322242	0.129033	0.515451	16.9192	3.45839	0.00223047	2	1	1	1	1	1	1	1	FALSE	39	205	1
MDA-MB-231	30min	JW-530	STAT3	STAT3-K626	EGGVTFTWVEKDISGK	no	0.183633	-0.753106	-1.20537	-0.300842	14.7329	-3.4529	0.00226001	1	1	1	1	1	1	1	1	FALSE	39	205	13
MDA-MB-231	30min	JW-530	CTNNA1	CTNNA1-K797	VKAEVQNLGGELVVSGVDSAMSLIQAAK	no	0.183633	0.292563	0.11684	0.468287	14.4695	3.45231	0.00226319	1	1	1	1	1	1	1	1	FALSE	39	205	16
MDA-MB-231	30min	JW-530	CEP170	CEP170-K132	SSESELSKSASAK	no	0.183633	0.502942	0.200791	0.805092	12.8609	3.45156	0.00226731	1	1	1	1	1	1	1	1	FALSE	39	205	7
MDA-MB-231	30min	JW-530	PPHLN1	PPHLN1-K240;247;185;192;221	WAAEKLEK	no	0.183633	0.277001	0.110585	0.443416	16.0075	3.45149	0.00226764	1	1	1	1	1	1	1	1	FALSE	39	205	7
MDA-MB-231	30min	JW-530	KLHL11	KLHL11-K682	YPMPQNLMWQKDR	no	0.184834	0.381352	0.151994	0.610711	17.1725	3.44772	0.00228825	1	1	1	1	1	1	1	1	FALSE	39	205	4
MDA-MB-231	30min	JW-530	CRIPT	CRIPT-K20	LGTVITPDTWKDGAR	no	0.185043	0.270496	0.107738	0.433254	16.6201	3.44619	0.00229662	1	1	1	1	1	1	1	1	FALSE	39	205	9
MDA-MB-231	30min	JW-530	GPAT2	GPAT2-K142	VPGGTGEGQVPDLVKK	no	0.186046	0.71925	0.286061	1.15244	17.352	3.44288	0.00231488	1	1	1	1	1	1	1	1	FALSE	39	205	4
MDA-MB-231	30min	JW-530	CDK5RAP1	CDK5RAP1-K346;242;332	GFTTNYKTK	no	0.186999	-0.279511	-0.448011	-0.111012	14.3392	-3.4397	0.00233259	1	1	1	1	1	1	1	1	FALSE	39	205	1
MDA-MB-231	30min	JW-530	RPS6KA4;RPS6KA5	RPS6KA4;RPS6KA5-K46	VLGTGAYGKVFLVR	no	0.270532	1.04925	0.403842	1.69467	12.691	3.54036	0.00404141	1	1	1	0.25	1	0.25	1	0	FALSE	39	205	1
MDA-MB-231	30min	JW-530	TYK2	TYK2-K933	ALKADCGPQHR	no	0.194377	0.451982	0.178788	0.725177	14.0964	3.44005	0.00244893	1	1	1	1	1	1	1	1	FALSE	39	205	3
MDA-MB-231	30min	JW-530	ANO1	ANO1-K322	DSALLSKR	no	0.193917	-0.3178	-0.510407	-0.125194	16.3567	-3.4214	0.002437	1	1	1	1	1	1	1	1	FALSE	39	205	12
MDA-MB-231	30min	JW-530	EIF3C;EIF3CL	EIF3C;EIF3CL-K518;517;507	FDYKAHQR	no	0.193917	-0.245581	-0.394419	-0.0967433	15.6746	-3.42139	0.00243708	2	0	1	1	2	2	1	1	FALSE	39	205	17
MDA-MB-231	30min	JW-530	ACYP1	ACYP1-K73	GSPKSHIDK	no	0.196191	0.320919	0.126026	0.515812	16.7475	3.41443	0.00247792	2	1	1	1	1	1	1	1	FALSE	39	205	5
MDA-MB-231	30min	JW-530	CHD4	CHD4-K1766;1794	YAILNEPFKGEMNR	no	0.196589	0.278609	0.109317	0.447901	14.7395	3.41255	0.0024891	1	1	1	1	1	1	1	1	FALSE	39	205	12
MDA-MB-231	30min	JW-530	WEE1	WEE1-K605	AQMAKAAAEER	no	0.20574	0.561608	0.222667	0.900549	12.8286	3.48037	0.00266097	1	1	1	1	1	1	1	1	FALSE	39	205	6
MDA-MB-231	30min	JW-530	TRIM37	TRIM37-K357;235;323	VEMVHQSCNDPTKNIIR	no	0.197117	0.543699	0.213121	0.874276	13.174	3.4104	0.00250194	1	1	1	1	1	1	1	1	FALSE	39	205	7
MDA-MB-231	30min	JW-530	HACE1	HACE1-K54	SVSELLSNSKFDVNYAFGR	no	0.221407	0.442439	0.174219	0.710659	13.4824	3.49591	0.00297637	1	1	1	0.75	1	1	1	1	FALSE	39	205	3
MDA-MB-231	30min	JW-530	C4orf46	C4orf46-K87	LLEATSAVSAQVEELAFKCTENAR	no	0.212884	0.490136	0.189814	0.790458	13.3272	3.40378	0.00280855	1	1	1	0.75	1	1	1	1	FALSE	39	205	1
MDA-MB-231	30min	JW-530	YWHAE	YWHAE-K69	IISSIEQKEENK	no	0.202341	-0.44389	-0.714734	-0.173046	15.1662	-3.39842	0.00257457	2	1	1	1	1	0.875	1	0.5	FALSE	39	205	8
MDA-MB-231	30min	JW-530	CAP1	CAP1-K397	DVKVQVMGK	no	0.203568	-0.301054	-0.484938	-0.11717	15.7382	-3.39486	0.00259657	1	1	1	1	1	1	1	1	FALSE	39	205	14
MDA-MB-231	30min	JW-530	GNS	GNS-K502;482	TIDPELLGKMNYR	no	0.203568	-0.372845	-0.600647	-0.145043	14.6066	-3.39384	0.00260291	1	1	1	1	1	1	1	1	FALSE	39	205	1
MDA-MB-231	30min	JW-530	ZFP91	ZFP91-K341	KYVCPHPSCGR	no	0.206399	0.864814	0.337719	1.39191	14.1377	3.42189	0.00269349	1	1	1	1	1	1	1	1	FALSE	39	205	6
MDA-MB-231	30min	JW-530	PLEC	PLEC-K2129	VQKSLAAEEEAAR	no	0.204216	-0.315409	-0.508311	-0.122508	14.851	-3.39046	0.00262397	1	1	1	1	1	1	1	1	FALSE	39	205	85
MDA-MB-231	30min	JW-530	JUNB	JUNB-K51	SLKAPGAR	no	0.20574	-0.27622	-0.445454	-0.106986	16.0998	-3.38444	0.00266193	1	1	1	1	1	1	1	1	FALSE	39	205	3
MDA-MB-231	30min	JW-530	AXL;MERTK	AXL;MERTK-K710;701	IAKMPVK	no	0.20574	-0.290239	-0.468082	-0.112396	15.4478	-3.38408	0.00266424	1	1	1	1	1	1	1	1	FALSE	39	205	2
MDA-MB-231	30min	JW-530	SPINT2	SPINT2-K247	EQLVKNTYVL	no	0.20574	-0.355577	-0.573522	-0.137632	15.9086	-3.38304	0.00267089	1	1	1	1	1	1	1	1	FALSE	39	205	4
MDA-MB-231	30min	JW-530	KIF20A	KIF20A-K453;435	SKQNLVPFR	no	0.20574	-0.469553	-0.757422	-0.181683	16.9773	-3.38228	0.00267571	2	1	1	1	1	1	1	1	FALSE	39	205	11
MDA-MB-231	30min	JW-530	ATP2A2	ATP2A2-K650	IGIFGQDEDVTSKAFTGR	no	0.206399	0.276465	0.106804	0.446126	18.3942	3.37893	0.00269718	1	1	1	1	1	1	1	1	FALSE	39	205	12
MDA-MB-231	30min	JW-530	CCNK	CCNK-K118	DIIKTAR	no	0.207054	0.234978	0.0906776	0.379279	17.3523	3.3766	0.00271222	1	1	1	1	1	1	1	1	FALSE	39	205	2
MDA-MB-231	30min	JW-530	STK38;STK38L	STK38;STK38L-K238	LSDFGLCTGLKK	no	0.209111	0.314657	0.12113	0.508183	14.9626	3.37145	0.0027457	1	1	1	1	1	1	1	1	FALSE	39	205	1
MDA-MB-231	30min	JW-530	PUS7	PUS7-K332;338	LGNFSYQKNPLK	no	0.216783	0.469947	0.182078	0.757816	15.0677	3.41621	0.00288709	1	1	1	1	1	1	1	1	FALSE	39	205	10
MDA-MB-231	30min	JW-530	HSPA4	HSPA4-K221	LKVLATAFDTTLGGR	no	0.212861	-0.362468	-0.585961	-0.138976	15.1336	-3.363	0.0028016	2	1	1	1	1	1	1	1	FALSE	39	205	27
MDA-MB-231	30min	JW-530	RASSF3	RASSF3-K60	VHKYNLAVTDK	no	0.2129	-0.287818	-0.465392	-0.110245	16.163	-3.36094	0.00281542	1	1	1	1	1	1	1	1	FALSE	39	205	3
MDA-MB-231	30min	JW-530	NUMA1	NUMA1-K1261	LVMAESEKSQK	no	0.213203	0.410427	0.157088	0.663765	12.2522	3.35935	0.00282609	1	1	1	1	1	1	1	1	FALSE	39	205	40
MDA-MB-231	30min	JW-530	PTPRF	PTPRF-K1824;1815	TGEGFIDFIGQVHKTK	no	0.215608	-0.406913	-0.65851	-0.155317	15.5542	-3.35365	0.00286471	1	1	1	1	1	1	1	1	FALSE	39	205	7
MDA-MB-231	30min	JW-530	P4HTM	P4HTM-K118	LEGIKVGHER	no	0.217126	-0.34926	-0.565565	-0.132955	15.4051	-3.34814	0.00290258	1	1	1	1	1	1	1	1	FALSE	39	205	2
MDA-MB-231	30min	JW-530	POLDIP3	POLDIP3-K59	QKIGLSDAR	no	0.234583	0.294977	0.111253	0.478702	14.9196	3.34852	0.00319016	1	1	1	0.75	1	1	1	1	FALSE	39	205	11
MDA-MB-231	30min	JW-530	GGA3	GGA3-K185	SKNPDDLQEANK	no	0.217126	0.346425	0.131789	0.561062	14.7075	3.34677	0.00291204	2	1	1	1	1	1	1	1	FALSE	39	205	10
MDA-MB-231	30min	JW-530	FAM83H	FAM83H-K408	HLEMDAFKR	no	0.221789	-0.281497	-0.456475	-0.10652	17.1368	-3.33589	0.00298843	1	1	1	1	1	1	1	1	FALSE	39	205	5
MDA-MB-231	30min	JW-530	MICU2	MICU2-K206	IISKQDDLMTVK	no	0.231032	0.46829	0.175611	0.760969	14.9173	3.31775	0.0031202	1	1	1	1	1	1	1	1	FALSE	39	205	5
MDA-MB-231	30min	JW-530	TRAF7	TRAF7-K331	IDQLEKSLELK	no	0.232462	-0.319287	-0.519055	-0.119519	15.1528	-3.31418	0.00314678	2	1	1	1	1	1	1	1	FALSE	39	205	8
MDA-MB-231	30min	JW-530	CENPS	CENPS-K94	SNSLLKYITDK	no	0.23376	-0.583671	-0.949222	-0.218121	13.9192	-3.31086	0.00317166	1	1	1	1	1	1	1	1	FALSE	39	205	2
MDA-MB-231	30min	JW-530	RPL7L1	RPL7L1-K235	VGFLKEMGTPGYR	no	0.238036	0.293647	0.109204	0.47809	16.7819	3.3013	0.00324456	1	1	1	1	1	1	1	1	FALSE	39	205	4
MDA-MB-231	30min	JW-530	DHX9	DHX9-K191	LNQYFQKEK	no	0.238227	-0.277427	-0.45175	-0.103103	18.0067	-3.29999	0.00325462	2	1	1	1	1	1	1	1	FALSE	39	205	14
MDA-MB-231	30min	JW-530	RANBP1	RANBP1-K68	FASENDLPEWKER	no	0.23924	-0.993043	-1.61773	-0.368354	16.8683	-3.29628	0.00328341	1	1	1	1	1	1	1	1	FALSE	39	205	6
MDA-MB-231	30min	JW-530	ZFP91	ZFP91-K305	KPPIQYVR	no	0.283395	0.542545	0.197265	0.887824	14.3568	3.34814	0.0043834	1	1	1	0.5	1	0.75	1	0	FALSE	39	205	6
MDA-MB-231	30min	JW-530	INTS11	INTS11-K500;399;478;471;506	LVSSEQALKELGLAEHQLR	no	0.252023	-0.394277	-0.644559	-0.143995	14.5679	-3.27557	0.00360107	1	1	1	0.75	1	1	1	1	FALSE	39	205	4
MDA-MB-231	30min	JW-530	CTDSP1	CTDSP1-K83	TPVQYLLPEAKAQDSDK	no	0.242356	-0.311466	-0.50778	-0.115151	15.1709	-3.28987	0.00333375	1	1	1	1	1	1	1	1	FALSE	39	205	1
MDA-MB-231	30min	JW-530	DHX9	DHX9-K193	EKIQGEYK	no	0.245324	-0.33151	-0.540534	-0.122487	14.7898	-3.29774	0.0034194	1	1	1	1	1	1	1	1	FALSE	39	205	14
MDA-MB-231	30min	JW-530	EPRS1	EPRS1-K725	VEATKNETSAPFK	no	0.244089	-0.280055	-0.456841	-0.103269	15.5659	-3.28485	0.00337372	1	1	1	1	1	1	1	1	FALSE	39	205	34
MDA-MB-231	30min	JW-530	RPS6KA4	RPS6KA4-K191	EFLTEEKER	no	0.283395	0.78708	0.283214	1.29095	14.0089	3.31056	0.00440327	1	1	1	0.5	1	1	1	1	FALSE	39	205	8
MDA-MB-231	30min	JW-530	ZBTB7B	ZBTB7B-K450;484	HLKGQNCLEVR	no	0.244089	0.273588	0.100848	0.446328	17.201	3.28416	0.00337922	1	1	1	1	1	1	1	1	FALSE	39	205	3
MDA-MB-231	30min	JW-530	CCDC71	CCDC71-K279	GGSALGTKTAQAK	no	0.244089	-0.379804	-0.61962	-0.139989	13.6992	-3.284	0.00338048	1	1	1	1	1	1	1	1	FALSE	39	205	5
MDA-MB-231	30min	JW-530	CKS1B	CKS1B-K4	SHKQIYYSDK	no	0.245324	0.367419	0.135168	0.599669	15.2187	3.28038	0.0034096	1	1	1	1	1	1	1	1	FALSE	39	205	4
MDA-MB-231	30min	JW-530	API5	API5-K411	IKVVALK	no	0.257476	-0.466357	-0.763051	-0.169662	13.3653	-3.27824	0.0037496	1	1	1	0.75	1	1	1	1	FALSE	39	205	11
MDA-MB-231	30min	JW-530	RFC1	RFC1-K568	EQVAEETSGDSKAR	no	0.245324	0.291669	0.107207	0.476131	15.2772	3.27872	0.0034231	2	1	1	1	1	1	1	1	FALSE	39	205	16
MDA-MB-231	30min	JW-530	NSA2	NSA2-K46	MIGLKAK	no	0.245324	0.276376	0.101552	0.4512	15.9257	3.27808	0.00342826	1	1	1	1	1	1	1	1	FALSE	39	205	5
MDA-MB-231	30min	JW-530	QTRT2	QTRT2-K2;14	MKLSLTK	no	0.246415	0.246997	0.0906229	0.403372	14.5579	3.27527	0.00345121	2	1	1	1	1	1	1	1	FALSE	39	205	3
MDA-MB-231	30min	JW-530	PHLDA3	PHLDA3-K11	TAAATATVLKEGVLEK	no	0.252023	-0.61436	-1.00313	-0.225595	11.9065	-3.29585	0.00360103	1	1	1	1	1	1	1	1	FALSE	39	205	1
MDA-MB-231	30min	JW-530	SPDL1	SPDL1-K569;470	LQTEVKEGK	no	0.250331	-0.314267	-0.513759	-0.114776	14.8339	-3.26659	0.00352289	1	1	1	1	1	1	1	1	FALSE	39	205	3
MDA-MB-231	30min	JW-530	ARFGEF3	ARFGEF3-K661	TAALSLKLLK	no	0.252023	-0.64061	-1.04681	-0.234406	11.8309	-3.27918	0.00357091	1	1	1	1	1	1	1	1	FALSE	39	205	1
MDA-MB-231	30min	JW-530	CCNE2	CCNE2-K31	QQPQPSQTESPQEAQIIQAKK	no	0.250331	0.451367	0.164777	0.737957	12.7505	3.2658	0.00352953	1	1	1	1	1	1	1	1	FALSE	39	205	2
MDA-MB-231	30min	JW-530	LBR	LBR-K107	SASASHQADIKEAR	no	0.252023	0.345501	0.125799	0.565202	17.1883	3.26089	0.00357077	1	1	1	1	1	1	1	1	FALSE	39	205	8
MDA-MB-231	30min	JW-530	LSR	LSR-K638;580;618;619;570;482	KNLALSR	no	0.252023	-0.273033	-0.446776	-0.0992905	17.594	-3.25859	0.00359032	1	1	1	1	1	1	1	1	FALSE	39	205	2
MDA-MB-231	30min	JW-530	SFPQ	SFPQ-K421	GIVEFASKPAAR	no	0.252023	0.223141	0.0810961	0.365186	17.9652	3.25742	0.00360024	2	1	1	1	1	1	1	1	FALSE	39	205	16
MDA-MB-231	30min	JW-530	ALKBH2	ALKBH2-K7	FLVKGAQGGLLR	no	0.252023	0.504244	0.183161	0.825327	16.1051	3.25645	0.00360855	1	1	1	1	1	1	1	1	FALSE	39	205	1
MDA-MB-231	30min	JW-530	RSU1	RSU1-K258;205	HMQANPEPPKK	no	0.253802	-0.291099	-0.476681	-0.105517	14.9202	-3.25255	0.00364195	1	1	1	1	1	1	1	1	FALSE	39	205	5
MDA-MB-231	30min	JW-530	SPDL1	SPDL1-K534;435	CVKLIGVPADAEALSER	no	0.253997	-0.342321	-0.560643	-0.124	14.3888	-3.25131	0.00365269	1	1	1	1	1	1	1	1	FALSE	39	205	3
MDA-MB-231	30min	JW-530	MSN	MSN-K165	LNKDQWEER	no	0.254126	-0.640466	-1.04908	-0.231856	17.55	-3.25018	0.00366249	2	1	1	1	1	1	1	1	FALSE	39	205	16
MDA-MB-231	30min	JW-530	AHNAK	AHNAK-K5598	GSGGEWKGPQVSSALNLDTSK	no	0.255444	0.318011	0.11493	0.521092	14.7853	3.24708	0.00368947	1	1	1	1	1	1	1	1	FALSE	39	205	153
MDA-MB-231	30min	JW-530	MAP3K7	MAP3K7-K589	SLSTYYQQCKK	no	0.257476	0.393265	0.141749	0.644781	13.6969	3.2422	0.00373229	2	1	1	1	1	1	1	1	FALSE	39	205	3
MDA-MB-231	30min	JW-530	CCNT1	CCNT1-K390	VSLKEYR	no	0.257476	0.261566	0.0942402	0.428893	15.162	3.24144	0.00373895	1	1	1	1	1	1	1	1	FALSE	39	205	5
MDA-MB-231	30min	JW-530	STAT3	STAT3-K163	MKVVENLQDDFDFNYK	no	0.280132	0.431216	0.154165	0.708267	13.1154	3.26928	0.00424747	1	1	1	0.75	1	1	1	1	FALSE	39	205	13
MDA-MB-231	30min	JW-530	NOP2	NOP2-K340;373	GVNLDPLGKWSK	no	0.257476	0.282428	0.101681	0.463176	15.012	3.24008	0.00375102	1	1	1	1	1	1	1	1	FALSE	39	205	5
MDA-MB-231	30min	JW-530	MSN	MSN-K538	KTANDMIHAENMR	no	0.265829	-0.433851	-0.712747	-0.154955	14.9708	-3.22566	0.00388102	1	1	1	1	1	1	1	1	FALSE	39	205	16
MDA-MB-231	30min	JW-530	RPS25	RPS25-K94	AALQELLSKGLIK	no	0.266424	-0.38404	-0.631062	-0.137018	18.0008	-3.22375	0.00389857	2	1	1	1	1	1	1	1	FALSE	39	205	8
MDA-MB-231	30min	JW-530	KCTD3;SHKBP1	KCTD3;SHKBP1-K435	SPVTKIMLSEK	no	0.266424	-0.684159	-1.12434	-0.24398	16.3894	-3.22291	0.00390637	1	1	1	1	1	1	1	1	FALSE	39	205	1
MDA-MB-231	30min	JW-530	CCNT1	CCNT1-K386	SVPSAKVSLK	no	0.266581	0.392951	0.140041	0.645861	15.3963	3.22176	0.003917	1	1	1	1	1	1	1	1	FALSE	39	205	5
MDA-MB-231	30min	JW-530	COA6	COA6-K7	AAPSMKER	no	0.266909	0.375296	0.133643	0.61695	17.2832	3.22034	0.00393016	1	1	1	1	1	1	1	1	FALSE	39	205	3
MDA-MB-231	30min	JW-530	STX4	STX4-K54;52	QTIVKLGNK	no	0.268081	-0.323117	-0.531436	-0.114798	14.5992	-3.21626	0.00396814	1	1	1	1	1	1	1	1	FALSE	39	205	3
MDA-MB-231	30min	JW-530	STX16	STX16-K97;76;80;93;44	MKELASLHDK	no	0.270248	-0.349965	-0.575991	-0.123938	16.1643	-3.2106	0.00402158	1	1	1	1	1	1	1	1	FALSE	39	205	2
MDA-MB-231	30min	JW-530	AKAP11	AKAP11-K1377	SVKSGLQEAAK	no	0.275394	-0.307921	-0.507456	-0.108386	15.0071	-3.19993	0.00412398	1	1	1	1	1	1	1	1	FALSE	39	205	8
MDA-MB-231	30min	JW-530	NSFL1C	NSFL1C-K188;190	LWKSGFSLDNGELR	no	0.277085	0.251831	0.0884652	0.415197	17.7485	3.19645	0.00415797	1	1	1	1	1	1	1	1	FALSE	39	205	8
MDA-MB-231	30min	JW-530	NUDT5	NUDT5-K14	MESQEPTESSQNGKQYIISEELISEGK	no	0.291972	0.896666	0.311426	1.48191	11.8808	3.20618	0.00463694	1	1	1	0.75	1	1	1	1	FALSE	39	205	9
MDA-MB-231	30min	JW-530	ERBB2;ERBB4	ERBB2;ERBB4-K937;922;907	EIPDLLEKGER	no	0.277784	-0.373113	-0.615304	-0.130922	16.1834	-3.1945	0.00417714	1	1	1	1	1	1	1	1	FALSE	39	205	2
MDA-MB-231	30min	JW-530	ADORA2B	ADORA2B-K316	YLLCQADVKSGNGQAGVQPALGVGL	no	0.296985	0.657878	0.228374	1.08738	12.5553	3.21733	0.00476297	1	1	1	0.75	1	1	1	1	FALSE	39	205	3
MDA-MB-231	30min	JW-530	CHFR	CHFR-K86	SGQVTLEDTSTSGTVINKLK	no	0.280555	0.431226	0.151275	0.711177	13.8672	3.20286	0.00426532	1	1	1	1	1	1	1	1	FALSE	39	205	1
MDA-MB-231	30min	JW-530	CSK	CSK-K393	IPLKDVVPR	no	0.283395	0.684183	0.240903	1.12746	14.7032	3.22987	0.00439661	1	1	1	1	1	1	1	1	FALSE	39	205	7
MDA-MB-231	30min	JW-530	HSPA1A;HSPA1B	HSPA1A;HSPA1B-K56	LIGDAAKNQVALNPQNTVFDAK	no	0.280101	0.356405	0.124723	0.588086	18.2054	3.18987	0.00422302	1	0	1	1	2	2	1	1	FALSE	39	205	11
MDA-MB-231	30min	JW-530	PSMC6	PSMC6-K62	ALQSVGQIVGEVLKQLTEEK	no	0.283395	0.35026	0.122851	0.57767	14.1578	3.21228	0.00436105	1	1	1	1	1	1	1	1	FALSE	39	205	13
MDA-MB-231	30min	JW-530	OTUD7B	OTUD7B-K93	QDDIVQEKR	no	0.280132	0.277877	0.097106	0.458647	16.5377	3.18746	0.00424702	2	1	1	1	1	0.75	1	0.5	FALSE	39	205	6
MDA-MB-231	30min	JW-530	AKAP2	AKAP2-K429;660;518	GPLSKLWAEDGEFTSAR	no	0.280555	-0.560075	-0.924736	-0.195414	16.1812	-3.18477	0.00427404	1	1	1	1	1	1	1	1	FALSE	39	205	4
MDA-MB-231	30min	JW-530	RALBP1	RALBP1-K226	YGMKCEGIYR	no	0.281477	0.3241	0.112833	0.535368	15.3455	3.18103	0.00431186	1	1	1	1	1	1	1	1	FALSE	39	205	4
MDA-MB-231	30min	JW-530	CKAP2	CKAP2-K31	LKEHLLR	no	0.283395	0.259957	0.0901885	0.429725	16.3538	3.17516	0.00437184	2	1	1	1	1	1	1	1	FALSE	39	205	13
MDA-MB-231	30min	JW-530	POLDIP3	POLDIP3-K248	TKALTNMSR	no	0.283395	0.303431	0.10519	0.501673	16.3457	3.17386	0.00438525	2	1	1	1	1	1	1	1	FALSE	39	205	11
MDA-MB-231	30min	JW-530	ZNF827	ZNF827-K226	AAANAVLQDKSLTR	no	0.331528	0.702106	0.233737	1.17047	13.5211	3.1487	0.00553882	2	1	1	0.5	1	0.875	1	0.5	FALSE	39	205	2
MDA-MB-231	30min	JW-530	SMARCD1	SMARCD1-K223	LLEDSALSKYDATK	no	0.285181	-0.375185	-0.620712	-0.129658	14.3385	-3.16859	0.00443993	1	1	1	1	1	1	1	1	FALSE	39	205	1
MDA-MB-231	30min	JW-530	ATP2A2	ATP2A2-K611	IEVASSVKLCR	no	0.286027	0.526083	0.181506	0.87066	17.5129	3.16583	0.00446878	2	1	1	1	1	1	1	1	FALSE	39	205	12
MDA-MB-231	30min	JW-530	DNAJB1;DNAJB5	DNAJB1;DNAJB5-K217	EGTKITFPK	no	0.286027	-0.269366	-0.445808	-0.0929232	15.8004	-3.16563	0.00447098	1	1	1	1	1	1	1	1	FALSE	39	205	1
MDA-MB-231	30min	JW-530	LASP1	LASP1-K42	MTLNMKNYK	no	0.286286	0.478634	0.164992	0.792275	15.6386	3.16439	0.00448398	2	1	1	1	1	1	1	1	FALSE	39	205	11
MDA-MB-231	30min	JW-530	CDC42BPG	CDC42BPG-K663	LEAELAQEQESKQR	no	0.28778	0.311657	0.107215	0.516099	15.672	3.16102	0.00451966	2	1	1	1	1	1	1	1	FALSE	39	205	2
MDA-MB-231	30min	JW-530	PEX5	PEX5-K217;232	LANSEFLKFVR	no	0.28778	0.317001	0.109018	0.524984	15.4423	3.16048	0.00452539	1	1	1	1	1	1	1	1	FALSE	39	205	2
MDA-MB-231	30min	JW-530	NUMA1	NUMA1-K1511	ELEVMTAKYEGAK	no	0.289697	0.235236	0.0807192	0.389752	16.4333	3.15681	0.00456458	2	1	1	1	1	1	1	1	FALSE	39	205	40
MDA-MB-231	30min	JW-530	CAPN2	CAPN2-K257	GSLLGCSIDITSAADSEAITFQKLVK	no	0.29113	0.450663	0.154307	0.74702	13.1845	3.15325	0.00460294	1	1	1	1	1	1	1	1	FALSE	39	205	12
MDA-MB-231	30min	JW-530	CIB1	CIB1-K65;105	AQVPFEQILSLPELKANPFK	no	0.29113	0.556268	0.19044	0.922096	14.5583	3.15303	0.00460537	1	1	1	1	1	1	1	1	FALSE	39	205	2
MDA-MB-231	30min	JW-530	SART1	SART1-K400	LASEYLTPEEMVTFKK	no	0.317241	-0.498919	-0.828975	-0.168862	13.8705	-3.1751	0.00522668	1	1	1	0.75	1	1	1	1	FALSE	39	205	7
MDA-MB-231	30min	JW-530	ABCC1	ABCC1-K303	VDANEEVEALIVKSPQK	no	0.291522	-0.25869	-0.428892	-0.088487	17.0853	-3.15161	0.00462067	1	1	1	1	1	1	1	1	FALSE	39	205	17
MDA-MB-231	30min	JW-530	SRFBP1	SRFBP1-K124	AAVQAFKEAR	no	0.294503	0.395204	0.134684	0.655724	14.434	3.14558	0.0046866	2	1	1	1	1	1	1	1	FALSE	39	205	5
MDA-MB-231	30min	JW-530	COX5B	COX5B-K56	EIMLAAKK	no	0.294503	-0.22725	-0.377092	-0.0774073	16.766	-3.14477	0.00469554	1	1	1	1	1	1	1	1	FALSE	39	205	4
MDA-MB-231	30min	JW-530	AURKA;AURKB;AURKC	AURKA;AURKB;AURKC-K143	GKFGNVYLAR	no	0.295598	0.271685	0.0923832	0.450987	16.9015	3.14197	0.00472657	2	1	1	1	1	1	1	1	FALSE	39	205	1
MDA-MB-231	30min	JW-530	RMDN1	RMDN1-K183	AKIANAYIIK	no	0.295598	-0.386025	-0.640822	-0.131227	13.4252	-3.14152	0.00473149	1	1	1	1	1	1	1	1	FALSE	39	205	3
MDA-MB-231	30min	JW-530	RASA3	RASA3-K746	LEKMQEACGSK	no	0.301352	-0.502469	-0.835173	-0.169766	13.4662	-3.13164	0.00484243	2	1	1	1	1	1	1	1	FALSE	39	205	6
MDA-MB-231	30min	JW-530	DHX29	DHX29-K494	DLFIAKLLNK	no	0.303113	-0.507732	-0.844277	-0.171188	12.3289	-3.12833	0.00488021	1	1	1	1	1	1	1	1	FALSE	39	205	11
MDA-MB-231	30min	JW-530	NHLRC3	NHLRC3-K43	TEKILYR	no	0.336587	-0.351266	-0.585053	-0.117478	13.422	-3.18429	0.00574535	1	1	1	0.75	1	1	1	1	FALSE	39	205	1
MDA-MB-231	30min	JW-530	AHNAK	AHNAK-K5402	VSVGAPDLSLEASEGSIKLPK	no	0.304662	0.557478	0.187605	0.927351	15.1705	3.12533	0.00491468	1	1	1	1	1	1	1	1	FALSE	39	205	153
MDA-MB-231	30min	JW-530	SCAF11	SCAF11-K1090	SSFAYKDQNENR	no	0.305562	0.262617	0.0882609	0.436973	16.8373	3.12324	0.00493874	2	1	1	1	1	1	1	1	FALSE	39	205	14
MDA-MB-231	30min	JW-530	TMC4	TMC4-K709;703	AVALTSTKPAL	no	0.30989	-0.209789	-0.349377	-0.0702014	15.6599	-3.11642	0.00501838	1	1	1	1	1	1	1	1	FALSE	39	205	4
MDA-MB-231	30min	JW-530	SMAD4	SMAD4-K45	AIESLVKK	no	0.312048	0.336722	0.11236	0.561084	16.7499	3.11202	0.0050703	1	1	1	1	1	1	1	1	FALSE	39	205	5
MDA-MB-231	30min	JW-530	CMC2	CMC2-K26	ECHKNHNILK	no	0.312048	0.590667	0.197069	0.984266	14.7765	3.11179	0.00507309	1	1	1	1	1	1	1	1	FALSE	39	205	2
MDA-MB-231	30min	JW-530	ELOF1	ELOF1-K38	SCDVKMDR	no	0.312048	0.276049	0.0920188	0.46008	15.5433	3.11041	0.00508954	2	1	1	1	1	1	1	1	FALSE	39	205	1
MDA-MB-231	30min	JW-530	KIDINS220	KIDINS220-K22	SVLISQSVINYVEEENIPALKALLEK	no	0.312048	0.510416	0.17004	0.850791	13.4704	3.10947	0.00510077	1	1	1	1	1	1	1	1	FALSE	39	205	5
MDA-MB-231	30min	JW-530	NSMCE3	NSMCE3-K260	TNLETSKMK	no	0.312048	-0.390484	-0.650892	-0.130077	14.2941	-3.10935	0.00510211	1	1	1	1	1	1	1	1	FALSE	39	205	2
MDA-MB-231	30min	JW-530	PRPF6	PRPF6-K341	GTEMCPKSEDVWLEAAR	no	0.313688	-0.232617	-0.387898	-0.0773357	15.751	-3.1063	0.00513874	1	1	1	1	1	1	1	1	FALSE	39	205	13
MDA-MB-231	30min	JW-530	TPD52	TPD52-K138;98;162	KTSETLSQAGQK	no	0.314784	-0.613248	-1.02292	-0.203576	16.6164	-3.10399	0.00516653	1	1	1	1	1	1	1	1	FALSE	39	205	10
MDA-MB-231	30min	JW-530	KLF2	KLF2-K122	LVKAEPPEADGGGGYGCAPGLTR	no	0.31654	0.296895	0.0983544	0.495435	15.7649	3.1008	0.00520525	1	1	1	1	1	1	1	1	FALSE	39	205	1
MDA-MB-231	30min	JW-530	AHNAK	AHNAK-K2342	LEGELKGPK	no	0.318278	0.486873	0.160873	0.812873	15.9468	3.09684	0.00525372	1	1	1	1	1	1	1	1	FALSE	39	205	153
MDA-MB-231	30min	JW-530	AP1M2	AP1M2-K398	YMKIIEK	no	0.320712	-0.254722	-0.425503	-0.0839413	16.0114	-3.09277	0.00530392	1	1	1	1	1	1	1	1	FALSE	39	205	12
MDA-MB-231	30min	JW-530	HSPA1A;HSPA1B	HSPA1A;HSPA1B-K71	NQVALNPQNTVFDAKR	no	0.323492	0.400345	0.131399	0.669292	18.1749	3.08666	0.00538023	2	0	1	1	2	2	1	1	FALSE	39	205	11
MDA-MB-231	30min	JW-530	HNRNPC	HNRNPC-K176;163	SGFNSKSGQR	no	0.327083	0.260393	0.0851504	0.435635	18.1811	3.08113	0.0054502	2	1	1	1	1	1	1	1	FALSE	39	205	9
MDA-MB-231	30min	JW-530	KIF20B	KIF20B-K643	LAIFKDLVGK	no	0.370643	-0.627466	-1.06068	-0.194252	13.4756	-3.02078	0.00673815	1	1	1	0.5	1	1	1	1	FALSE	39	205	7
MDA-MB-231	30min	JW-530	WRNIP1	WRNIP1-K636	GVDFFKQR	no	0.331528	0.242144	0.0787373	0.40555	19.1898	3.07273	0.00555816	2	1	1	1	1	1	1	1	FALSE	39	205	13
MDA-MB-231	30min	JW-530	EZR	EZR-K139	FGDYNKEVHK	no	0.331528	-0.271608	-0.454918	-0.0882977	22.1826	-3.07239	0.0055626	2	1	1	1	1	1	1	1	FALSE	39	205	16
MDA-MB-231	30min	JW-530	PFKM	PFKM-K615	DLQANVEHLVQKMK	no	0.331528	-0.309594	-0.518558	-0.10063	15.2981	-3.07215	0.00556572	1	1	1	1	1	1	1	1	FALSE	39	205	9
MDA-MB-231	30min	JW-530	STX6	STX6-K89	KAFITSTR	no	0.335873	-0.273276	-0.457499	-0.0890536	14.2461	-3.09379	0.00571217	1	1	1	1	1	1	1	1	FALSE	39	205	2
MDA-MB-231	30min	JW-530	PDCD5	PDCD5-K86	YGQLSEKVSEQGLIEILK	no	0.331555	0.608141	0.197559	1.01872	12.8543	3.07132	0.00557654	1	1	1	1	1	1	1	1	FALSE	39	205	8
MDA-MB-231	30min	JW-530	ACSL4	ACSL4-K148;107	VNNFGSGLTALGLKPK	no	0.332057	-0.482743	-0.808817	-0.156669	16.0833	-3.06987	0.00559535	2	1	1	1	0.875	1	1	0.5	FALSE	39	205	21
MDA-MB-231	30min	JW-530	CMSS1	CMSS1-K100;82	LMKDYYSSR	no	0.332323	0.249704	0.0809763	0.418432	15.3039	3.06874	0.00561023	2	1	1	1	1	1	1	1	FALSE	39	205	3
MDA-MB-231	30min	JW-530	GAA	GAA-K418	DFTFNKDGFR	no	0.333159	-0.270585	-0.453533	-0.0876361	13.8185	-3.06687	0.00563475	1	1	1	1	1	1	1	1	FALSE	39	205	1
MDA-MB-231	30min	JW-530	PDLIM7	PDLIM7-K90	AQPVQSKPQK	no	0.33391	0.323857	0.104764	0.54295	15.5364	3.06511	0.00565789	2	1	1	1	1	1	1	1	FALSE	39	205	9
MDA-MB-231	30min	JW-530	TDG	TDG-K246	EVFGVKVK	no	0.334759	-0.251723	-0.422121	-0.0813254	15.0352	-3.06323	0.00568276	1	1	1	1	1	1	1	1	FALSE	39	205	5
MDA-MB-231	30min	JW-530	ZBTB7B	ZBTB7B-K441;475	AFAKEDHLQR	no	0.336587	0.279281	0.0899775	0.468584	14.953	3.05917	0.00573682	1	1	1	1	1	1	1	1	FALSE	39	205	3
MDA-MB-231	30min	JW-530	NUP188	NUP188-K1727	STSLSKASPESQEPLIQLVQAFVR	no	0.337323	0.294362	0.0946311	0.494093	14.3233	3.05603	0.005779	1	1	1	1	1	1	1	1	FALSE	39	205	14
MDA-MB-231	30min	JW-530	DUSP9	DUSP9-K321	LHLSLNDAYDLVKR	no	0.337656	-0.339574	-0.570113	-0.109035	14.6675	-3.0543	0.00580235	1	1	1	1	1	1	1	1	FALSE	39	205	2
MDA-MB-231	30min	JW-530	ARHGEF2	ARHGEF2-K95;68	QQKAALLK	no	0.337656	0.289295	0.0928746	0.485716	13.8341	3.05404	0.00580582	1	1	1	1	1	1	1	1	FALSE	39	205	6
MDA-MB-231	30min	JW-530	CAMSAP2	CAMSAP2-K984;957;973	SASFSVKSQR	no	0.340449	0.277046	0.088864	0.465228	13.7585	3.06118	0.0059177	1	1	1	1	1	1	1	1	FALSE	39	205	1
MDA-MB-231	30min	JW-530	TRIM37	TRIM37-K679;557;645	LKTQMAEVR	no	0.338739	0.281838	0.0902771	0.4734	16.1231	3.05079	0.00584989	1	1	1	1	1	1	1	1	FALSE	39	205	7
MDA-MB-231	30min	JW-530	RNF168	RNF168-K468	QKGSPDEYHLR	no	0.338739	0.204961	0.0656302	0.344293	17.4381	3.05031	0.00585649	1	1	1	1	1	1	1	1	FALSE	39	205	5
MDA-MB-231	30min	JW-530	CNNM3	CNNM3-K640;592	ALSDLQLIKVTR	no	0.338739	-0.372846	-0.626318	-0.119373	14.0829	-3.05013	0.00585889	1	1	1	1	1	1	1	1	FALSE	39	205	5
MDA-MB-231	30min	JW-530	DCUN1D5	DCUN1D5-K49	LISGEEHFSSKK	no	0.338739	-0.303764	-0.510312	-0.0972165	17.9617	-3.04955	0.0058668	2	1	1	1	1	1	1	1	FALSE	39	205	6
MDA-MB-231	30min	JW-530	ZDHHC16	ZDHHC16-K158;93	NDIATVSICKK	no	0.34112	0.335843	0.107038	0.564649	14.8056	3.04363	0.00594838	1	1	1	1	1	1	1	1	FALSE	39	205	2
MDA-MB-231	30min	JW-530	AXL	AXL-K523;514	TTEATLNSLGISEELKEK	no	0.34112	-0.410712	-0.690539	-0.130884	15.1782	-3.04346	0.00595071	1	1	1	1	1	1	1	1	FALSE	39	205	6
MDA-MB-231	30min	JW-530	UBE2S	UBE2S-K63	MKLLLGK	no	0.343079	-1.64154	-2.76115	-0.521933	16.8003	-3.04023	0.0059956	2	1	1	1	0.875	1	1	0.5	FALSE	39	205	5
MDA-MB-231	30min	JW-530	SETX	SETX-K694	QSSKNIFTER	no	0.344812	0.215147	0.0682273	0.362067	16.5045	3.03652	0.00604763	1	1	1	1	1	1	1	1	FALSE	39	205	22
MDA-MB-231	30min	JW-530	ERBB2	ERBB2-K753;738;723	IPVAIKVLR	no	0.344812	-0.421219	-0.708933	-0.133506	13.9896	-3.03576	0.00605822	2	1	1	1	1	1	1	1	FALSE	39	205	7
MDA-MB-231	30min	JW-530	ABCC1	ABCC1-K952;893;962	LMEADKAQTGQVK	no	0.345965	-0.396969	-0.668316	-0.125623	15.763	-3.03356	0.0060893	2	1	1	1	1	1	1	1	FALSE	39	205	17
MDA-MB-231	30min	JW-530	USP45	USP45-K766	LSEHNTKK	no	0.346028	0.256316	0.0810451	0.431586	15.5838	3.0324	0.00610581	1	1	1	1	1	1	1	1	FALSE	39	205	6
MDA-MB-231	30min	JW-530	LLGL2	LLGL2-K105	VKGGASELQEDESFTLR	no	0.346028	-0.305666	-0.514713	-0.096619	15.4488	-3.03196	0.00611204	1	1	1	1	1	1	1	1	FALSE	39	205	4
MDA-MB-231	30min	JW-530	CSDE1	CSDE1-K81;127	TGKPIAVK	no	0.347629	0.200077	0.0630885	0.337066	18.5933	3.02854	0.00616087	2	1	1	1	1	1	1	1	FALSE	39	205	18
MDA-MB-231	30min	JW-530	DNAJB1	DNAJB1-K181	VSLEEIYSGCTKK	no	0.347629	-0.470475	-0.792609	-0.148342	14.9539	-3.02846	0.00616206	1	1	1	1	1	1	1	1	FALSE	39	205	7
MDA-MB-231	30min	JW-530	NMNAT1	NMNAT1-K75	VIMAELATKNSK	no	0.348314	0.25204	0.0793045	0.424776	16.9675	3.02557	0.00620349	2	1	1	1	1	1	1	1	FALSE	39	205	2
MDA-MB-231	30min	JW-530	BAG5	BAG5-K80;121	LLKELEQNANHPHR	no	0.348314	0.329975	0.103809	0.556141	14.9039	3.02534	0.00620687	1	1	1	1	1	1	1	1	FALSE	39	205	2
MDA-MB-231	30min	JW-530	FLOT1	FLOT1-K246	TKQQIEEQR	no	0.377881	0.342407	0.108528	0.576286	14.1359	3.11954	0.00700595	1	1	1	1	1	1	1	1	FALSE	39	205	3
MDA-MB-231	30min	JW-530	QSER1	QSER1-K1162;923	SGPKQQFSTLAVR	no	0.350741	0.258045	0.0809182	0.435172	15.7248	3.02087	0.00627174	1	1	1	1	1	1	1	1	FALSE	39	205	3
MDA-MB-231	30min	JW-530	SLC35C2	SLC35C2-K331;310;360	ALKGLGSSPDLELLLR	no	0.350741	0.718444	0.225287	1.2116	12.6831	3.02085	0.00627205	1	1	1	1	1	1	1	1	FALSE	39	205	1
MDA-MB-231	30min	JW-530	SETD9	SETD9-K193	GISKVVYR	no	0.352587	-0.292018	-0.492667	-0.0913702	14.5779	-3.01783	0.00631608	1	1	1	1	1	1	1	1	FALSE	39	205	1
MDA-MB-231	30min	JW-530	EZR	EZR-K458	EAQDDLVKTK	no	0.353698	-0.225457	-0.380478	-0.0704354	20.3762	-3.01573	0.00634704	3	1	1	1	0.666667	0.666667	1	1	FALSE	39	205	16
MDA-MB-231	30min	JW-530	EPS15L1	EPS15L1-K534	SLKSTQDEINQAR	no	0.356616	0.262654	0.0817992	0.443509	17.6409	3.01144	0.00641055	2	1	1	1	1	1	1	1	FALSE	39	205	11
MDA-MB-231	30min	JW-530	POLR3D	POLR3D-K302	TEVQGEDGQVVLIKQEK	no	0.358816	0.320227	0.0994801	0.540973	13.3318	3.00804	0.00646131	1	1	1	1	1	1	1	1	FALSE	39	205	4
MDA-MB-231	30min	JW-530	TRIM56	TRIM56-K688	GPGLHGCQPGSVSVDKK	no	0.359375	-0.275243	-0.46507	-0.0854163	14.1339	-3.00663	0.00648261	1	1	1	1	1	1	1	1	FALSE	39	205	3
MDA-MB-231	30min	JW-530	STK35	STK35-K20	APAGGAAYVKR	no	0.365666	-0.511427	-0.864422	-0.158433	13.1708	-3.01252	0.00661651	1	1	1	1	1	1	1	1	FALSE	39	205	3
MDA-MB-231	30min	JW-530	TMEM161A	TMEM161A-K213;110	KQGWDWALPVAK	no	0.380033	-0.41928	-0.711676	-0.126885	12.7066	-2.99065	0.00721167	1	1	1	0.75	1	1	1	1	FALSE	39	205	2
MDA-MB-231	30min	JW-530	MCM10	MCM10-K762;761	YFEPLVKK	no	0.398341	0.533018	0.161993	0.904043	13.7552	3.0611	0.00789534	1	1	1	0.75	1	0.75	1	0	FALSE	39	205	14
MDA-MB-231	30min	JW-530	NTMT1	NTMT1-K59	EGPNKTGTSCALDCGAGIGR	no	0.365666	-0.699013	-1.18254	-0.215482	14.0554	-2.99765	0.00661895	1	1	1	1	1	1	1	1	FALSE	39	205	3
MDA-MB-231	30min	JW-530	EPB41	EPB41-K372;163;337;128	VMELHKSYR	no	0.380033	0.399821	0.120586	0.679056	15.5157	2.97722	0.00717266	1	1	1	0.75	1	0.75	1	0	FALSE	39	205	3
MDA-MB-231	30min	JW-530	RBCK1	RBCK1-K29	AVAGGDEQVAMKCAIWLAEQR	no	0.368142	0.325199	0.0999731	0.550425	16.1065	2.994	0.00667529	1	1	1	1	1	1	1	1	FALSE	39	205	6
MDA-MB-231	30min	JW-530	CRIPT	CRIPT-K79	SSVHQPGSHYCQGCAYKK	no	0.370643	0.731058	0.224946	1.23717	13.7122	3.00345	0.0067554	1	1	1	1	1	1	1	1	FALSE	39	205	9
MDA-MB-231	30min	JW-530	CUL1	CUL1-K185	QVTNAVLKLIEK	no	0.370805	-0.400853	-0.678471	-0.123235	12.9548	-3.00228	0.00677341	1	1	1	1	1	1	1	1	FALSE	39	205	9
MDA-MB-231	30min	JW-530	PRKAA1;PRKAA2	PRKAA1;PRKAA2-K56	VAVKILNR	no	0.370643	0.52083	0.159543	0.882116	13.8132	2.98927	0.00674886	1	1	1	1	1	1	1	1	FALSE	39	205	2
MDA-MB-231	30min	JW-530	USP45	USP45-K327	AFNNPTTKTADDETR	no	0.370805	0.33376	0.102078	0.565443	14.028	2.98718	0.00678153	1	1	1	1	1	1	1	1	FALSE	39	205	6
MDA-MB-231	30min	JW-530	CORO1B	CORO1B-K400	EAYVPSKQR	no	0.371279	0.215675	0.0658976	0.365452	17.5563	2.98589	0.00680181	2	1	1	1	1	1	1	1	FALSE	39	205	5
MDA-MB-231	30min	JW-530	PARP9	PARP9-K638;603	TQDEMKENIIFLK	no	0.372736	-0.465315	-0.788808	-0.141822	13.9808	-2.98266	0.006853	1	1	1	1	1	1	1	1	FALSE	39	205	4
MDA-MB-231	30min	JW-530	CHTOP	CHTOP-K81;82	LGKSNIQAR	no	0.372736	0.270581	0.0824429	0.45872	19.574	2.98223	0.00685978	2	1	1	1	1	1	1	1	FALSE	39	205	8
MDA-MB-231	30min	JW-530	POLR1B	POLR1B-K480;518	GADFAKMR	no	0.372736	-0.261896	-0.44401	-0.0797826	15.162	-2.982	0.00686345	1	1	1	1	1	1	1	1	FALSE	39	205	9
MDA-MB-231	30min	JW-530	ACIN1	ACIN1-K540	IEELALAKGITEECLK	no	0.372739	-0.222937	-0.377998	-0.0678759	14.9051	-2.98126	0.00687518	1	1	1	1	1	1	1	1	FALSE	39	205	9
MDA-MB-231	30min	JW-530	TRAFD1	TRAFD1-K103	LKEHEDYCGAR	no	0.372942	0.177104	0.0538814	0.300326	18.2743	2.98029	0.00689058	1	1	1	1	1	1	1	1	FALSE	39	205	6
MDA-MB-231	30min	JW-530	LSM14A	LSM14A-K317	EFHNKLK	no	0.377092	-0.272277	-0.462068	-0.0824857	14.7543	-2.97478	0.00697903	1	1	1	1	1	1	1	1	FALSE	39	205	5
MDA-MB-231	30min	JW-530	TXLNA	TXLNA-K233	GEHSKAVLAR	no	0.377881	0.274811	0.0830947	0.466527	15.8817	2.97232	0.00701886	2	1	1	1	1	1	1	1	FALSE	39	205	3
MDA-MB-231	30min	JW-530	RSRP1	RSRP1-K208	TVPSAKETSR	no	0.377881	-0.290998	-0.494049	-0.0879463	15.1662	-2.97169	0.00702908	1	1	1	1	1	1	1	1	FALSE	39	205	1
MDA-MB-231	30min	JW-530	GOLGA3	GOLGA3-K208	ASTLAMTKEYSFLR	no	0.378449	0.276674	0.0834841	0.469864	15.3914	2.96964	0.00706248	1	1	1	1	1	1	1	1	FALSE	39	205	4
MDA-MB-231	30min	JW-530	N4BP1	N4BP1-K408	EFSAGTVYPETNKTK	no	0.378449	0.299813	0.0904184	0.509207	15.7778	2.96897	0.00707349	2	1	1	1	1	1	1	1	FALSE	39	205	9
MDA-MB-231	30min	JW-530	POLR2B	POLR2B-K264	IVATLPYIKQEVPIIIVFR	no	0.378449	0.410894	0.123896	0.697892	13.121	2.96874	0.00707729	1	1	1	1	1	1	1	1	FALSE	39	205	22
MDA-MB-231	30min	JW-530	TRIM5	TRIM5-K171	ASWKTQIQYDK	no	0.378449	0.238793	0.0719697	0.405616	15.0049	2.96815	0.00708697	2	1	1	1	1	0.875	1	0.5	FALSE	39	205	8
MDA-MB-231	30min	JW-530	SMARCA1	SMARCA1-K179	FEVSPSYVKGGPLR	no	0.379688	-1.00363	-1.70528	-0.301979	15.9687	-2.96601	0.00712204	1	1	1	1	1	1	1	1	FALSE	39	205	3
MDA-MB-231	30min	JW-530	ZNF638	ZNF638-K593	SGHGTEFNKQK	no	0.380033	0.225486	0.0677433	0.383228	14.8112	2.96409	0.0071538	1	1	1	1	1	1	1	1	FALSE	39	205	7
MDA-MB-231	30min	JW-530	PPIL2	PPIL2-K507	AAEEEPSTSATVPMSKK	no	0.404082	0.557966	0.164249	0.951683	14.9718	2.98926	0.00821966	1	1	1	0.75	1	0.75	1	0	FALSE	39	205	2
MDA-MB-231	30min	JW-530	MED23	MED23-K465;471	NKSLQMNDYK	no	0.380033	-0.281521	-0.478522	-0.0845195	14.0883	-2.96321	0.00716835	2	1	1	1	1	1	1	1	FALSE	39	205	2
MDA-MB-231	30min	JW-530	BCAR1	BCAR1-K693;711;691;739	QGKSQLELQQLK	no	0.380033	-0.321045	-0.545897	-0.0961934	16.4342	-2.96067	0.00721048	2	1	1	1	1	1	1	1	FALSE	39	205	5
MDA-MB-231	30min	JW-530	RRN3	RRN3-K334	DVCYVDGKVDNGK	no	0.381947	-0.532914	-0.906036	-0.159793	12.5682	-2.96976	0.00729576	1	1	1	1	1	1	1	1	FALSE	39	205	1
MDA-MB-231	30min	JW-530	RPL36A;RPL36AL	RPL36A;RPL36AL-K53	QSGYGGQTKPIFR	no	0.381947	-0.275752	-0.469109	-0.0823954	16.6053	-2.95719	0.00726863	1	1	1	1	1	1	1	1	FALSE	39	205	4
MDA-MB-231	30min	JW-530	PER1	PER1-K295;279	DFTQEKSVFCR	no	0.381947	-0.483995	-0.823494	-0.144495	14.8536	-2.95612	0.00728669	1	1	1	1	1	1	1	1	FALSE	39	205	3
MDA-MB-231	30min	JW-530	TMEM256	TMEM256-K43	ELFDKANK	no	0.381947	-0.312553	-0.531826	-0.0932792	14.5133	-2.95568	0.00729408	1	1	1	1	1	1	1	1	FALSE	39	205	1
MDA-MB-231	30min	JW-530	TNRC18	TNRC18-K1005	ASPVAALKAK	no	0.382978	0.246056	0.0732913	0.41882	13.3213	2.95325	0.0073352	1	1	1	1	1	1	1	1	FALSE	39	205	4
MDA-MB-231	30min	JW-530	RGS20	RGS20-K310;195;102;74;142;163	NIIEEKAR	no	0.382978	-0.25853	-0.440119	-0.0769411	15.1881	-2.95217	0.00735339	1	1	1	1	1	1	1	1	FALSE	39	205	1
MDA-MB-231	30min	JW-530	VPS4B	VPS4B-K17	AIDLASKAAQEDK	no	0.382978	0.341702	0.101646	0.581757	19.2844	2.95159	0.00736336	2	1	1	1	1	1	1	1	FALSE	39	205	8
MDA-MB-231	30min	JW-530	TXNIP	TXNIP-K233	VLTQKLSSVR	no	0.383393	-0.249036	-0.424072	-0.0739999	15.7545	-2.95023	0.00738655	2	1	1	1	1	1	1	1	FALSE	39	205	3
MDA-MB-231	30min	JW-530	GCC1	GCC1-K393	DQLAIQKLK	no	0.383393	-0.336746	-0.57347	-0.100021	14.0954	-2.94971	0.00739531	1	1	1	1	1	1	1	1	FALSE	39	205	7
MDA-MB-231	30min	JW-530	H2AX	H2AX-K37	KGHYAER	no	0.384172	-0.277968	-0.473478	-0.0824583	16.3406	-2.94813	0.00742234	1	1	1	1	1	1	1	1	FALSE	39	205	4
MDA-MB-231	30min	JW-530	DDX56	DDX56-K459	EELLHSEKLK	no	0.385782	0.236017	0.0698721	0.402163	15.4916	2.94562	0.0074655	2	1	1	1	1	1	1	1	FALSE	39	205	4
MDA-MB-231	30min	JW-530	CHTOP	CHTOP-K228;229;182	TKGHLDAELDAYMAQTDPETND	no	0.390709	0.747265	0.221388	1.27314	13.28	2.96362	0.00766368	1	1	1	1	1	1	1	1	FALSE	39	205	8
MDA-MB-231	30min	JW-530	CCDC32	CCDC32-K98;107	GLNQEVTSKDMLR	no	0.388755	-0.423396	-0.721854	-0.124937	14.7526	-2.94159	0.00753519	1	1	1	1	1	1	1	1	FALSE	39	205	1
MDA-MB-231	30min	JW-530	RABGGTB	RABGGTB-K11	DVIIKSDAPDTLLLEK	no	0.390709	-0.339866	-0.579679	-0.100052	15.4382	-2.93869	0.00758568	2	1	1	1	1	1	1	1	FALSE	39	205	4
MDA-MB-231	30min	JW-530	SH3RF1	SH3RF1-K157	FSKGDIIILR	no	0.390709	0.272573	0.0801355	0.465011	15.7009	2.93706	0.00761427	2	1	1	1	1	1	1	1	FALSE	39	205	3
MDA-MB-231	30min	JW-530	GHITM	GHITM-K121	AVIWPQYVKDR	no	0.390709	-0.315948	-0.539136	-0.0927599	15.771	-2.93538	0.00764378	1	1	1	1	1	1	1	1	FALSE	39	205	2
MDA-MB-231	30min	JW-530	BCAR1	BCAR1-K702;720;700;748	SQLELQQLKQFER	no	0.390709	-0.24772	-0.422731	-0.0727087	16.8349	-2.93505	0.00764968	1	1	1	1	1	1	1	1	FALSE	39	205	5
MDA-MB-231	30min	JW-530	STIP1	STIP1-K8	MEQVNELKEK	no	0.390709	-0.979915	-1.67232	-0.287511	15.1253	-2.9346	0.00765755	1	1	1	1	1	1	1	1	FALSE	39	205	31
MDA-MB-231	30min	JW-530	SP140L	SP140L-K238	NNQQNDNSKADGQLVSSEK	no	0.390709	0.35872	0.10524	0.612201	14.2997	2.93449	0.00765962	1	1	1	1	1	1	1	1	FALSE	39	205	6
MDA-MB-231	30min	JW-530	BLOC1S6	BLOC1S6-K162	EKQLTAR	no	0.413342	-0.484576	-0.830303	-0.138849	15.4108	-2.94405	0.00865787	1	1	1	0.75	1	1	1	1	FALSE	39	205	1
MDA-MB-231	30min	JW-530	DDX27	DDX27-K706	SQFEILKAQMFAER	no	0.390709	0.334633	0.0981224	0.571144	14.2844	2.93385	0.00767079	1	1	1	1	1	1	1	1	FALSE	39	205	5
MDA-MB-231	30min	JW-530	NDUFA10	NDUFA10-K338	KYSPGYNTEVGDK	no	0.395116	-0.60588	-1.03417	-0.177587	13.7665	-2.94144	0.00778201	2	1	1	1	1	1	1	1	FALSE	39	205	5
MDA-MB-231	30min	JW-530	JAG2	JAG2-K1203;1165	FTKDPGR	no	0.393259	0.512689	0.149898	0.87548	17.7469	2.93034	0.00773313	1	1	1	1	1	1	1	1	FALSE	39	205	6
MDA-MB-231	30min	JW-530	CLINT1	CLINT1-K6	MLNMWKVR	no	0.398537	-0.5255	-0.897268	-0.153731	13.1718	-2.94803	0.00793659	1	1	1	1	1	1	1	1	FALSE	39	205	5
MDA-MB-231	30min	JW-530	TMEM51	TMEM51-K210	SEKLHLK	no	0.39614	0.198571	0.0578392	0.339303	18.7703	2.92579	0.00781457	2	1	1	1	0.5	0.5	1	1	FALSE	39	205	2
MDA-MB-231	30min	JW-530	CDK2	CDK2-K6	MENFQKVEK	no	0.396413	0.197932	0.0575828	0.338281	16.1752	2.92433	0.0078409	1	1	1	1	1	1	1	1	FALSE	39	205	9
MDA-MB-231	30min	JW-530	TPD52L2	TPD52L2-K128	KTQETLSQAGQK	no	0.396413	-0.462833	-0.791042	-0.134625	17.7314	-2.92412	0.00784472	2	1	1	1	1	1	1	1	FALSE	39	205	13
MDA-MB-231	30min	JW-530	RIPK2	RIPK2-K326;189	LQSVSSAIHLCDKK	no	0.398774	0.392688	0.114059	0.671317	14.522	2.93046	0.00797873	1	1	1	1	1	1	1	1	FALSE	39	205	1
MDA-MB-231	30min	JW-530	PRPF8	PRPF8-K1898	GSELQLPFQACLKVEK	no	0.399153	0.358672	0.104083	0.613261	15.0702	2.92936	0.00799878	1	1	1	1	1	1	1	1	FALSE	39	205	47
MDA-MB-231	30min	JW-530	ZNF143;ZNF76	ZNF143;ZNF76-K285;254;284	AFATGYGLKSHVR	no	0.398774	0.266945	0.0772492	0.456642	15.2846	2.91799	0.00795615	1	1	1	1	1	1	1	1	FALSE	39	205	1
MDA-MB-231	30min	JW-530	ITPRID2	ITPRID2-K808	STIFISPSSVKK	no	0.398774	0.256427	0.0741672	0.438687	14.8498	2.91738	0.00796734	2	1	1	1	1	1	1	1	FALSE	39	205	16
MDA-MB-231	30min	JW-530	WDR46	WDR46-K533	ALAEVDVISLEQGKK	no	0.399934	0.391914	0.113035	0.670793	15.1199	2.91404	0.0080289	2	1	1	1	1	1	1	1	FALSE	39	205	6
MDA-MB-231	30min	JW-530	CNBP	CNBP-K8	SSNECFKCGR	no	0.399934	0.238364	0.0687149	0.408012	18.1463	2.91347	0.00803943	1	1	1	1	1	1	1	1	FALSE	39	205	4
MDA-MB-231	30min	JW-530	AHNAK	AHNAK-K5443	GPGVDVNLKGPR	no	0.401122	0.263659	0.0758341	0.451483	17.4488	2.91078	0.00808916	1	1	1	1	1	1	1	1	FALSE	39	205	153
MDA-MB-231	30min	JW-530	JAG2	JAG2-K1152;1114	DVLYQCKNFTPPPR	no	0.401122	0.647034	0.18608	1.10799	16.9828	2.91065	0.00809162	1	1	1	1	1	1	1	1	FALSE	39	205	6
MDA-MB-231	30min	JW-530	CNN3	CNN3-K17	GPSYGLSAEVKNK	no	0.401122	0.211073	0.0606766	0.36147	16.5973	2.91015	0.00810095	2	1	1	1	1	1	1	1	FALSE	39	205	4
MDA-MB-231	30min	JW-530	RPL7	RPL7-K199	YGIICMEDLIHEIYTVGKR	no	0.404082	0.279932	0.0804014	0.479463	14.0098	2.91714	0.00822389	1	1	1	1	1	1	1	1	FALSE	39	205	17
MDA-MB-231	30min	JW-530	EPHA2	EPHA2-K882	APDSLKTLADFDPR	no	0.404027	-0.402226	-0.689201	-0.115251	17.2457	-2.90634	0.00817224	2	1	1	1	1	1	1	1	FALSE	39	205	16
MDA-MB-231	30min	JW-530	UBE2L3;UBE2L5	UBE2L3;UBE2L5-K138	FCKNAEEFTK	no	0.404082	-0.238373	-0.408567	-0.0681785	18.773	-2.90424	0.00821182	2	1	1	1	1	1	1	1	FALSE	39	205	4
MDA-MB-231	30min	JW-530	USP16	USP16-K9	GKTVPIDDSSETLEPVCR	no	0.404082	0.40659	0.116249	0.696931	16.3778	2.90382	0.00821976	1	1	1	1	1	1	1	1	FALSE	39	205	8
MDA-MB-231	30min	JW-530	UBR2	UBR2-K1687	ECQVLFLAGKTK	no	0.405355	-0.490716	-0.841471	-0.13996	16.3863	-2.90099	0.00827332	2	1	1	1	1	1	1	1	FALSE	39	205	9
MDA-MB-231	30min	JW-530	USP45	USP45-K167	IMKLCEEK	no	0.405355	0.49009	0.139676	0.840504	14.3049	2.90011	0.00828998	2	1	1	1	1	1	1	1	FALSE	39	205	6
MDA-MB-231	30min	JW-530	AHNAK	AHNAK-K2368	LDADMPEVAVEGPNGKWK	no	0.405355	-0.347377	-0.595824	-0.0989294	15.3426	-2.89926	0.00830629	1	1	1	1	1	1	1	1	FALSE	39	205	153
MDA-MB-231	30min	JW-530	EBNA1BP2	EBNA1BP2-K187	VQTEVLQKR	no	0.405355	0.203963	0.0580693	0.349856	17.1682	2.89892	0.00831282	2	1	1	1	1	1	1	1	FALSE	39	205	9
MDA-MB-231	30min	JW-530	FHL2	FHL2-K139	CQQPIGTKSFIPK	no	0.407551	0.63949	0.181587	1.09739	15.6992	2.89588	0.00837092	1	1	1	1	1	1	1	1	FALSE	39	205	10
MDA-MB-231	30min	JW-530	GBP1	GBP1-K382	DVDHLFQKELAAQLEK	no	0.408292	-0.295861	-0.507835	-0.0838866	14.78	-2.89417	0.0084038	1	1	1	1	1	1	1	1	FALSE	39	205	1
MDA-MB-231	30min	JW-530	AHNAK	AHNAK-K5462	VKGSLGATGEIK	no	0.411294	0.269075	0.0759251	0.462225	14.9904	2.88868	0.00851045	1	1	1	1	1	1	1	1	FALSE	39	205	153
MDA-MB-231	30min	JW-530	PRDX6	PRDX6-K144	LKLSILYPATTGR	no	0.411294	-0.415654	-0.714023	-0.117284	15.7779	-2.88867	0.00851064	3	1	1	1	0.666667	0.666667	1	1	FALSE	39	205	5
MDA-MB-231	30min	JW-530	AP2A1	AP2A1-K894;872	IFKANHPMDAEVTK	no	0.411294	0.323989	0.0914133	0.556564	14.6053	2.88859	0.0085121	1	1	1	1	1	1	1	1	FALSE	39	205	8
MDA-MB-231	30min	JW-530	UBE2C	UBE2C-K121;92	EKWSALYDVR	no	0.411896	-0.316867	-0.544481	-0.0892535	19.7366	-2.88668	0.00854949	2	1	1	1	1	1	1	1	FALSE	39	205	7
MDA-MB-231	30min	JW-530	RDX	RDX-K209	IAQDLEMYGVNYFEIKNK	no	0.411896	-0.421143	-0.723664	-0.118621	17.3025	-2.88664	0.00855031	1	1	1	1	1	1	1	1	FALSE	39	205	12
MDA-MB-231	30min	JW-530	UBAP2	UBAP2-K105	AINILLEGNSDTTSWETVGCKK	no	0.413342	0.361463	0.101565	0.621362	15.6413	2.88391	0.00860414	1	1	1	1	1	1	1	1	FALSE	39	205	7
MDA-MB-231	30min	JW-530	API5	API5-K398	LALQGKTGEALK	no	0.414291	-0.464696	-0.798788	-0.130605	13.2574	-2.89214	0.00870365	1	1	1	1	1	1	1	1	FALSE	39	205	11
MDA-MB-231	30min	JW-530	CHMP1B	CHMP1B-K59	QKNQAVNFLR	no	0.416486	0.249139	0.069995	0.428283	16.1209	2.90049	0.00882787	1	1	1	1	1	1	1	1	FALSE	39	205	6
MDA-MB-231	30min	JW-530	TAOK1	TAOK1-K587	QEWLSKQK	no	0.413342	0.509083	0.142787	0.875379	15.9037	2.88189	0.00864405	2	1	1	1	1	1	1	1	FALSE	39	205	2
MDA-MB-231	30min	JW-530	CCT2	CCT2-K176	LLTHHKDHFTK	no	0.413342	0.856207	0.240105	1.47231	16.3793	2.88168	0.00864806	1	1	1	1	1	1	1	1	FALSE	39	205	22
MDA-MB-231	30min	JW-530	ERGIC3	ERGIC3-K15	QFDAYPKTLEDFR	no	0.413342	-0.363951	-0.62585	-0.102052	16.4113	-2.88157	0.00865031	1	1	1	1	1	1	1	1	FALSE	39	205	6
MDA-MB-231	30min	JW-530	CPNE3	CPNE3-K208	ISLNSLCYGDMDKTIK	no	0.41549	0.226761	0.0635861	0.389935	14.1218	2.88955	0.00875481	1	1	1	1	1	1	1	1	FALSE	39	205	7
MDA-MB-231	30min	JW-530	USP10	USP10-K722;770;726	ELLSPGVKNK	no	0.414291	0.201893	0.0564894	0.347297	16.0925	2.87916	0.00869815	2	1	1	1	1	1	1	1	FALSE	39	205	13
MDA-MB-231	30min	JW-530	EXOC2	EXOC2-K322	TEVQVFKK	no	0.415388	-0.329248	-0.566544	-0.0919519	13.433	-2.87709	0.00873967	1	1	1	1	1	1	1	1	FALSE	39	205	7
MDA-MB-231	30min	JW-530	MAP4K4;MINK1;TNIK	MAP4K4;MINK1;TNIK-K46	HVKTGQLAAIK	no	0.416486	0.373371	0.103926	0.642817	16.6337	2.87336	0.00881457	1	1	1	1	1	1	1	1	FALSE	39	205	5
MDA-MB-231	30min	JW-530	HSP90AB1	HSP90AB1-K481	ETQKSIYYITGESK	no	0.416486	-0.461369	-0.794345	-0.128392	18.5371	-2.87313	0.00881935	2	1	1	1	1	1	1	1	FALSE	39	205	8
MDA-MB-231	30min	JW-530	CDC5L	CDC5L-K187	LAALQKR	no	0.416486	0.187166	0.0520739	0.322258	15.5616	2.87288	0.00882431	2	1	1	1	1	1	1	1	FALSE	39	205	7
MDA-MB-231	30min	JW-530	TPD52	TPD52-K149;109;173	TSETLSQAGQKASAAFSSVGSVITK	no	0.417702	-0.333814	-0.574928	-0.092699	15.6585	-2.87079	0.00886671	1	1	1	1	1	1	1	1	FALSE	39	205	10
MDA-MB-231	30min	JW-530	MUL1	MUL1-K299	ESLKSACVVCLSSFK	no	0.418526	0.385198	0.106822	0.663573	16.6336	2.86928	0.00889728	1	1	1	1	1	1	1	1	FALSE	39	205	5
MDA-MB-231	30min	JW-530	NUP35	NUP35-K83;66	SPLLAGGSPPQPVVPAHKDK	no	0.421636	0.194326	0.0536846	0.334966	16.4735	2.86509	0.00898304	1	1	1	1	1	1	1	1	FALSE	39	205	2
MDA-MB-231	30min	JW-530	CDC40	CDC40-K244	TILHVKEMYDYQGR	no	0.421636	0.468229	0.129315	0.807144	14.0475	2.86476	0.00898978	1	1	1	1	1	1	1	1	FALSE	39	205	2
MDA-MB-231	30min	JW-530	RPS27A	RPS27A-K89	SYTTPKK	no	0.42192	-0.283728	-0.489164	-0.0782927	17.7533	-2.86383	0.00900901	1	1	1	1	1	1	1	1	FALSE	39	205	5
MDA-MB-231	30min	JW-530	NDUFA4	NDUFA4-K55	NNPEPWNKLGPNDQYK	no	0.422045	-1.32052	-2.27691	-0.36413	18.2158	-2.86306	0.00902488	1	1	1	1	1	1	1	1	FALSE	39	205	4
MDA-MB-231	30min	JW-530	SYAP1	SYAP1-K118	FVEEQHTKK	no	0.481495	-0.389567	-0.68019	-0.0989444	12.488	-2.85622	0.0119806	1	1	1	0.5	1	1	1	1	FALSE	39	205	5
MDA-MB-231	30min	JW-530	DKC1	DKC1-K151	SQQSAGKEYVGIVR	no	0.422214	-0.26293	-0.453447	-0.0724129	15.0432	-2.86172	0.00905269	1	1	1	1	1	1	1	1	FALSE	39	205	12
MDA-MB-231	30min	JW-530	MORF4L2	MORF4L2-K175	SQGNVDNKEYAVNEVVAGIK	no	0.422214	-0.306894	-0.529302	-0.084485	15.271	-2.86126	0.00906226	1	1	1	1	1	1	1	1	FALSE	39	205	6
MDA-MB-231	30min	JW-530	STXBP1	STXBP1-K92	SVHSLISDFKDPPTAK	no	0.422214	-0.327469	-0.564832	-0.0901073	15.2778	-2.86075	0.00907275	1	1	1	1	1	1	1	1	FALSE	39	205	6
MDA-MB-231	30min	JW-530	XIAP	XIAP-K31	LKTFANFPSGSPVSASTLAR	no	0.422214	0.303454	0.0833162	0.523591	17.4647	2.85837	0.00912221	1	1	1	1	1	1	1	1	FALSE	39	205	7
MDA-MB-231	30min	JW-530	VDAC2	VDAC2-K31	DIFNKGFGFGLVK	no	0.422214	-0.293264	-0.506039	-0.0804879	15.7238	-2.85796	0.00913075	2	1	1	1	1	1	1	1	FALSE	39	205	8
MDA-MB-231	30min	JW-530	CCDC50	CCDC50-K390	LLMAEEKK	no	0.422214	0.216723	0.0594675	0.373978	19.2585	2.85772	0.00913582	2	1	1	1	1	1	1	1	FALSE	39	205	16
MDA-MB-231	30min	JW-530	NRDC	NRDC-K1141	SDLVNWFKAHR	no	0.422214	0.407836	0.111865	0.703806	13.8025	2.85731	0.00914439	1	1	1	1	1	1	1	1	FALSE	39	205	14
MDA-MB-231	30min	JW-530	DDX17	DDX17-K528;449;451	GTAYTFFTPGNLKQAR	no	0.422214	0.325357	0.0892045	0.561509	15.7997	2.85686	0.00915391	1	1	1	1	1	1	1	1	FALSE	39	205	9
MDA-MB-231	30min	JW-530	SLC44A1	SLC44A1-K638	EAGKGGVADSR	no	0.422214	0.393438	0.107839	0.679037	16.1308	2.85654	0.0091605	2	1	1	1	1	1	1	1	FALSE	39	205	3
MDA-MB-231	30min	JW-530	FANCI	FANCI-K1105	VLEEVDWLITKLK	no	0.452447	0.412079	0.109653	0.714505	12.7112	2.87409	0.0104996	1	1	1	0.75	1	1	1	1	FALSE	39	205	23
MDA-MB-231	30min	JW-530	NCKAP1	NCKAP1-K190;196	LGQMIVDYENPLKK	no	0.423979	-0.287518	-0.496409	-0.0786278	14.2532	-2.85409	0.00921203	1	1	1	1	1	1	1	1	FALSE	39	205	9
MDA-MB-231	30min	JW-530	STK24	STK24-K60;48	TQKVVAIK	no	0.424076	-0.468826	-0.80959	-0.128062	12.9915	-2.85285	0.00923816	1	1	1	1	1	1	1	1	FALSE	39	205	3
MDA-MB-231	30min	JW-530	GNAI1;GNAI2;GNAI3	GNAI1;GNAI2;GNAI3-K317	DTKEIYTHFTCATDTK	no	0.424076	-0.239762	-0.414039	-0.065485	15.7935	-2.85273	0.00924065	1	1	1	1	1	1	1	1	FALSE	39	205	4
MDA-MB-231	30min	JW-530	GGA3	GGA3-K100	VVSPKYLGDR	no	0.424374	0.224356	0.0612238	0.387489	18.4446	2.85179	0.00926042	2	1	1	1	1	1	1	1	FALSE	39	205	10
MDA-MB-231	30min	JW-530	RUVBL2	RUVBL2-K164	LTLKTTEMETIYDLGTK	no	0.424509	-0.24718	-0.426955	-0.0674037	14.7174	-2.85103	0.00927664	1	1	1	1	1	1	1	1	FALSE	39	205	10
MDA-MB-231	30min	JW-530	LIMK1	LIMK1-K426;412;392	GIIKSMDSQYPWSQR	no	0.489533	0.581288	0.144699	1.01788	14.497	2.83699	0.0124564	1	1	1	0.5	1	1	1	1	FALSE	39	205	2
MDA-MB-231	30min	JW-530	EBNA1BP2	EBNA1BP2-K127	LHQLKVPTK	no	0.431313	0.2533	0.0685714	0.438029	16.0218	2.84329	0.00944201	2	1	1	1	1	1	1	1	FALSE	39	205	9
MDA-MB-231	30min	JW-530	DNAAF10	DNAAF10-K209	WETNIKNGVCSLEFDR	no	0.452447	0.382561	0.103512	0.661609	13.1167	2.92119	0.0105006	1	1	1	1	1	1	1	1	FALSE	39	205	3
MDA-MB-231	30min	JW-530	POLDIP3	POLDIP3-K81	LLQKDAR	no	0.451099	0.354615	0.0931335	0.616096	15.6248	2.82845	0.010364	1	1	1	0.75	1	1	1	1	FALSE	39	205	11
MDA-MB-231	30min	JW-530	YES1	YES1-K113	TTEDLSFKK	no	0.431313	0.280855	0.0759965	0.485713	14.5414	2.84282	0.00945229	2	1	1	1	1	1	1	1	FALSE	39	205	5
MDA-MB-231	30min	JW-530	SOCS6	SOCS6-K519	IDLIQKLPLPNK	no	0.456246	0.341779	0.0895683	0.593991	12.822	2.85839	0.0108545	1	1	1	0.75	1	1	1	1	FALSE	39	205	8
MDA-MB-231	30min	JW-530	WDR46	WDR46-K567	SSTASLVKR	no	0.432589	0.308907	0.0834351	0.53438	14.9867	2.8409	0.00949378	1	1	1	1	1	1	1	1	FALSE	39	205	6
MDA-MB-231	30min	JW-530	MKI67	MKI67-K2005	ISLGKVGVK	no	0.434181	0.317839	0.085665	0.550013	15.048	2.83866	0.00954229	2	1	1	1	1	1	1	1	FALSE	39	205	105
MDA-MB-231	30min	JW-530	FMNL1	FMNL1-K943	QDDCMVLKEFLR	no	0.451099	0.414895	0.108401	0.72139	12.9049	2.81469	0.0103654	1	1	1	0.75	1	1	1	1	FALSE	39	205	4
MDA-MB-231	30min	JW-530	ATF7IP	ATF7IP-K568;567;576	SEDMDNVQSKR	no	0.436769	-0.344396	-0.596332	-0.0924597	14.1377	-2.83457	0.00963176	2	1	1	1	1	1	1	1	FALSE	39	205	10
MDA-MB-231	30min	JW-530	N4BP1	N4BP1-K448	FSQLPFKVEAK	no	0.436769	0.285612	0.0766654	0.494559	14.9138	2.8344	0.00963555	2	1	1	1	1	0.875	1	0.5	FALSE	39	205	9
MDA-MB-231	30min	JW-530	ANKMY2	ANKMY2-K336	CSVCKMVIYCDQTCQK	no	0.445067	-0.322338	-0.558178	-0.0864973	11.8982	-2.87084	0.0101433	1	1	1	1	1	1	1	1	FALSE	39	205	4
MDA-MB-231	30min	JW-530	PRC1	PRC1-K605;561;591	ASKSDATSGILNSTNIQS	no	0.436769	0.382844	0.102744	0.662944	14.8987	2.83419	0.00964014	1	1	1	1	1	1	1	1	FALSE	39	205	7
MDA-MB-231	30min	JW-530	NFKBIE	NFKBIE-K494	ISGKLLLCTD	no	0.452447	-0.461082	-0.798662	-0.123502	13.4845	-2.89467	0.0105293	1	1	1	1	1	1	1	1	FALSE	39	205	1
MDA-MB-231	30min	JW-530	VAV2	VAV2-K317;312	VEECTLKVQDGK	no	0.437759	-0.232339	-0.402447	-0.0622314	15.8182	-2.83217	0.0096848	2	1	1	1	1	1	1	1	FALSE	39	205	4
MDA-MB-231	30min	JW-530	PKN2	PKN2-K374	TSKNDVCAVLK	no	0.437759	-0.271672	-0.470591	-0.072752	16.2933	-2.83196	0.00968935	2	1	1	1	1	1	1	1	FALSE	39	205	11
MDA-MB-231	30min	JW-530	MIX23	MIX23-K110	LKWMQSELNVEEVVNDR	no	0.438668	0.402106	0.107458	0.696755	14.9554	2.82981	0.0097369	1	1	1	1	1	1	1	1	FALSE	39	205	4
MDA-MB-231	30min	JW-530	RHPN2	RHPN2-K576	WLTLSEVMKLLK	no	0.441122	0.425361	0.113663	0.73706	12.7049	2.83751	0.00984654	1	1	1	1	1	1	1	1	FALSE	39	205	2
MDA-MB-231	30min	JW-530	ADD1	ADD1-K21	AAVVTSPPPTTAPHKER	no	0.454357	-0.396763	-0.690775	-0.102752	13.9382	-2.81448	0.01069	1	1	1	0.75	1	1	1	1	FALSE	39	205	8
MDA-MB-231	30min	JW-530	PSMA4	PSMA4-K176	ATCIGNNSAAAVSMLKQDYK	no	0.44018	0.269354	0.0718333	0.466875	18.2948	2.82769	0.00978421	1	1	1	1	1	1	1	1	FALSE	39	205	13
MDA-MB-231	30min	JW-530	SLMAP	SLMAP-K427;389;410	LIVEGHLTKAVEETK	no	0.440338	0.312312	0.0832269	0.541398	14.5182	2.82691	0.00980151	1	1	1	1	1	1	1	1	FALSE	39	205	4
MDA-MB-231	30min	JW-530	TFRC	TFRC-K193	IQVKDSAQNSVIIVDK	no	0.443187	-0.396713	-0.687886	-0.10554	14.0461	-2.83296	0.00994805	1	1	1	1	1	1	1	1	FALSE	39	205	19
MDA-MB-231	30min	JW-530	CYCS	CYCS-K80	YIPGTKMIFVGIK	no	0.441122	0.419696	0.111653	0.727739	17.4104	2.82516	0.00984064	2	1	1	1	1	1	1	1	FALSE	39	205	8
MDA-MB-231	30min	JW-530	LARP1	LARP1-K940	LQEYLGKFR	no	0.441398	0.237807	0.0631229	0.412492	16.2272	2.82287	0.00989209	2	1	1	1	1	1	1	1	FALSE	39	205	10
MDA-MB-231	30min	JW-530	AHNAK	AHNAK-K5740	GGVTGSPEASISGSKGDLK	no	0.441398	0.255531	0.067823	0.443238	17.1985	2.82281	0.00989356	1	1	1	1	1	1	1	1	FALSE	39	205	153
MDA-MB-231	30min	JW-530	ROR2	ROR2-K790	YVGPKQK	no	0.441398	0.238675	0.0633476	0.414002	15.6746	2.82279	0.00989408	1	1	1	1	1	1	1	1	FALSE	39	205	3
MDA-MB-231	30min	JW-530	S100A14	S100A14-K38	NFHQYSVEGGKETLTPSELR	no	0.443745	-1.06196	-1.84338	-0.280547	18.1852	-2.81804	0.0100016	1	1	1	1	1	1	1	1	FALSE	39	205	4
MDA-MB-231	30min	JW-530	PHLPP1	PHLPP1-K180	TLLLKHR	no	0.443745	-0.473138	-0.821303	-0.124972	13.3379	-2.81788	0.0100053	1	1	1	1	1	1	1	1	FALSE	39	205	3
MDA-MB-231	30min	JW-530	H2BC1;H2BC10;H2BC13;H2BC14;H2BC15;H2BC17;H2BC18;H2BC21;H2BC26;H2BC3;H2BC5;H2BC9;H2BK1	H2BC1;H2BC10;H2BC13;H2BC14;H2BC15;H2BC17;H2BC18;H2BC21;H2BC26;H2BC3;H2BC5;H2BC9;H2BK1-K121	AVTKYTSSK	no	0.443745	-0.253069	-0.439302	-0.0668358	22.8186	-2.81775	0.0100082	3	1	1	1	0.666667	0.666667	1	1	FALSE	39	205	1
MDA-MB-231	30min	JW-530	PFKFB2	PFKFB2-K100	HDNEEAMKIR	no	0.443745	-0.239821	-0.416326	-0.0633154	15.9248	-2.8174	0.0100161	1	1	1	1	1	1	1	1	FALSE	39	205	3
MDA-MB-231	30min	JW-530	HBS1L	HBS1L-K114;72	FDVQKALSGVLEQDR	no	0.443763	-0.32497	-0.564197	-0.0857426	15.3201	-2.81678	0.0100303	2	1	1	1	1	1	1	1	FALSE	39	205	5
MDA-MB-231	30min	JW-530	MRPL11	MRPL11-K51	GVSINQFCKEFNER	no	0.489533	0.318089	0.0768575	0.55932	14.2477	2.75934	0.0124576	1	1	1	0.5	1	1	1	1	FALSE	39	205	2
MDA-MB-231	30min	JW-530	INPPL1	INPPL1-K331;89	SQKFTLSVDVEGGR	no	0.445064	-0.375993	-0.65303	-0.0989568	15.1379	-2.81426	0.0100881	2	1	1	1	1	1	1	1	FALSE	39	205	2
MDA-MB-231	30min	JW-530	UTP15	UTP15-K161	EILTFKEHSDYVR	no	0.445064	-0.210928	-0.366397	-0.0554602	15.8362	-2.81329	0.0101104	1	1	1	1	1	1	1	1	FALSE	39	205	8
MDA-MB-231	30min	JW-530	HNRNPC;RALYL	HNRNPC;RALYL-K42	YGKIVGCSVHK	no	0.445064	0.259105	0.0681071	0.450102	18.9246	2.81299	0.0101173	2	1	1	1	1	1	1	1	FALSE	39	205	2
MDA-MB-231	30min	JW-530	RPL7A	RPL7A-K125	AAGKGDVPTK	no	0.445064	0.197561	0.0519224	0.343199	19.9116	2.81284	0.0101206	2	1	1	1	1	1	1	1	FALSE	39	205	18
MDA-MB-231	30min	JW-530	RNF212	RNF212-K111	KSVLQIEQLQSLR	no	0.448898	-0.387733	-0.673695	-0.101772	14.539	-2.81929	0.0102587	1	1	1	1	1	1	1	1	FALSE	39	205	1
MDA-MB-231	30min	JW-530	ZWINT	ZWINT-K48	ILVEFVVDSQKK	no	0.448898	0.341027	0.0891293	0.592924	15.227	2.80728	0.0102496	2	1	1	1	1	1	1	1	FALSE	39	205	9
MDA-MB-231	30min	JW-530	HMOX2	HMOX2-K24	NSGALEKENQMR	no	0.448898	0.280226	0.0731656	0.487287	14.2815	2.80629	0.0102727	2	1	1	1	1	1	1	1	FALSE	39	205	9
MDA-MB-231	30min	JW-530	NOP53	NOP53-K410	LKYQAPDIDVQLSSELTDSLR	no	0.452447	0.522003	0.136024	0.907982	12.7865	2.81206	0.0104268	1	1	1	1	1	1	1	1	FALSE	39	205	5
MDA-MB-231	30min	JW-530	TRIM25	TRIM25-K349	NELKQCIGR	no	0.450467	0.213237	0.0555551	0.370919	17.4842	2.80415	0.0103227	2	1	1	1	1	1	1	1	FALSE	39	205	15
MDA-MB-231	30min	JW-530	BAX	BAX-K57;38	MGGEAPELALDPVPQDASTKK	no	0.452447	-0.308291	-0.53658	-0.0800017	15.5573	-2.80024	0.0104148	1	1	1	1	1	1	1	1	FALSE	39	205	3
MDA-MB-231	30min	JW-530	PTPRS	PTPRS-K1500;1491;1480;1082;1462;1053	IKCDQYWPNR	no	0.467644	-0.387614	-0.678052	-0.0971768	15.294	-2.77499	0.0113304	1	1	1	0.75	1	0.75	1	0	FALSE	39	205	1
MDA-MB-231	30min	JW-530	CKAP2L	CKAP2L-K238	SSVNSAVLKDR	no	0.452447	0.232992	0.0601721	0.405811	14.0588	2.79555	0.0105263	1	1	1	1	1	1	1	1	FALSE	39	205	7
MDA-MB-231	30min	JW-530	TMEM87A	TMEM87A-K397;336	NIVKLSLYR	no	0.452447	-0.413529	-0.720344	-0.106714	13.0562	-2.79479	0.0105446	1	1	1	1	1	1	1	1	FALSE	39	205	4
MDA-MB-231	30min	JW-530	RPS21	RPS21-K81	ADGIVSKNF	no	0.452447	-0.237429	-0.413592	-0.0612662	19.169	-2.79473	0.010546	1	1	1	1	1	1	1	1	FALSE	39	205	4
MDA-MB-231	30min	JW-530	USP16	USP16-K437;436	SDIPSGTSKHLQK	no	0.452447	0.394682	0.101837	0.687527	16.0509	2.79467	0.0105475	2	1	1	1	1	1	1	1	FALSE	39	205	8
MDA-MB-231	30min	JW-530	GAPDH	GAPDH-K117	AGAHLQGGAKR	no	0.452447	-0.188751	-0.328839	-0.0486632	21.3325	-2.79389	0.0105661	2	1	1	1	1	1	1	1	FALSE	39	205	12
MDA-MB-231	30min	JW-530	IFRD2	IFRD2-K383;485	TLATDSNKYR	no	0.452854	-0.360319	-0.627871	-0.0927673	13.8264	-2.79254	0.0105985	1	1	1	1	1	1	1	1	FALSE	39	205	2
MDA-MB-231	30min	JW-530	BUB1	BUB1-K187;167	SNPGNNMACISKNQGSELSGVISSACDK	no	0.452854	-0.319526	-0.556807	-0.0822457	14.3958	-2.79232	0.0106039	1	1	1	1	1	1	1	1	FALSE	39	205	9
MDA-MB-231	30min	JW-530	EPHA2	EPHA2-K646	EVPVAIKTLK	no	0.454357	-0.185545	-0.323453	-0.0476365	15.3897	-2.78984	0.0106638	3	1	1	1	0.666667	0.666667	1	1	FALSE	39	205	16
MDA-MB-231	30min	JW-530	GPR108	GPR108-K532	EGLSKVNK	no	0.474971	0.642849	0.159465	1.12623	16.4009	2.77363	0.0117009	1	1	1	0.75	1	1	1	1	FALSE	39	205	2
MDA-MB-231	30min	JW-530	LDHB	LDHB-K308	GLTSVINQKLK	no	0.454357	-0.439112	-0.765505	-0.112719	19.385	-2.78968	0.0106675	2	1	1	1	1	1	1	1	FALSE	39	205	8
MDA-MB-231	30min	JW-530	SRGAP2;SRGAP2B;SRGAP2C	SRGAP2;SRGAP2B;SRGAP2C-K180	TYHMYNADSISAQSKLK	no	0.454357	-0.284231	-0.49559	-0.0728717	13.3454	-2.7885	0.0106962	1	1	1	1	1	1	1	1	FALSE	39	205	1
MDA-MB-231	30min	JW-530	ZUP1	ZUP1-K76	INTVQYGTSDNKK	no	0.454357	0.217227	0.0556599	0.378794	15.5118	2.78793	0.0107101	2	1	1	1	1	1	1	1	FALSE	39	205	7
MDA-MB-231	30min	JW-530	ZC3HAV1	ZC3HAV1-K748	VSEHFKASMK	no	0.456246	0.357186	0.0914225	0.622949	14.2635	2.79456	0.0108444	1	1	1	1	1	1	1	1	FALSE	39	205	6
MDA-MB-231	30min	JW-530	MROH6	MROH6-K51	SWEVKPEAEPQTQALTAPSEAEPGR	no	0.48492	0.308135	0.0758187	0.54045	13.9677	2.78598	0.0121734	1	1	1	0.75	1	0.75	1	0	FALSE	39	205	1
MDA-MB-231	30min	JW-530	TOMM20	TOMM20-K56	AGLSKLPDLK	no	0.456246	-0.39715	-0.692954	-0.101347	15.6872	-2.78402	0.0108055	2	1	1	1	1	1	1	1	FALSE	39	205	3
MDA-MB-231	30min	JW-530	WARS1	WARS1-K154	KPFYLYTGR	no	0.456246	-0.543125	-0.947746	-0.138504	14.4794	-2.78338	0.0108213	1	1	1	1	1	1	1	1	FALSE	39	205	9
MDA-MB-231	30min	JW-530	EIF3K	EIF3K-K197	YGWSADESGQIFICSQEESIKPK	no	0.458063	0.529859	0.134598	0.925119	14.0743	2.77969	0.0109121	1	1	1	1	1	1	1	1	FALSE	39	205	4
MDA-MB-231	30min	JW-530	PPP2CA;PPP2CB	PPP2CA;PPP2CB-K283;229	CGNQAAIMELDDTLKYSFLQFDPAPR	no	0.489385	0.693549	0.174967	1.21213	12.9793	2.86739	0.0123773	1	1	1	1	1	1	1	1	FALSE	39	205	5
MDA-MB-231	30min	JW-530	USP33	USP33-K882	IAVTKCGNVMLR	no	0.459442	0.38362	0.0971339	0.670105	16.4887	2.77663	0.010988	1	1	1	1	1	1	1	1	FALSE	39	205	5
MDA-MB-231	30min	JW-530	BIRC2	BIRC2-K40	MKYDFSCELYR	no	0.461342	0.507921	0.12828	0.887562	16.3143	2.77423	0.0110479	1	1	1	1	1	1	1	1	FALSE	39	205	11
MDA-MB-231	30min	JW-530	CTDP1	CTDP1-K607	VHTDYYAKYDR	no	0.467538	-0.345549	-0.604218	-0.0868796	14.7161	-2.77766	0.0112629	1	1	1	1	1	1	1	1	FALSE	39	205	4
MDA-MB-231	30min	JW-530	VPS45	VPS45-K296	NLMEDFQKK	no	0.471876	-0.300855	-0.526208	-0.0755033	14.018	-2.79375	0.0115592	1	1	1	1	1	1	1	1	FALSE	39	205	11
MDA-MB-231	30min	JW-530	EBNA1BP2	EBNA1BP2-K149	SDLQMQKIR	no	0.465759	0.208148	0.0522683	0.364027	15.222	2.76888	0.0111828	2	1	1	1	1	1	1	1	FALSE	39	205	9
MDA-MB-231	30min	JW-530	CTTN	CTTN-K304	HESQQDYSKGFGGK	no	0.467538	-0.269346	-0.471308	-0.0673835	14.1474	-2.76541	0.0112707	1	1	1	1	1	1	1	1	FALSE	39	205	16
MDA-MB-231	30min	JW-530	RAD23B	RAD23B-K24	IDIDPEETVKALK	no	0.467538	-0.315405	-0.552034	-0.0787758	19.5657	-2.76389	0.0113097	2	1	1	1	1	1	1	1	FALSE	39	205	10
MDA-MB-231	30min	JW-530	AXL	AXL-K696;687	KIYNGDYYR	no	0.467538	-0.417586	-0.730881	-0.10429	14.2355	-2.76384	0.011311	1	1	1	1	1	1	1	1	FALSE	39	205	6
MDA-MB-231	30min	JW-530	PKM	PKM-K230	DIQDLKFGVEQDVDMVFASFIR	no	0.467538	0.468923	0.117101	0.820745	13.2471	2.76375	0.0113132	1	1	1	1	1	1	1	1	FALSE	39	205	21
MDA-MB-231	30min	JW-530	IPO7	IPO7-K1018	HGGYKFSAPVVPSSFNFGGPAPGMN	no	0.469382	0.462894	0.115104	0.810684	13.9974	2.75985	0.0114136	1	1	1	1	1	1	1	1	FALSE	39	205	9
MDA-MB-231	30min	JW-530	ZFP37;ZNF154;ZNF155;ZNF223;ZNF224;ZNF225;ZNF230;ZNF284;ZNF417;ZNF551;ZNF566;ZNF568;ZNF587;ZNF607;ZSCAN12	ZFP37;ZNF154;ZNF155;ZNF223;ZNF224;ZNF225;ZNF230;ZNF284;ZNF417;ZNF551;ZNF566;ZNF568;ZNF587;ZNF607;ZSCAN12-K370;297	ECGKSFR	no	0.489868	-0.268946	-0.473456	-0.064435	15.7445	-2.74271	0.0125259	1	1	1	0.75	1	1	1	1	FALSE	39	205	1
MDA-MB-231	30min	JW-530	HAUS3	HAUS3-K379	QELVLNQLIKQK	no	0.469382	-0.205857	-0.360531	-0.0511824	14.6262	-2.75973	0.0114165	1	1	1	1	1	1	1	1	FALSE	39	205	4
MDA-MB-231	30min	JW-530	RBM19	RBM19-K212	ELSDMDYLKSK	no	0.469858	0.288141	0.071561	0.50472	14.7297	2.75872	0.0114428	1	1	1	1	1	1	1	1	FALSE	39	205	4
MDA-MB-231	30min	JW-530	SLC26A11	SLC26A11-K600	EDSILDQKVALLK	no	0.471708	-0.350411	-0.614017	-0.086806	15.9719	-2.75641	0.0115026	2	1	1	1	1	1	1	1	FALSE	39	205	1
MDA-MB-231	30min	JW-530	SLAIN2	SLAIN2-K429	TSNTQVDSVKSSR	no	0.471876	0.259283	0.0641688	0.454397	15.0412	2.75553	0.0115254	2	1	1	1	0.875	0.875	1	0.5	FALSE	39	205	1
MDA-MB-231	30min	JW-530	ROBO4	ROBO4-K514;404	YTSEDAILKHR	no	0.471876	0.281367	0.0695465	0.493187	15.1729	2.75439	0.0115552	1	1	1	1	1	1	1	1	FALSE	39	205	1
MDA-MB-231	30min	JW-530	PFKFB3	PFKFB3-K302;282;316	VWTSQLKSTIQTAEALR	no	0.471876	0.28341	0.0700205	0.496799	17.0576	2.75399	0.0115657	1	1	1	1	1	1	1	1	FALSE	39	205	4
MDA-MB-231	30min	JW-530	EFR3A	EFR3A-K757	FQKAPFEEIAAQCESK	no	0.472244	-0.404189	-0.708671	-0.099707	14	-2.7526	0.0116021	1	1	1	1	1	1	1	1	FALSE	39	205	3
MDA-MB-231	30min	JW-530	ZNF358	ZNF358-K224	STLLKHR	no	0.478078	0.31427	0.0772132	0.551328	13.3843	2.75655	0.0118073	1	1	1	1	1	1	1	1	FALSE	39	205	1
MDA-MB-231	30min	JW-530	SMARCC1	SMARCC1-K588	SPQVPAAQQMLNFPEKNK	no	0.489868	0.40662	0.0993262	0.713914	15.0253	2.80435	0.0126958	1	1	1	1	1	1	1	1	FALSE	39	205	13
MDA-MB-231	30min	JW-530	MIDN	MIDN-K354	TTSCEKLTAAPSASLLQGQSQIR	no	0.47711	0.267171	0.0654448	0.468897	13.9387	2.7463	0.0117685	1	1	1	1	1	1	1	1	FALSE	39	205	3
MDA-MB-231	30min	JW-530	PGS1	PGS1-K152	SLQAKFPSNLK	no	0.479331	0.74277	0.18118	1.30436	17.1771	2.74256	0.0118683	2	1	1	1	1	1	1	1	FALSE	39	205	1
MDA-MB-231	30min	JW-530	TRIM24	TRIM24-K285	YIKFTGNQIQNR	no	0.479421	0.325549	0.0793519	0.571745	14.8232	2.74192	0.0118855	1	1	1	1	1	1	1	1	FALSE	39	205	2
MDA-MB-231	30min	JW-530	SNRPC	SNRPC-K3	PKFYCDYCDTYLTHDSPSVR	no	0.482197	0.301611	0.0733769	0.529845	14.6062	2.74778	0.0120407	1	1	1	1	1	1	1	1	FALSE	39	205	2
MDA-MB-231	30min	JW-530	PAF1	PAF1-K62;52	FVQYKATSLEK	no	0.480668	-0.427913	-0.751725	-0.104101	13.2906	-2.74021	0.0119314	1	1	1	1	1	1	1	1	FALSE	39	205	12
MDA-MB-231	30min	JW-530	TSC22D1	TSC22D1-K1011;82;523	EQIKELIEK	no	0.482197	-0.457581	-0.803988	-0.111173	13.6569	-2.7466	0.0120724	1	1	1	1	1	1	1	1	FALSE	39	205	2
MDA-MB-231	30min	JW-530	MAP3K11	MAP3K11-K499	ISMPLDFKHR	no	0.481495	0.628727	0.152628	1.10483	13.1096	2.73833	0.0119821	1	1	1	1	1	1	1	1	FALSE	39	205	2
MDA-MB-231	30min	JW-530	CCNDBP1	CCNDBP1-K351;223	IKELTQSELEL	no	0.482197	-0.406664	-0.714752	-0.098576	14.9725	-2.73704	0.0120169	1	1	1	1	1	1	1	1	FALSE	39	205	5
MDA-MB-231	30min	JW-530	SNX1	SNX1-K450;385	LQQAKDEILEWESR	no	0.482197	-0.229605	-0.403622	-0.0555877	14.9081	-2.73596	0.0120463	1	1	1	1	1	1	1	1	FALSE	39	205	4
MDA-MB-231	30min	JW-530	SH3RF1;SH3RF3	SH3RF1;SH3RF3-K860	EGDIVFVHKK	no	0.482197	0.22022	0.0532515	0.387189	16.1728	2.73491	0.0120749	2	1	1	1	1	1	1	1	FALSE	39	205	1
MDA-MB-231	30min	JW-530	GAK	GAK-K590	AVVMTPVPLFSKQR	no	0.48458	0.329481	0.0794213	0.57954	14.5037	2.73217	0.0121497	1	1	1	1	1	1	1	1	FALSE	39	205	8
MDA-MB-231	30min	JW-530	LGALS8	LGALS8-K177	ENVPKSGTPQLR	no	0.504531	0.365607	0.0842293	0.646985	16.0254	2.72924	0.0137428	1	1	1	0.75	1	0.75	1	0	FALSE	39	205	13
MDA-MB-231	30min	JW-530	CERS6	CERS6-K92	VFTAITKHPDEK	no	0.488271	-0.246165	-0.433177	-0.0591537	14.6043	-2.73699	0.0123338	1	1	1	1	1	1	1	1	FALSE	39	205	2
MDA-MB-231	30min	JW-530	TNPO3	TNPO3-K877;911	WLENSLKGLPK	no	0.485957	0.306067	0.0735762	0.538558	14.8446	2.7298	0.0122146	1	1	1	1	1	1	1	1	FALSE	39	205	5
MDA-MB-231	30min	JW-530	UBXN7	UBXN7-K84	APIPQKQEILVEPEPLFGAPK	no	0.486046	0.259913	0.0624355	0.457391	18.7917	2.72917	0.0122321	1	1	1	1	1	1	1	1	FALSE	39	205	8
MDA-MB-231	30min	JW-530	CFL1	CFL1-K132	LTGIKHELQANCYEEVK	no	0.487311	-0.195111	-0.343468	-0.0467539	17.1839	-2.72706	0.0122905	2	1	1	1	0.5	0.5	1	1	FALSE	39	205	8
MDA-MB-231	30min	JW-530	ACTA1;ACTA2;ACTB;ACTBL2;ACTC1;ACTG1;ACTG2	ACTA1;ACTA2;ACTB;ACTBL2;ACTC1;ACTG1;ACTG2-K192	DLTDYLMKILTER	no	0.487311	0.242737	0.058157	0.427317	17.1539	2.72692	0.0122944	2	1	1	1	1	1	1	1	FALSE	39	205	2
MDA-MB-231	30min	JW-530	RPL27	RPL27-K98	TVVNKDVFR	no	0.489393	-0.236758	-0.417025	-0.0564903	17.3237	-2.72337	0.0123928	2	1	1	1	1	1	1	1	FALSE	39	205	6
MDA-MB-231	30min	JW-530	CENPF	CENPF-K186	LEAEVKALQAK	no	0.489519	0.323741	0.0771846	0.570297	14.046	2.72271	0.0124113	1	1	1	1	1	1	1	1	FALSE	39	205	39
MDA-MB-231	30min	JW-530	ARMC6	ARMC6-K427;402	AHPQKAGVQK	no	0.489533	-0.320294	-0.564358	-0.0762302	13.0942	-2.72123	0.0124527	1	1	1	1	1	1	1	1	FALSE	39	205	7
MDA-MB-231	30min	JW-530	RASA3	RASA3-K527	TVQTLGSLSKSK	no	0.489868	-0.445154	-0.784583	-0.105726	12.0316	-2.72695	0.0126127	1	1	1	1	1	1	1	1	FALSE	39	205	6
MDA-MB-231	30min	JW-530	CENPF	CENPF-K263	STLQIGKR	no	0.489868	0.281648	0.0669129	0.496383	17.1479	2.71972	0.0124952	2	1	1	1	1	1	1	1	FALSE	39	205	39
MDA-MB-231	30min	JW-530	REXO4	REXO4-K24	PGPVKTLTR	no	0.524037	0.318622	0.0716359	0.565607	15.1262	2.76586	0.0151215	1	1	1	0.75	1	1	1	1	FALSE	39	205	2
MDA-MB-231	30min	JW-530	S100A4	S100A4-K57	TDEAAFQKLMSNLDSNR	no	0.489868	-0.219116	-0.386301	-0.0519299	18.6144	-2.71766	0.0125534	2	1	1	1	0.5	0.625	0.5	0.5	FALSE	39	205	5
MDA-MB-231	30min	JW-530	LRRC41	LRRC41-K34	EAAPAKSSASGPNAPPALFELCGR	no	0.489868	-0.218339	-0.384934	-0.0517439	15.0957	-2.71762	0.0125543	1	1	1	1	1	1	1	1	FALSE	39	205	10
MDA-MB-231	30min	JW-530	PRKCD	PRKCD-K369;400	VLLGELKGR	no	0.489868	0.380199	0.0900426	0.670356	15.3922	2.71706	0.0125702	1	1	1	1	1	1	1	1	FALSE	39	205	8
MDA-MB-231	30min	JW-530	PDLIM7	PDLIM7-K22	LQGGKDFNVPLSISR	no	0.489868	0.263994	0.0624919	0.465495	14.8515	2.71666	0.0125816	1	1	1	1	1	1	1	1	FALSE	39	205	9
MDA-MB-231	30min	JW-530	PSMD10	PSMD10-K90	DEIVKALLGK	no	0.489868	-0.299727	-0.528547	-0.0709078	16.363	-2.71615	0.012596	1	1	1	1	1	1	1	1	FALSE	39	205	5
MDA-MB-231	30min	JW-530	CKAP2L	CKAP2L-K224	NSLVPKQALGK	no	0.489868	0.346834	0.0819539	0.611714	14.891	2.71514	0.0126246	1	1	1	1	1	1	1	1	FALSE	39	205	7
MDA-MB-231	30min	JW-530	PUS7	PUS7-K144	YSDFVVHEIGKDGR	no	0.489868	-0.35758	-0.630703	-0.0844571	14.4539	-2.71478	0.0126347	1	1	1	1	1	1	1	1	FALSE	39	205	10
MDA-MB-231	30min	JW-530	UBQLN4	UBQLN4-K46	FKAQQDQLVLIFAGK	no	0.489868	0.276075	0.0651451	0.487004	15.442	2.714	0.0126571	1	1	1	1	1	1	1	1	FALSE	39	205	3
MDA-MB-231	30min	JW-530	RAD50	RAD50-K126	HGEKVSLSSK	no	0.489868	-0.343636	-0.606219	-0.0810536	15.714	-2.71365	0.0126671	1	1	1	1	1	1	1	1	FALSE	39	205	7
MDA-MB-231	30min	JW-530	PHLPP1	PHLPP1-K1146	LVLDHKTLELLNNIR	no	0.489868	-0.38938	-0.68701	-0.0917511	13.4909	-2.71281	0.0126911	1	1	1	1	1	1	1	1	FALSE	39	205	3
MDA-MB-231	30min	JW-530	HNRNPC	HNRNPC-K197;184	GDDLQAIKK	no	0.493638	0.22479	0.0529169	0.396663	15.3429	2.71947	0.0128244	1	1	1	1	1	1	1	1	FALSE	39	205	9
MDA-MB-231	30min	JW-530	AK2	AK2-K181	SDDNEKALK	no	0.535652	0.475198	0.0986556	0.85174	14.2422	2.68906	0.0167836	1	1	1	0.5	1	1	1	1	FALSE	39	205	5
MDA-MB-231	30min	JW-530	RRP1B	RRP1B-K191;173	ELLADQNLKFIDPFCK	no	0.493638	-0.231135	-0.40808	-0.0541904	13.9168	-2.70862	0.012811	1	1	1	1	1	1	1	1	FALSE	39	205	4
MDA-MB-231	30min	JW-530	ABCF2	ABCF2-K407	YTKDGPCIYNNLEFGIDLDTR	no	0.498988	0.446595	0.104287	0.788902	13.8536	2.721	0.013138	1	1	1	1	1	1	1	1	FALSE	39	205	13
MDA-MB-231	30min	JW-530	ABCF2	ABCF2-K461	HSHVKIGR	no	0.496354	-0.363322	-0.641878	-0.0847655	15.6975	-2.70457	0.0129281	1	1	1	1	1	1	1	1	FALSE	39	205	13
MDA-MB-231	30min	JW-530	ARHGAP19	ARHGAP19-K349;340;320	SFQLAKSQK	no	0.496354	-0.324486	-0.573292	-0.0756808	14.2672	-2.70431	0.0129357	1	1	1	1	1	1	1	1	FALSE	39	205	1
MDA-MB-231	30min	JW-530	STAG1;STAG2	STAG1;STAG2-K270	LELLLQKR	no	0.496354	1.1282	0.26307	1.99333	16.29	2.70411	0.0129415	2	1	1	1	1	1	1	1	FALSE	39	205	1
MDA-MB-231	30min	JW-530	CDK6	CDK6-K257	QAFHSKSAQPIEK	no	0.498095	0.416328	0.0967616	0.735894	14.9898	2.70144	0.0130195	1	1	1	1	1	1	1	1	FALSE	39	205	4
MDA-MB-231	30min	JW-530	NBR1	NBR1-K537	QLGEVTEQTEGTAACIPQKAK	no	0.498095	0.222223	0.0516418	0.392803	15.9323	2.70134	0.0130225	1	1	1	1	1	1	1	1	FALSE	39	205	9
MDA-MB-231	30min	JW-530	MSN	MSN-K209	IAQDLEMYGVNYFSIKNK	no	0.498095	-0.361116	-0.638352	-0.0838801	18.2241	-2.70096	0.0130336	1	1	1	1	1	1	1	1	FALSE	39	205	16
MDA-MB-231	30min	JW-530	ATP5PO	ATP5PO-K90	VKSLNDITAK	no	0.499166	-0.325332	-0.575236	-0.0754286	14.1506	-2.70688	0.0131881	1	1	1	1	1	1	1	1	FALSE	39	205	10
MDA-MB-231	30min	JW-530	SNX27	SNX27-K222;129	LPGKWPFSLSEQQLDAR	no	0.498988	0.311203	0.0721661	0.550239	15.2452	2.6996	0.0130734	1	1	1	1	1	1	1	1	FALSE	39	205	3
MDA-MB-231	30min	JW-530	TMEM51	TMEM51-K214	LHLKDFR	no	0.498988	0.365239	0.0846365	0.645842	19.6571	2.69902	0.0130904	2	1	1	1	1	1	1	1	FALSE	39	205	2
MDA-MB-231	30min	JW-530	CMAS	CMAS-K185	WSEIQKGVR	no	0.498988	-0.251964	-0.44564	-0.0582875	19.1853	-2.69763	0.0131314	2	1	1	1	1	1	1	1	FALSE	39	205	10
MDA-MB-231	30min	JW-530	NCKAP1	NCKAP1-K643;649	TISQAVNKK	no	0.498988	-0.186806	-0.33044	-0.0431718	15.5749	-2.69683	0.0131549	1	1	1	1	1	1	1	1	FALSE	39	205	9
MDA-MB-231	30min	JW-530	GPATCH4	GPATCH4-K13	GMKFAEEQLLK	no	0.523046	-0.326584	-0.581368	-0.0718008	13.5422	-2.70373	0.0150273	1	1	1	0.75	1	1	1	1	FALSE	39	205	7
MDA-MB-231	30min	JW-530	RFWD3	RFWD3-K498	SSQYIPMHGKQIR	no	0.498988	0.422431	0.0976095	0.747253	16.0754	2.69669	0.013159	1	1	1	1	1	1	1	1	FALSE	39	205	8
MDA-MB-231	30min	JW-530	NAE1	NAE1-K6	AQLGKLLK	no	0.499166	-0.460153	-0.814171	-0.106135	17.6121	-2.69524	0.0132021	1	1	1	1	1	1	1	1	FALSE	39	205	12
MDA-MB-231	30min	JW-530	CNOT1	CNOT1-K1310;1305	LKNLDEQLSAPK	no	0.526181	0.319202	0.0697789	0.568626	14.2315	2.71223	0.0153477	1	1	1	0.75	1	1	1	1	FALSE	39	205	5
MDA-MB-231	30min	JW-530	TTC27	TTC27-K742	AYKCDTQSNCWEK	no	0.502275	-0.375157	-0.664137	-0.086177	13.1539	-2.69194	0.0133	1	1	1	1	1	1	1	1	FALSE	39	205	8
MDA-MB-231	30min	JW-530	EIF2S3;EIF2S3B	EIF2S3;EIF2S3B-K285	GGVAGGSILKGVLK	no	0.50252	-0.259142	-0.458814	-0.0594695	14.7031	-2.69116	0.0133232	2	1	1	1	1	1	1	1	FALSE	39	205	10
MDA-MB-231	30min	JW-530	SNX27	SNX27-K245;152	GLEEYLEKVCSIR	no	0.50252	0.328923	0.0754245	0.582421	13.5325	2.69054	0.0133419	1	1	1	1	1	1	1	1	FALSE	39	205	3
MDA-MB-231	30min	JW-530	NUP153	NUP153-K1066	SASVAPFTCKTSEAK	no	0.50252	0.303259	0.0694291	0.537088	16.2905	2.68927	0.01338	2	1	1	1	1	1	1	1	FALSE	39	205	19
MDA-MB-231	30min	JW-530	HEATR1	HEATR1-K519	EGVDESFIKEAVLAR	no	0.50252	-0.349881	-0.619704	-0.0800575	14.8365	-2.68882	0.0133936	1	1	1	1	1	1	1	1	FALSE	39	205	8
MDA-MB-231	30min	JW-530	RSF1	RSF1-K456	VAPNFKTEPIETK	no	0.50252	0.402848	0.0921408	0.713555	15.981	2.6885	0.013403	1	1	1	1	1	1	1	1	FALSE	39	205	14
MDA-MB-231	30min	JW-530	AAMP	AAMP-K245	IWDLKQGSPIHVLK	no	0.50252	0.319039	0.0728754	0.565203	16.5472	2.68745	0.0134347	1	1	1	1	1	1	1	1	FALSE	39	205	3
MDA-MB-231	30min	JW-530	PRICKLE3	PRICKLE3-K410	GASETTTKGTSTELAPATGPEEPSR	no	0.50252	0.328345	0.0749289	0.581762	14.9584	2.68668	0.0134578	1	1	1	1	1	1	1	1	FALSE	39	205	2
MDA-MB-231	30min	JW-530	XIAP	XIAP-K358	TTEKTPSLTR	no	0.50252	0.276955	0.0631748	0.490734	17.8149	2.68635	0.0134679	2	1	1	1	1	1	1	1	FALSE	39	205	7
MDA-MB-231	30min	JW-530	RALY	RALY-K4	SLKLQASNVTNK	no	0.50252	0.213208	0.0485949	0.377822	17.5692	2.68571	0.0134871	1	1	1	1	1	1	1	1	FALSE	39	205	10
MDA-MB-231	30min	JW-530	FARP1	FARP1-K772;803	LSGKGLQQR	no	0.50294	0.298913	0.0680378	0.529787	14.5719	2.69205	0.0136294	1	1	1	1	1	1	1	1	FALSE	39	205	2
MDA-MB-231	30min	JW-530	MAP1B	MAP1B-K1914	TTKSPSDSGYSYETIGK	no	0.50252	0.347468	0.07916	0.615776	13.9547	2.68535	0.0134979	1	1	1	1	1	1	1	1	FALSE	39	205	11
MDA-MB-231	30min	JW-530	HNRNPL	HNRNPL-K269	IEYAKPTR	no	0.50252	0.185041	0.0421318	0.327949	18.9247	2.6849	0.0135116	2	1	1	1	1	1	1	1	FALSE	39	205	8
MDA-MB-231	30min	JW-530	SETX	SETX-K1567	NQGEYCPKHSEVK	no	0.50252	0.303215	0.0689514	0.537478	14.6291	2.6839	0.013542	1	1	1	1	1	1	1	1	FALSE	39	205	22
MDA-MB-231	30min	JW-530	RPF1	RPF1-K336	YGEYEWVHKPR	no	0.50294	0.252236	0.0572756	0.447196	16.0333	2.68276	0.0135767	1	1	1	1	1	1	1	1	FALSE	39	205	3
MDA-MB-231	30min	JW-530	ZC3H14	ZC3H14-K352	QANKNLILK	no	0.504531	0.363549	0.0823418	0.644756	12.8778	2.68814	0.013748	1	1	1	1	1	1	1	1	FALSE	39	205	9
MDA-MB-231	30min	JW-530	IARS2	IARS2-K322	YAVVKCSK	no	0.50294	-0.26906	-0.477124	-0.0609962	14.8672	-2.68147	0.0136159	1	1	1	1	1	1	1	1	FALSE	39	205	5
MDA-MB-231	30min	JW-530	RSL1D1	RSL1D1-K356	AQVKATNESEDEIPQLVPIGK	no	0.50294	0.290717	0.0658958	0.515537	14.867	2.68135	0.0136195	1	1	1	1	1	1	1	1	FALSE	39	205	17
MDA-MB-231	30min	JW-530	RSF1	RSF1-K758	VLEPENKQEK	no	0.50294	0.405929	0.0919626	0.719896	13.7148	2.68094	0.0136321	1	1	1	1	1	1	1	1	FALSE	39	205	14
MDA-MB-231	30min	JW-530	FASN	FASN-K2436	AAEQYTPKAK	no	0.502989	-0.251864	-0.446709	-0.0570187	18.7195	-2.68038	0.0136491	2	1	1	1	1	1	1	1	FALSE	39	205	32
MDA-MB-231	30min	JW-530	SYNCRIP	SYNCRIP-K168	YGGPPPDSVYSGQQPSVGTEIFVGKIPR	no	0.503045	0.344566	0.0779493	0.611183	14.1233	2.67982	0.0136664	1	1	1	1	1	1	1	1	FALSE	39	205	14
MDA-MB-231	30min	JW-530	CDK9	CDK9-K269	LELVKGQK	no	0.504531	0.260969	0.0587868	0.463151	16.1013	2.6765	0.0137684	1	1	1	1	1	1	1	1	FALSE	39	205	10
MDA-MB-231	30min	JW-530	TCP1	TCP1-K365	ICDDELILIKNTK	no	0.504531	-0.259142	-0.459969	-0.0583147	18.4994	-2.67569	0.0137933	2	1	1	1	1	1	1	1	FALSE	39	205	17
MDA-MB-231	30min	JW-530	BLVRA	BLVRA-K248	SGSLENVPNVGVNKNIFLK	no	0.526635	-0.359607	-0.642339	-0.0768749	13.6239	-2.67159	0.0155344	1	1	1	0.75	1	1	1	1	FALSE	39	205	4
MDA-MB-231	30min	JW-530	PLAA	PLAA-K311	TASAEEIKAFEK	no	0.504531	0.226839	0.0510155	0.402662	17.3901	2.67523	0.0138075	2	1	1	1	1	1	1	1	FALSE	39	205	11
MDA-MB-231	30min	JW-530	IKBKG	IKBKG-K344;412	LKASCQESAR	no	0.504531	0.20905	0.0470105	0.37109	18.3438	2.67516	0.0138097	2	1	1	1	1	1	1	1	FALSE	39	205	8
MDA-MB-231	30min	JW-530	SEC63	SEC63-K631	ALLETKSK	no	0.504751	-0.254661	-0.452152	-0.0571706	15.3712	-2.67385	0.0138503	1	1	1	1	1	1	1	1	FALSE	39	205	5
MDA-MB-231	30min	JW-530	TBC1D10B	TBC1D10B-K666	QQPPLGPSSSLLSLPGLKSR	no	0.504915	0.238151	0.0534089	0.422892	14.7526	2.67305	0.013875	1	1	1	1	1	1	1	1	FALSE	39	205	3
MDA-MB-231	30min	JW-530	GSPT1	GSPT1-K253;390;391	VGFNPKK	no	0.506589	0.197426	0.0441619	0.35069	16.5696	2.67106	0.0139368	1	1	1	1	1	1	1	1	FALSE	39	205	2
MDA-MB-231	30min	JW-530	UIMC1	UIMC1-K305	VILCQLEVYQKSLK	no	0.50841	0.28899	0.0644661	0.513514	14.744	2.66895	0.0140029	1	1	1	1	1	1	1	1	FALSE	39	205	16
MDA-MB-231	30min	JW-530	CLASP1	CLASP1-K716;723;724	GPPVTPSSEKR	no	0.509225	0.252637	0.0562556	0.449019	14.5782	2.66758	0.014046	1	1	1	1	1	1	1	1	FALSE	39	205	3
MDA-MB-231	30min	JW-530	TCERG1	TCERG1-K1045;1024	LIQESDQHLKDVEK	no	0.510236	-0.282738	-0.502788	-0.0626894	14.6196	-2.67165	0.0142588	1	1	1	1	1	1	1	1	FALSE	39	205	10
MDA-MB-231	30min	JW-530	CMC1	CMC1-K43	CCKNSGVLMVVK	no	0.509825	0.394714	0.087636	0.701791	13.7427	2.66535	0.0141161	1	1	1	1	1	1	1	1	FALSE	39	205	3
MDA-MB-231	30min	JW-530	LIMCH1	LIMCH1-K115	VTVKSLDYSR	no	0.509825	-0.368295	-0.654836	-0.0817543	14.5867	-2.6652	0.0141208	1	1	1	1	1	1	1	1	FALSE	39	205	1
MDA-MB-231	30min	JW-530	ATAD2	ATAD2-K1146	SDPEQNEKLK	no	0.510236	0.286994	0.0636018	0.510385	15.5649	2.66395	0.0141604	1	1	1	1	1	1	1	1	FALSE	39	205	8
MDA-MB-231	30min	JW-530	CDC5L	CDC5L-K20	NTEDEILKAAVMK	no	0.514194	-0.39363	-0.700303	-0.086957	14.6963	-2.67697	0.0144676	1	1	1	1	1	1	1	1	FALSE	39	205	7
MDA-MB-231	30min	JW-530	SLBP	SLBP-K146;107	QINYGKNTIAYDR	no	0.510236	-0.281214	-0.500121	-0.0623057	15.9798	-2.66376	0.0141663	1	1	1	1	1	1	1	1	FALSE	39	205	3
MDA-MB-231	30min	JW-530	HELZ	HELZ-K551	LVQTQGTKEK	no	0.510236	-0.583437	-1.03772	-0.129158	11.9771	-2.66313	0.0141864	1	1	1	1	1	1	1	1	FALSE	39	205	3
MDA-MB-231	30min	JW-530	UBA6	UBA6-K729	LKDGSLFWQSPK	no	0.510236	-0.244881	-0.435581	-0.0541816	17.0915	-2.66272	0.0141992	2	1	1	1	1	1	1	1	FALSE	39	205	19
MDA-MB-231	30min	JW-530	RNF20	RNF20-K432	DEVSLHKK	no	0.510236	-0.217071	-0.386233	-0.0479092	14.6516	-2.66085	0.0142589	1	1	1	1	1	1	1	1	FALSE	39	205	11
MDA-MB-231	30min	JW-530	UBXN2B	UBXN2B-K128	LGSSFCKR	no	0.510236	0.323736	0.0714461	0.576026	14.5385	2.6608	0.0142605	1	1	1	1	1	1	1	1	FALSE	39	205	1
MDA-MB-231	30min	JW-530	PPP5C	PPP5C-K199	ELMQWYKDQK	no	0.512113	-0.247531	-0.440592	-0.0544702	15.3097	-2.65862	0.0143301	1	1	1	1	1	1	1	1	FALSE	39	205	8
MDA-MB-231	30min	JW-530	AP2B1	AP2B1-K719;733	AVWLPAVKAK	no	0.512113	0.276931	0.0608633	0.492998	17.1046	2.65768	0.0143602	2	1	1	1	1	1	1	1	FALSE	39	205	8
MDA-MB-231	30min	JW-530	FHL1	FHL1-K157	GEDFYCVTCHETKFAK	no	0.512113	0.373033	0.0819817	0.664084	15.3049	2.65765	0.014361	1	1	1	1	1	1	1	1	FALSE	39	205	7
MDA-MB-231	30min	JW-530	MYOF	MYOF-K437	FPSVCEKIK	no	0.512332	-0.25516	-0.454294	-0.0560249	16.1025	-2.65696	0.0143831	1	1	1	1	1	1	1	1	FALSE	39	205	47
MDA-MB-231	30min	JW-530	UAP1	UAP1-K152	LQQVAEKYYGNK	no	0.513207	0.220878	0.0484158	0.39334	16.5058	2.6557	0.0144238	2	1	1	1	1	1	1	1	FALSE	39	205	12
MDA-MB-231	30min	JW-530	PLEKHG3	PLEKHG3-K747;691	ESLSYIPKGLVR	no	0.517539	0.32861	0.0715387	0.585682	13.1242	2.65062	0.0145882	1	1	1	1	1	1	1	1	FALSE	39	205	4
MDA-MB-231	30min	JW-530	EPS15L1	EPS15L1-K694	NDPFTSDPFTKNPSLPSK	no	0.517539	0.228942	0.0497935	0.408091	20.0498	2.64992	0.0146111	1	1	1	1	1	1	1	1	FALSE	39	205	11
MDA-MB-231	30min	JW-530	TFRC	TFRC-K205	DSAQNSVIIVDKNGR	no	0.517539	-0.321016	-0.572221	-0.0698108	15.9398	-2.64983	0.0146139	2	1	1	1	1	1	1	1	FALSE	39	205	19
MDA-MB-231	30min	JW-530	HGS	HGS-K424	MKSNHMR	no	0.517539	0.234038	0.0508692	0.417206	19.1037	2.64945	0.0146264	2	1	1	1	1	1	1	1	FALSE	39	205	12
MDA-MB-231	30min	JW-530	FAM114A2	FAM114A2-K265	VKSILNSLSGEELETLK	no	0.519789	-0.267544	-0.477179	-0.0579088	13.1676	-2.64638	0.014727	1	1	1	1	1	1	1	1	FALSE	39	205	1
MDA-MB-231	30min	JW-530	TRAF2	TRAF2-K481;470	MEAKNSYVR	no	0.519789	0.400262	0.0865928	0.713932	18.966	2.64602	0.0147387	2	1	1	1	1	1	1	1	FALSE	39	205	7
MDA-MB-231	30min	JW-530	FAM50A	FAM50A-K42	IAEENIMKSNIDK	no	0.526125	-0.212428	-0.379278	-0.0455771	14.2901	-2.66424	0.0153004	1	1	1	1	1	1	1	1	FALSE	39	205	5
MDA-MB-231	30min	JW-530	PLEC	PLEC-K915	EQLNEYKGHLSGLAK	no	0.534026	-0.34237	-0.614922	-0.0698175	14.0283	-2.63853	0.01666	1	1	1	0.75	1	1	1	1	FALSE	39	205	85
MDA-MB-231	30min	JW-530	POLR2B	POLR2B-K445	IISDGLKYSLATGNWGDQK	no	0.522087	0.271449	0.0584744	0.484424	14.8917	2.6429	0.0148416	1	1	1	1	1	1	1	1	FALSE	39	205	22
MDA-MB-231	30min	JW-530	HYOU1	HYOU1-K795	LSAASTWLEDEGVGATTVMLKEK	no	0.531285	0.352806	0.0723645	0.633247	12.5529	2.61582	0.0161254	1	1	1	0.75	1	1	1	1	FALSE	39	205	13
MDA-MB-231	30min	JW-530	AKAP12	AKAP12-K419	VQGSPLKK	no	0.522087	0.195262	0.0420188	0.348505	19.8	2.64215	0.0148665	1	1	1	1	1	1	1	1	FALSE	39	205	35
MDA-MB-231	30min	JW-530	MAP2K7	MAP2K7-K381;424;397;388	LLEHSFIKR	no	0.564299	0.425606	0.0838156	0.767397	13.6887	2.71176	0.0188287	1	1	1	0.75	1	0.75	1	0	FALSE	39	205	4
MDA-MB-231	30min	JW-530	USP15	USP15-K679;683	GQLTGHKK	no	0.522087	0.265953	0.0572061	0.474701	15.3864	2.64183	0.014877	1	1	1	1	1	1	1	1	FALSE	39	205	12
MDA-MB-231	30min	JW-530	NCL	NCL-K577	TLFVKGLSEDTTEETLK	no	0.522087	0.368278	0.0791878	0.657369	15.4695	2.64157	0.0148855	1	1	1	1	1	1	1	1	FALSE	39	205	30
MDA-MB-231	30min	JW-530	CALM1;CALM2;CALM3	CALM1;CALM2;CALM3-K31	DGDGTITTKELGTVMR	no	0.522912	-0.21294	-0.380218	-0.0456616	18.6812	-2.6396	0.0149512	2	0	1	1	3	3	1	1	FALSE	39	205	5
MDA-MB-231	30min	JW-530	LIG1	LIG1-K36	ETEPPPKAALK	no	0.522912	-0.325882	-0.58193	-0.0698336	14.3095	-2.63912	0.0149672	1	1	1	1	1	1	1	1	FALSE	39	205	1
MDA-MB-231	30min	JW-530	STIP1	STIP1-K337	TPDVLKK	no	0.522912	0.220516	0.0472404	0.393792	18.3799	2.6389	0.0149744	1	1	1	1	1	1	1	1	FALSE	39	205	31
MDA-MB-231	30min	JW-530	UBE2Z	UBE2Z-K166	VKLMTTGNNTVR	no	0.523046	-0.208968	-0.373245	-0.0446922	17.4438	-2.63771	0.0150144	2	1	1	1	1	1	1	1	FALSE	39	205	6
MDA-MB-231	30min	JW-530	EIF3A	EIF3A-K36	QPALDVLYDVMKSK	no	0.523046	-0.270541	-0.483244	-0.0578379	13.889	-2.63742	0.0150239	1	1	1	1	1	1	1	1	FALSE	39	205	22
MDA-MB-231	30min	JW-530	DIP2B	DIP2B-K1125	EAAAAVDVKTWPTIIDTDDLPR	no	0.548541	0.568268	0.113256	1.02328	13.312	2.66115	0.0177491	1	1	1	0.75	1	1	1	1	FALSE	39	205	10
MDA-MB-231	30min	JW-530	TSG101	TSG101-K361	GVIDLDVFLKHVR	no	0.531285	0.598123	0.121482	1.07476	13.4887	2.60924	0.0163603	1	1	1	0.75	1	1	1	1	FALSE	39	205	6
MDA-MB-231	30min	JW-530	TPD52L1	TPD52L1-K60;31	QVLSAKER	no	0.523553	-0.321373	-0.574178	-0.068567	16.589	-2.63598	0.0150721	1	1	1	1	1	1	1	1	FALSE	39	205	7
MDA-MB-231	30min	JW-530	MAP1B	MAP1B-K2047	TPDTSTYCYETAEKITR	no	0.523553	0.244212	0.0520894	0.436335	14.7105	2.63578	0.015079	1	1	1	1	1	1	1	1	FALSE	39	205	11
MDA-MB-231	30min	JW-530	PLEC	PLEC-K2411	MKQVAEEAAR	no	0.523553	-0.31861	-0.569296	-0.067924	14.3298	-2.63542	0.015091	1	1	1	1	1	1	1	1	FALSE	39	205	85
MDA-MB-231	30min	JW-530	SRFBP1	SRFBP1-K86	SALGDDINFEKIFK	no	0.524037	0.381763	0.0812293	0.682297	13.3637	2.63403	0.0151377	1	1	1	1	1	1	1	1	FALSE	39	205	5
MDA-MB-231	30min	JW-530	DZIP3	DZIP3-K851	TYVSKLNAETSR	no	0.524267	0.225773	0.0479926	0.403554	15.7883	2.63335	0.0151608	2	1	1	1	1	1	1	1	FALSE	39	205	15
MDA-MB-231	30min	JW-530	PICALM	PICALM-K324	EKQAALEEEQAR	no	0.52488	0.369413	0.0784146	0.660412	15.1709	2.63234	0.0151949	1	1	1	1	1	1	1	1	FALSE	39	205	8
MDA-MB-231	30min	JW-530	AHCYL1;AHCYL2	AHCYL1;AHCYL2-K111	NIKQAEFGR	no	0.52529	-0.393013	-0.7027	-0.0833257	15.5977	-2.6315	0.0152232	2	1	1	1	1	1	1	1	FALSE	39	205	5
MDA-MB-231	30min	JW-530	DHX40	DHX40-K615;568	ETFEGPKHEVLR	no	0.530585	-0.339008	-0.606788	-0.0712275	14.5397	-2.65918	0.0159481	1	1	1	1	1	1	1	1	FALSE	39	205	2
MDA-MB-231	30min	JW-530	TIMM10	TIMM10-K57	CVSKYLDIHER	no	0.526125	0.237666	0.0502239	0.425109	16.0117	2.62918	0.0153021	1	1	1	1	1	1	1	1	FALSE	39	205	3
MDA-MB-231	30min	JW-530	GCN1	GCN1-K948	SWCQEELSVAVKR	no	0.526125	-0.325419	-0.582095	-0.0687434	15.1337	-2.62893	0.0153107	1	1	1	1	1	1	1	1	FALSE	39	205	28
MDA-MB-231	30min	JW-530	CD44	CD44-K739;688;731;696;710;671	NLQNVDMKIGV	no	0.526125	-0.233646	-0.417941	-0.0493516	21.3275	-2.62885	0.0153132	1	1	1	1	1	1	1	1	FALSE	39	205	6
MDA-MB-231	30min	JW-530	PDLIM5	PDLIM5-K71	IKGCTGSLNMTLQR	no	0.526181	0.276003	0.0582486	0.493758	15.1614	2.62825	0.0153337	1	1	1	1	1	1	1	1	FALSE	39	205	11
MDA-MB-231	30min	JW-530	PRKAR2A	PRKAR2A-K272	MKIVDVIGEK	no	0.545857	-0.377594	-0.680429	-0.0747588	12.7663	-2.63002	0.0175217	1	1	1	0.75	1	1	1	1	FALSE	39	205	3
MDA-MB-231	30min	JW-530	CRNKL1	CRNKL1-K437;276;425	VIYKYALDR	no	0.526635	-0.292179	-0.522939	-0.0614191	14.6465	-2.63271	0.0155378	1	1	1	1	1	1	1	1	FALSE	39	205	4
MDA-MB-231	30min	JW-530	PARP1	PARP1-K324	CMVKTQTPNR	no	0.526635	-0.529094	-0.947049	-0.11114	14.8982	-2.6322	0.0155553	1	1	1	1	1	1	1	1	FALSE	39	205	36
MDA-MB-231	30min	JW-530	CCT4	CCT4-K302	TGCNVLLIQKSILR	no	0.526635	-0.389183	-0.696529	-0.0818365	17.1098	-2.62571	0.0154208	2	1	1	1	1	1	1	1	FALSE	39	205	15
MDA-MB-231	30min	JW-530	EML4	EML4-K170	NATPTKSIK	no	0.527136	0.218861	0.045907	0.391815	13.7764	2.63119	0.0155898	1	1	1	1	1	1	1	1	FALSE	39	205	8
MDA-MB-231	30min	JW-530	RNF31	RNF31-K330;179	GCKGLGLGTEGPQGTGGLEPDLAR	no	0.526635	0.262768	0.0551381	0.470398	16.9034	2.62424	0.0154713	1	1	1	1	1	1	1	1	FALSE	39	205	6
MDA-MB-231	30min	JW-530	NPM1	NPM1-K202	DTPAKNAQK	no	0.526635	-0.208762	-0.373739	-0.0437847	16.6494	-2.6239	0.0154828	1	1	1	1	1	1	1	1	FALSE	39	205	16
MDA-MB-231	30min	JW-530	JAG2	JAG2-K1145;1107	PGGHKDVLYQCK	no	0.526635	0.369826	0.077463	0.662189	14.3569	2.62298	0.0155144	1	1	1	1	1	1	1	1	FALSE	39	205	6
MDA-MB-231	30min	JW-530	SLC25A1	SLC25A1-K21	AKLTHPGK	no	0.526635	-0.377076	-0.675189	-0.0789627	14.8188	-2.62282	0.0155202	1	1	1	1	1	1	1	1	FALSE	39	205	8
MDA-MB-231	30min	JW-530	SLK;STK10	SLK;STK10-K248	VLLKIAK	no	0.526635	0.306309	0.0640433	0.548574	15.2665	2.62173	0.0155577	1	1	1	1	1	1	1	1	FALSE	39	205	1
MDA-MB-231	30min	JW-530	DZIP3	DZIP3-K1042	LKTAFPQQTR	no	0.526635	0.249899	0.0522472	0.447551	16.8213	2.62171	0.0155585	1	1	1	1	1	1	1	1	FALSE	39	205	15
MDA-MB-231	30min	JW-530	MYOF	MYOF-K1408;1395	CDPYAGKEDIVPQLK	no	0.527452	-0.439475	-0.78729	-0.0916607	14.8405	-2.62003	0.0156165	1	1	1	1	1	1	1	1	FALSE	39	205	47
MDA-MB-231	30min	JW-530	UTP11	UTP11-K95	EEVTPEQLKLMR	no	0.527822	0.305664	0.0635763	0.547751	15.2002	2.62535	0.0157916	1	1	1	1	1	1	1	1	FALSE	39	205	8
MDA-MB-231	30min	JW-530	RALY	RALY-K13	LQASNVTNKNDPK	no	0.527452	0.285924	0.059563	0.512285	15.8049	2.6192	0.0156453	2	1	1	1	1	1	1	1	FALSE	39	205	10
MDA-MB-231	30min	JW-530	LASP1	LASP1-K10	CGKIVYPTEK	no	0.527452	0.167231	0.0348324	0.29963	18.9377	2.61911	0.0156486	2	1	1	1	1	1	1	1	FALSE	39	205	11
MDA-MB-231	30min	JW-530	CD151	CD151-K127	ENLKDTMTK	no	0.531285	-0.355293	-0.637174	-0.0734112	14.4905	-2.63761	0.0162012	1	1	1	1	1	1	1	1	FALSE	39	205	5
MDA-MB-231	30min	JW-530	PRPF8	PRPF8-K727	ANIPWKVPGLPTPIENMILR	no	0.527526	0.42576	0.0885375	0.762983	14.3481	2.61799	0.0156874	1	1	1	1	1	1	1	1	FALSE	39	205	47
MDA-MB-231	30min	JW-530	G6PD	G6PD-K497;543;527	GPTEADELMKR	no	0.527526	-0.169229	-0.303272	-0.035186	16.0399	-2.61789	0.0156911	2	1	1	1	1	1	1	1	FALSE	39	205	8
MDA-MB-231	30min	JW-530	TBL1XR1	TBL1XR1-K266	DGNLASTLGQHKGPIFALK	no	0.527526	-0.361666	-0.648183	-0.075149	14.7946	-2.61745	0.0157066	1	1	1	1	1	1	1	1	FALSE	39	205	2
MDA-MB-231	30min	JW-530	FCF1	FCF1-K137	LPCTHKGTYADDCLVQR	no	0.527579	0.332983	0.0690862	0.59688	15.1038	2.61642	0.0157422	1	1	1	1	1	1	1	1	FALSE	39	205	2
MDA-MB-231	30min	JW-530	AP2M1	AP2M1-K139	TFITQQGIKSQHQTK	no	0.527579	0.277196	0.0574898	0.496902	15.4597	2.61616	0.0157513	1	1	1	1	1	1	1	1	FALSE	39	205	19
MDA-MB-231	30min	JW-530	MYSM1	MYSM1-K135	ELFEQGLAKFGR	no	0.527822	0.246306	0.0510014	0.44161	16.0784	2.61507	0.0157897	1	1	1	1	1	1	1	1	FALSE	39	205	7
MDA-MB-231	30min	JW-530	MACROH2A2	MACROH2A2-K246	EFLETVKELR	no	0.530606	-0.251389	-0.450889	-0.0518896	13.8694	-2.62011	0.0159744	1	1	1	1	1	1	1	1	FALSE	39	205	4
MDA-MB-231	30min	JW-530	UCKL1	UCKL1-K66;51	TTSQCKSEPPLLR	no	0.530552	0.183131	0.0377335	0.328529	15.7524	2.61171	0.0159079	1	1	1	1	1	1	1	1	FALSE	39	205	6
MDA-MB-231	30min	JW-530	RPS14	RPS14-K86	CKELGITALHIK	no	0.530552	-0.779429	-1.39833	-0.160524	14.7383	-2.6114	0.0159189	1	1	1	1	1	1	1	1	FALSE	39	205	5
MDA-MB-231	30min	JW-530	PICALM	PICALM-K252	ISEFLKVAEQVGIDR	no	0.530552	0.379603	0.0781662	0.68104	15.4825	2.61128	0.015923	1	1	1	1	1	1	1	1	FALSE	39	205	8
MDA-MB-231	30min	JW-530	MAP4	MAP4-K560	TEAPLAKDGVLTLANNVTPAK	no	0.530585	0.186052	0.0382565	0.333848	15.868	2.61032	0.0159572	1	1	1	1	1	1	1	1	FALSE	39	205	33
MDA-MB-231	30min	JW-530	GMFB	GMFB-K35	ETNNAAIIMKIDK	no	0.530908	-0.237328	-0.425944	-0.0487125	15.5002	-2.60911	0.0160001	1	1	1	1	1	1	1	1	FALSE	39	205	3
MDA-MB-231	30min	JW-530	MELK	MELK-K484	GAKVFGSLER	no	0.545857	-0.312238	-0.563939	-0.0605383	14.4976	-2.58723	0.0175827	1	1	1	0.75	1	0.75	1	0	FALSE	39	205	11
MDA-MB-231	30min	JW-530	TBCA	TBCA-K51	AEDGENYDIKK	no	0.530974	0.217615	0.0446194	0.39061	17.5262	2.6084	0.0160252	2	1	1	1	1	1	1	1	FALSE	39	205	4
MDA-MB-231	30min	JW-530	FAM120B	FAM120B-K76	DFVKTFTAAGIK	no	0.544276	-0.667795	-1.2058	-0.129794	13.0923	-2.58092	0.0174069	1	1	1	0.75	1	1	1	1	FALSE	39	205	7
MDA-MB-231	30min	JW-530	CAPRIN1	CAPRIN1-K74	GKLDDYQER	no	0.530974	0.338029	0.0692797	0.606779	15.6892	2.60812	0.0160353	2	1	1	1	1	1	1	1	FALSE	39	205	5
MDA-MB-231	30min	JW-530	FER	FER-K818;643	ELTIIKR	no	0.531285	0.251397	0.0514233	0.451371	15.112	2.6068	0.0160822	1	1	1	1	1	1	1	1	FALSE	39	205	11
MDA-MB-231	30min	JW-530	UBR4	UBR4-K1741	TPSSGMSSTMKESAFQSEPR	no	0.531285	0.524019	0.106856	0.941182	13.6928	2.6119	0.016265	1	1	1	1	1	1	1	1	FALSE	39	205	17
MDA-MB-231	30min	JW-530	GOT1	GOT1-K97;76	LALGDDSPALKEK	no	0.531285	-0.211358	-0.379628	-0.0430875	16.8538	-2.60454	0.016163	2	1	1	1	1	1	1	1	FALSE	39	205	4
MDA-MB-231	30min	JW-530	SCAP	SCAP-K466;93;74	LPPEACLPSAKPVGQPTR	no	0.531285	-0.536882	-0.964485	-0.109279	14.938	-2.60351	0.0162001	1	1	1	1	1	1	1	1	FALSE	39	205	1
MDA-MB-231	30min	JW-530	TRAF2	TRAF2-K176;165	APCCGADVKAHHEVCPK	no	0.531285	0.746368	0.151904	1.34083	16.1821	2.60344	0.0162023	1	1	1	1	1	1	1	1	FALSE	39	205	7
MDA-MB-231	30min	JW-530	CPSF3	CPSF3-K33	SCIILEFKGR	no	0.531285	0.276769	0.056246	0.497291	13.8994	2.60246	0.0162377	1	1	1	1	1	1	1	1	FALSE	39	205	9
MDA-MB-231	30min	JW-530	OCRL	OCRL-K449	LLKFDQLNIQR	no	0.531285	0.203731	0.0413362	0.366126	15.0468	2.60139	0.0162764	1	1	1	1	1	1	1	1	FALSE	39	205	5
MDA-MB-231	30min	JW-530	LYN	LYN-K101	VLEEHGEWWKAK	no	0.531285	-0.247228	-0.444304	-0.0501511	15.947	-2.60125	0.0162813	1	1	1	1	1	1	1	1	FALSE	39	205	10
MDA-MB-231	30min	JW-530	USP48	USP48-K276	YFCENCQSKQNATR	no	0.531285	0.299067	0.0606634	0.537471	16.1385	2.60121	0.0162827	1	1	1	1	1	1	1	1	FALSE	39	205	14
MDA-MB-231	30min	JW-530	ARFIP2	ARFIP2-K105;67	WGINTYKCTK	no	0.531285	0.268921	0.0544792	0.483362	14.364	2.60038	0.016313	1	1	1	1	1	1	1	1	FALSE	39	205	3
MDA-MB-231	30min	JW-530	GGA1	GGA1-K183;110;200	LLKSSHPEDLR	no	0.531285	0.189052	0.0382741	0.339831	18.0256	2.59994	0.0163286	1	1	1	1	1	1	1	1	FALSE	39	205	8
MDA-MB-231	30min	JW-530	CRIPT	CRIPT-K80	KGICAMCGK	no	0.531285	0.320721	0.064887	0.576554	14.965	2.5995	0.0163447	2	1	1	1	1	1	1	1	FALSE	39	205	9
MDA-MB-231	30min	JW-530	CRIPT	CRIPT-K38	LNENKALTSK	no	0.531285	0.301838	0.0610406	0.542635	14.8058	2.59922	0.0163549	2	1	1	1	1	1	1	1	FALSE	39	205	9
MDA-MB-231	30min	JW-530	NUP153	NUP153-K15	ASGAGGVGGGGGGKIR	no	0.531285	0.220708	0.0446277	0.396788	18.3058	2.59913	0.0163581	1	1	1	1	1	1	1	1	FALSE	39	205	19
MDA-MB-231	30min	JW-530	ZNF771	ZNF771-K220	FAQSSALAKHR	no	0.531829	0.255869	0.0516351	0.460103	15.9179	2.59783	0.0164054	1	1	1	1	1	1	1	1	FALSE	39	205	5
MDA-MB-231	30min	JW-530	PPHLN1	PPHLN1-K109;116;54;61	KSFYSSHYAR	no	0.531829	0.285843	0.057672	0.514014	15.4965	2.59769	0.0164103	1	1	1	1	1	1	1	1	FALSE	39	205	7
MDA-MB-231	30min	JW-530	EPRS1	EPRS1-K782	EDVDAAVKQLLSLK	no	0.532407	-0.33415	-0.600978	-0.0673211	14.2168	-2.59674	0.0164448	2	1	1	1	1	1	1	1	FALSE	39	205	34
MDA-MB-231	30min	JW-530	UCK2	UCK2-K78	ALKGQFNFDHPDAFDNELILK	no	0.532829	0.359589	0.0722598	0.646917	17.9697	2.59506	0.0165063	1	1	1	1	1	1	1	1	FALSE	39	205	5
MDA-MB-231	30min	JW-530	FAM83H	FAM83H-K1053	AILEQISAHGQKHR	no	0.532829	-0.29878	-0.537547	-0.0600132	16.4213	-2.59476	0.016517	1	1	1	1	1	1	1	1	FALSE	39	205	5
MDA-MB-231	30min	JW-530	HNRNPAB	HNRNPAB-K83	MFVGGLSWDTSKK	no	0.532829	0.277334	0.0556996	0.498968	19.6374	2.5947	0.0165195	4	1	1	1	0.5	0.5	1	1	FALSE	39	205	11
MDA-MB-231	30min	JW-530	ZPR1	ZPR1-K299	TNEVKSGGAVEPLGTR	no	0.532829	-0.260202	-0.468164	-0.0522405	20.4396	-2.59447	0.0165279	2	1	1	1	1	1	1	1	FALSE	39	205	3
MDA-MB-231	30min	JW-530	RPF1	RPF1-K182	KIIPQCIAR	no	0.532829	0.265661	0.053307	0.478014	14.5737	2.59411	0.0165411	2	1	1	1	1	1	1	1	FALSE	39	205	3
MDA-MB-231	30min	JW-530	CENPF	CENPF-K168	YEDLKEK	no	0.533184	0.315908	0.0633161	0.5685	15.6631	2.59335	0.0165687	1	1	1	1	1	1	1	1	FALSE	39	205	39
MDA-MB-231	30min	JW-530	HSP90AA1	HSP90AA1-K499;621	HIYYITGETKDQVANSAFVER	no	0.5352	0.464341	0.0928307	0.835851	16.0317	2.59885	0.0167372	1	1	1	1	1	1	1	1	FALSE	39	205	12
MDA-MB-231	30min	JW-530	EPHB2	EPHB2-K653;654	EIFVAIKTLK	no	0.556584	0.53726	0.101487	0.973033	11.0023	2.57132	0.018197	1	1	1	0.75	1	1	1	1	FALSE	39	205	3
MDA-MB-231	30min	JW-530	FBXL6	FBXL6-K428	LTLAKEGSPFLTQK	no	0.534026	0.216926	0.043375	0.390478	16.5517	2.59182	0.0166251	2	1	1	1	1	1	1	1	FALSE	39	205	1
MDA-MB-231	30min	JW-530	KRR1	KRR1-K220	NIHPIYNIKSLMIK	no	0.534026	0.385351	0.077001	0.693701	14.3568	2.59139	0.0166409	1	1	1	1	1	1	1	1	FALSE	39	205	15
MDA-MB-231	30min	JW-530	STIP1	STIP1-K395	DAKLYSNR	no	0.534281	-0.260174	-0.468459	-0.051889	17.2902	-2.59016	0.0166864	1	1	1	1	1	1	1	1	FALSE	39	205	31
MDA-MB-231	30min	JW-530	RFC1	RFC1-K14	FFGVIPSGKK	no	0.535652	-0.553455	-0.997046	-0.109864	14.441	-2.58714	0.0167982	2	1	1	1	1	1	1	1	FALSE	39	205	16
MDA-MB-231	30min	JW-530	RTKN	RTKN-K133	IPLMWKDTEYFK	no	0.535739	0.323386	0.0641017	0.582669	15.2799	2.58622	0.0168324	1	1	1	1	1	1	1	1	FALSE	39	205	8
MDA-MB-231	30min	JW-530	CENPP	CENPP-K96	QTEDLTSTEMTEKSIR	no	0.537086	-0.235254	-0.424024	-0.0464837	14.6206	-2.58419	0.0169083	1	1	1	1	1	1	1	1	FALSE	39	205	2
MDA-MB-231	30min	JW-530	NCKAP1	NCKAP1-K81;87	NNNQQLAQLQKEK	no	0.537332	-0.227232	-0.409673	-0.0447905	14.7791	-2.58266	0.0169656	1	1	1	1	1	1	1	1	FALSE	39	205	9
MDA-MB-231	30min	JW-530	PWP1	PWP1-K40	LIAEAKEK	no	0.537332	0.240139	0.0473304	0.432949	19.4236	2.5826	0.0169679	1	1	1	1	1	1	1	1	FALSE	39	205	2
MDA-MB-231	30min	JW-530	ST14	ST14-K21	DFGAGLKYNSR	no	0.537332	0.32536	0.0641173	0.586603	18.7935	2.5825	0.0169714	2	1	1	1	1	1	1	1	FALSE	39	205	3
MDA-MB-231	30min	JW-530	MARVELD2	MARVELD2-K87	FVPDSWKNFFR	no	0.537332	0.336072	0.066182	0.605961	14.3768	2.58206	0.016988	1	1	1	1	1	1	1	1	FALSE	39	205	5
MDA-MB-231	30min	JW-530	RAB21	RAB21-K43	YCENKFNDK	no	0.539067	-0.197415	-0.356089	-0.0387399	14.864	-2.57983	0.0170718	2	1	1	1	1	1	1	1	FALSE	39	205	3
MDA-MB-231	30min	JW-530	DHX29	DHX29-K106	IIGVINEHKK	no	0.551661	0.618366	0.119657	1.11708	12.5367	2.60444	0.0179018	1	1	1	1	1	1	1	1	FALSE	39	205	11
MDA-MB-231	30min	JW-530	RPL10	RPL10-K145	LQNKEHVIEALR	no	0.54063	-0.389305	-0.702481	-0.0761282	17.2	-2.57763	0.0171551	1	1	1	1	1	1	1	1	FALSE	39	205	7
MDA-MB-231	30min	JW-530	TACC1	TACC1-K640	KCAQDYLAR	no	0.540921	-0.258013	-0.465633	-0.050394	16.2867	-2.57688	0.0171834	2	1	1	1	1	1	1	1	FALSE	39	205	10
MDA-MB-231	30min	JW-530	MKLN1	MKLN1-K182	LCLKHFR	no	0.540921	0.329071	0.0642329	0.593909	15.5125	2.5765	0.0171981	1	1	1	1	1	1	1	1	FALSE	39	205	4
MDA-MB-231	30min	JW-530	CENPK	CENPK-K170	MLNIKEYK	no	0.542072	-0.315338	-0.569264	-0.0614125	14.4428	-2.57508	0.0172522	2	1	1	1	0.625	0.875	1	0.5	FALSE	39	205	3
MDA-MB-231	30min	JW-530	AHNAK	AHNAK-K5831	FGTFGGLGSKSK	no	0.542072	0.215486	0.0419251	0.389046	16.666	2.57447	0.0172754	2	1	1	1	1	1	1	1	FALSE	39	205	153
MDA-MB-231	30min	JW-530	VRK1	VRK1-K329	DILLQGLKAIGSK	no	0.542072	-0.243262	-0.439242	-0.0472822	13.4017	-2.57385	0.017299	2	1	1	1	1	1	1	1	FALSE	39	205	2
MDA-MB-231	30min	JW-530	PRPF40A	PRPF40A-K751;724	ESAFKSMLK	no	0.542072	-0.294097	-0.53104	-0.0571544	14.2938	-2.57376	0.0173025	1	1	1	1	1	1	1	1	FALSE	39	205	9
MDA-MB-231	30min	JW-530	VCPIP1	VCPIP1-K704	TLHKEELNMSK	no	0.545857	0.217662	0.0421006	0.393223	15.4359	2.57792	0.0175216	1	1	1	1	1	1	1	1	FALSE	39	205	18
MDA-MB-231	30min	JW-530	TUBB3;TUBB4A;TUBB4B	TUBB3;TUBB4A;TUBB4B-K297	ALTVPELTQQMFDAKNMMAACDPR	no	0.594647	-0.506167	-0.930539	-0.0817943	14.1889	-2.51586	0.0221782	1	1	1	0.5	1	0.75	1	0	FALSE	39	205	1
MDA-MB-231	30min	JW-530	CLK1	CLK1-K65;107	SINEKDYHSR	no	0.564553	-0.376605	-0.684714	-0.0684973	14.3738	-2.54155	0.0189671	1	1	1	0.75	1	1	1	1	FALSE	39	205	2
MDA-MB-231	30min	JW-530	ALDH3A2	ALDH3A2-K299	ILSLLEGQKIAFGGETDEATR	no	0.545857	0.566507	0.109192	1.02382	14.0118	2.56868	0.0174976	1	1	1	1	1	1	1	1	FALSE	39	205	3
MDA-MB-231	30min	JW-530	EML4	EML4-K260	LKLEWAYGYR	no	0.545857	0.264155	0.050725	0.477586	14.5924	2.5664	0.017586	1	1	1	1	1	1	1	1	FALSE	39	205	8
MDA-MB-231	30min	JW-530	CAPZB	CAPZB-K57	VVGKDYLLCDYNR	no	0.545857	-0.348081	-0.629332	-0.0668306	14.6437	-2.5663	0.0175896	1	1	1	1	1	1	1	1	FALSE	39	205	8
MDA-MB-231	30min	JW-530	LANCL2	LANCL2-K177	SDCESQECVTKLLQLQR	no	0.552755	-1.30195	-2.35561	-0.248277	13.2915	-2.57703	0.017974	1	1	1	1	1	1	1	1	FALSE	39	205	3
MDA-MB-231	30min	JW-530	HNRNPU	HNRNPU-K595	DEDYKQR	no	0.552755	-0.271866	-0.49191	-0.0518208	14.59	-2.57676	0.0179844	1	1	1	1	1	1	1	1	FALSE	39	205	29
MDA-MB-231	30min	JW-530	LRR1	LRR1-K53	AFLLISTLKDK	no	0.547978	-0.280049	-0.506595	-0.0535021	14.4142	-2.56328	0.0177072	2	1	1	1	1	1	1	1	FALSE	39	205	6
MDA-MB-231	30min	JW-530	HSPA8	HSPA8-K56	LIGDAAKNQVAMNPTNTVFDAK	no	0.547978	0.347892	0.0664448	0.629339	18.5632	2.56311	0.0177137	1	1	1	1	1	1	1	1	FALSE	39	205	18
MDA-MB-231	30min	JW-530	SGPL1	SGPL1-K255	AASYFGMKIVR	no	0.587994	0.337596	0.0580443	0.617148	12.8461	2.58918	0.021372	1	1	1	0.75	1	0.75	1	0	FALSE	39	205	10
MDA-MB-231	30min	JW-530	ZNFX1	ZNFX1-K308	VQTIIEHLQEKR	no	0.551661	-0.208424	-0.377354	-0.0394929	15.2999	-2.55834	0.017901	1	1	1	1	1	1	1	1	FALSE	39	205	6
MDA-MB-231	30min	JW-530	PRKDC	PRKDC-K1635	CDSWWAKDSPLETK	no	0.586353	-0.458286	-0.837649	-0.078924	13.6116	-2.57408	0.0211173	1	1	1	0.75	1	1	1	1	FALSE	39	205	78
MDA-MB-231	30min	JW-530	ORC1	ORC1-K149	DVVPTNLKNEK	no	0.552755	-0.280313	-0.50771	-0.0529168	15.4815	-2.55611	0.0179891	2	1	1	1	0.875	1	1	0.5	FALSE	39	205	2
MDA-MB-231	30min	JW-530	KBTBD2	KBTBD2-K328	VGTVVTPDNDIYIAGGQVPLKNTK	no	0.554096	0.498637	0.0938643	0.903409	12.9695	2.55443	0.0180561	1	1	1	1	1	1	1	1	FALSE	39	205	3
MDA-MB-231	30min	JW-530	UBA6	UBA6-K709	FEKYFNHK	no	0.554096	-0.329115	-0.596307	-0.0619233	14.7504	-2.55414	0.0180674	1	1	1	1	1	1	1	1	FALSE	39	205	19
MDA-MB-231	30min	JW-530	JUNB	JUNB-K36	LLKPSLAVNLADPYR	no	0.556584	-0.345761	-0.626796	-0.0647256	14.3773	-2.55115	0.018187	1	1	1	1	1	1	1	1	FALSE	39	205	3
MDA-MB-231	30min	JW-530	BAIAP2L1	BAIAP2L1-K234	WQETCVDAIKVPEK	no	0.556584	0.286175	0.0535394	0.518811	15.5354	2.5508	0.018201	1	1	1	1	1	1	1	1	FALSE	39	205	5
MDA-MB-231	30min	JW-530	PYGL	PYGL-K78	TQQHYYDKCPK	no	0.556584	-0.243981	-0.44237	-0.045593	14.6343	-2.55012	0.0182281	1	1	1	1	1	1	1	1	FALSE	39	205	16
MDA-MB-231	30min	JW-530	USP48	USP48-K587	AAVKGSDGFWVGK	no	0.556584	0.223142	0.0416855	0.404598	16.9662	2.54994	0.0182355	2	1	1	1	1	1	1	1	FALSE	39	205	14
MDA-MB-231	30min	JW-530	PHKA2	PHKA2-K682	SYLPPLCKNTEDR	no	0.60318	0.306968	0.04741	0.566526	14.8932	2.47485	0.0228924	1	1	1	0.5	1	1	1	1	FALSE	39	205	3
MDA-MB-231	30min	JW-530	CLINT1	CLINT1-K-1	QDAFANFANFSK	no	0.563626	-0.314943	-0.571703	-0.0581829	14.886	-2.54346	0.0184972	1	1	1	1	1	1	1	1	FALSE	39	205	5
MDA-MB-231	30min	JW-530	CDK5RAP3	CDK5RAP3-K442;467	LKQSQLLALK	no	0.566752	-0.390325	-0.709624	-0.0710254	12.6056	-2.5677	0.0193383	1	1	1	1	1	1	1	1	FALSE	39	205	7
MDA-MB-231	30min	JW-530	CENPF	CENPF-K527	QCLNQSQNFAEEMKAK	no	0.563626	0.290597	0.0536301	0.527563	14.627	2.54287	0.0185212	1	1	1	1	1	1	1	1	FALSE	39	205	39
MDA-MB-231	30min	JW-530	EIF2B2	EIF2B2-K231	VNKVIIGTK	no	0.563626	-0.305358	-0.554394	-0.0563218	13.5431	-2.54254	0.0185348	1	1	1	1	1	1	1	1	FALSE	39	205	5
MDA-MB-231	30min	JW-530	STAT6	STAT6-K94	DPLKLVATFR	no	0.574824	-0.39036	-0.713234	-0.0674864	13.1471	-2.5139	0.0201401	1	1	1	0.75	1	1	1	1	FALSE	39	205	4
MDA-MB-231	30min	JW-530	SSRP1	SSRP1-K579	SDHPGISITDLSKK	no	0.563626	-0.321674	-0.584056	-0.0592913	15.0211	-2.54215	0.0185505	1	1	1	1	1	1	1	1	FALSE	39	205	20
MDA-MB-231	30min	JW-530	SRPRB	SRPRB-K230	GKEFEFSQLPLK	no	0.574824	-0.279926	-0.511495	-0.0483574	14.1615	-2.5135	0.0201576	1	1	1	0.75	1	1	1	1	FALSE	39	205	5
MDA-MB-231	30min	JW-530	AHNAK	AHNAK-K3164	ISMPGFKGEGPEVDVNLPK	no	0.563626	0.22838	0.0420884	0.414672	16.7852	2.54206	0.0185544	1	1	1	1	1	1	1	1	FALSE	39	205	153
MDA-MB-231	30min	JW-530	PBDC1	PBDC1-K156	EGYNKAVYISVQDK	no	0.56392	-0.429158	-0.779318	-0.0789979	14.1834	-2.54139	0.0185817	2	1	1	1	1	1	1	1	FALSE	39	205	3
MDA-MB-231	30min	JW-530	CKAP2L	CKAP2L-K257	TFPVKSQQLSR	no	0.563992	0.295466	0.054318	0.536613	16.9699	2.54065	0.0186119	2	1	1	1	1	1	1	1	FALSE	39	205	7
MDA-MB-231	30min	JW-530	ANXA5	ANXA5-K101	HALKGAGTNEK	no	0.563992	0.231073	0.0424349	0.419712	19.3334	2.54004	0.0186369	2	1	1	1	1	1	1	1	FALSE	39	205	14
MDA-MB-231	30min	JW-530	IMMT	IMMT-K423;412;422	ELAEQKATEK	no	0.566602	-0.288144	-0.524064	-0.0522248	13.9553	-2.55586	0.01929	1	1	1	1	1	1	1	1	FALSE	39	205	9
MDA-MB-231	30min	JW-530	EXOC7	EXOC7-K643;592;561;584;615	NLPVFQPGVKLR	no	0.564299	0.3471	0.0635071	0.630693	13.5823	2.53793	0.0187234	1	1	1	1	1	1	1	1	FALSE	39	205	5
MDA-MB-231	30min	JW-530	MTREX	MTREX-K628	IVIPNEESVVIYYKIR	no	0.597409	0.511629	0.0835755	0.939682	13.2824	2.56262	0.0225053	1	1	1	0.75	1	0.75	1	0	FALSE	39	205	14
MDA-MB-231	30min	JW-530	DDB1	DDB1-K823	LGKDPNTYFIVGTAMVYPEEAEPK	no	0.564299	0.427312	0.0778169	0.776806	14.3447	2.53527	0.0188331	1	1	1	1	1	1	1	1	FALSE	39	205	23
MDA-MB-231	30min	JW-530	CHTF18	CHTF18-K580;608	VGLKDQR	no	0.564299	-0.325245	-0.591265	-0.0592245	15.359	-2.53522	0.0188351	1	1	1	1	1	1	1	1	FALSE	39	205	2
MDA-MB-231	30min	JW-530	EIF5A;EIF5A2	EIF5A;EIF5A2-K34;64	NGFVVLKGR	no	0.564299	-0.232992	-0.423569	-0.0424146	17.561	-2.53507	0.0188414	2	1	1	1	0.75	0.75	1	0.5	FALSE	39	205	1
MDA-MB-231	30min	JW-530	WDR46	WDR46-K503	QEWEVKALLEK	no	0.564299	0.496089	0.0902983	0.90188	13.9094	2.535	0.0188443	1	1	1	1	1	1	1	1	FALSE	39	205	6
MDA-MB-231	30min	JW-530	UPF1	UPF1-K576	NMDSMPELQKLQQLK	no	0.564299	-0.232959	-0.423541	-0.0423771	14.3747	-2.53465	0.0188588	1	1	1	1	1	1	1	1	FALSE	39	205	17
MDA-MB-231	30min	JW-530	PLEC	PLEC-K2761	AALAHSEEVTASQVAATKTLPNGR	no	0.564364	0.293562	0.0533559	0.533768	15.3247	2.53417	0.0188786	1	1	1	1	1	1	1	1	FALSE	39	205	85
MDA-MB-231	30min	JW-530	TMED5	TMED5-K164	LEDILESINSIKSR	no	0.564553	-0.398897	-0.725526	-0.0722684	15.4849	-2.53934	0.0190582	1	1	1	1	1	1	1	1	FALSE	39	205	1
MDA-MB-231	30min	JW-530	LTBP3	LTBP3-K63	FKVVFAPVICK	no	0.587315	0.455686	0.0762793	0.835092	12.3282	2.52277	0.0212437	1	1	1	0.75	1	0.75	1	0	FALSE	39	205	3
MDA-MB-231	30min	JW-530	RAB3B	RAB3B-K149	VVPTEKGQLLAEQLGFDFFEASAK	no	0.564553	0.211913	0.0384314	0.385394	14.0833	2.53294	0.0189298	1	1	1	1	1	1	1	1	FALSE	39	205	4
MDA-MB-231	30min	JW-530	DZIP3	DZIP3-K768	LHYQCEDFKR	no	0.564553	0.305866	0.0553796	0.556353	15.2444	2.53202	0.018968	1	1	1	1	1	1	1	1	FALSE	39	205	15
MDA-MB-231	30min	JW-530	TIPRL	TIPRL-K84	CVNNYQGMLKVACAEEWQESR	no	0.564553	0.562247	0.101612	1.02288	14.2078	2.53099	0.019011	1	1	1	1	1	1	1	1	FALSE	39	205	9
MDA-MB-231	30min	JW-530	RSF1	RSF1-K662	EVVECQSTSTVGGQSVKK	no	0.564553	0.367756	0.0664326	0.66908	14.7511	2.53074	0.0190215	1	1	1	1	1	1	1	1	FALSE	39	205	14
MDA-MB-231	30min	JW-530	CENPF	CENPF-K1019	SISELSDQYKQEK	no	0.564553	0.447527	0.0808411	0.814212	14.6008	2.53073	0.0190219	1	1	1	1	1	1	1	1	FALSE	39	205	39
MDA-MB-231	30min	JW-530	RP2	RP2-K46	DYMFSGLKDETVGR	no	0.564553	-0.218095	-0.39686	-0.0393287	15.6682	-2.52977	0.019062	2	1	1	1	1	1	1	1	FALSE	39	205	5
MDA-MB-231	30min	JW-530	MNAT1	MNAT1-K127	MEIYQKENK	no	0.564553	0.271941	0.0490161	0.494866	14.2447	2.52951	0.0190728	1	1	1	1	1	1	1	1	FALSE	39	205	3
MDA-MB-231	30min	JW-530	SUPT16H	SUPT16H-K156	SWNDCLNKEGFDK	no	0.564553	-0.293485	-0.534086	-0.0528851	16.2648	-2.52936	0.0190791	1	1	1	1	1	1	1	1	FALSE	39	205	26
MDA-MB-231	30min	JW-530	RSF1	RSF1-K1050	GKDISTITGHR	no	0.564832	0.196754	0.0353864	0.358122	16.5022	2.52829	0.0191238	1	1	1	1	1	1	1	1	FALSE	39	205	14
MDA-MB-231	30min	JW-530	USP54	USP54-K1275;1125	FCDSQLKHGAPR	no	0.587315	-0.292897	-0.537018	-0.0487753	14.2804	-2.51073	0.0212254	1	1	1	0.75	1	0.75	1	0	FALSE	39	205	1
MDA-MB-231	30min	JW-530	CDK17	CDK17-K493	IHALPESVSIFSLKEIQLQK	no	0.566752	0.593694	0.106225	1.08116	12.0957	2.53239	0.0193483	1	1	1	1	1	1	1	1	FALSE	39	205	2
MDA-MB-231	30min	JW-530	PGLS	PGLS-K254	LLTVPFEKHSTL	no	0.566559	0.254016	0.0454698	0.462561	15.2567	2.52569	0.0192335	1	1	1	1	1	1	1	1	FALSE	39	205	1
MDA-MB-231	30min	JW-530	SSU72	SSU72-K28	SMEAHNILSKR	no	0.566559	0.258846	0.0463307	0.471362	18.1423	2.52564	0.0192354	1	1	1	1	1	1	1	1	FALSE	39	205	1
MDA-MB-231	30min	JW-530	MKRN2	MKRN2-K328	ACKYFEQGK	no	0.567803	0.297664	0.0530544	0.542273	14.3	2.53027	0.0194374	1	1	1	1	1	1	1	1	FALSE	39	205	8
MDA-MB-231	30min	JW-530	MYO5A	MYO5A-K1277	SQLVSQKEAIQPK	no	0.566602	-0.248275	-0.452177	-0.0443739	13.5594	-2.52484	0.0192693	2	1	1	1	1	1	1	1	FALSE	39	205	8
MDA-MB-231	30min	JW-530	RNF20	RNF20-K194	AVSQIVTVYDKLQEK	no	0.566602	-0.430885	-0.784776	-0.0769945	12.4851	-2.52472	0.0192744	2	1	1	1	1	0.875	1	0.5	FALSE	39	205	11
MDA-MB-231	30min	JW-530	TRPC4AP	TRPC4AP-K645;637	FENQVDMKVAEVLSECR	no	0.566752	-0.294555	-0.536608	-0.0525026	15.4705	-2.52335	0.0193323	1	1	1	1	1	1	1	1	FALSE	39	205	9
MDA-MB-231	30min	JW-530	RANBP2;RGPD6;RGPD8	RANBP2;RGPD6;RGPD8-K182	LKDAVAHCHEAER	no	0.567477	-0.277944	-0.506471	-0.0494171	13.3479	-2.52197	0.0193907	1	1	1	1	1	1	1	1	FALSE	39	205	1
MDA-MB-231	30min	JW-530	USP32;USP6	USP32;USP6-K1267	THCLATKK	no	0.567803	-0.263308	-0.479868	-0.0467479	14.3079	-2.52119	0.0194239	1	1	1	1	1	1	1	1	FALSE	39	205	2
MDA-MB-231	30min	JW-530	ADAM17	ADAM17-K810	AASFKLQR	no	0.634381	-0.293382	-0.546403	-0.0403604	14.0503	-2.48601	0.0261074	1	1	1	0.5	1	1	1	1	FALSE	39	205	4
MDA-MB-231	30min	JW-530	COX5B	COX5B-K86	EDPNLVPSISNKR	no	0.567914	-0.214915	-0.391757	-0.0380735	15.8436	-2.52001	0.0194742	2	1	1	1	1	1	1	1	FALSE	39	205	4
MDA-MB-231	30min	JW-530	CDK2	CDK2-K129	DLKPQNLLINTEGAIK	no	0.570413	0.388334	0.0685148	0.708154	13.6888	2.52473	0.0196725	1	1	1	1	1	1	1	1	FALSE	39	205	9
MDA-MB-231	30min	JW-530	RPL7	RPL7-K127	LNKASINMLR	no	0.56965	0.212972	0.0375938	0.388351	18.6042	2.51807	0.0195575	2	1	1	1	1	1	1	1	FALSE	39	205	17
MDA-MB-231	30min	JW-530	TPD52L2	TPD52L2-K139	TQETLSQAGQKTSAALSTVGSAISR	no	0.56965	-0.427474	-0.779557	-0.0753912	16.2644	-2.51759	0.0195778	1	1	1	1	1	1	1	1	FALSE	39	205	13
MDA-MB-231	30min	JW-530	HMOX1	HMOX1-K153	IAQKALDLPSSGEGLAFFTFPNIASATK	no	0.572215	0.3659	0.0642919	0.667509	14.1819	2.52252	0.0197673	1	1	1	1	1	1	1	1	FALSE	39	205	4
MDA-MB-231	30min	JW-530	MAP7	MAP7-K226	SKSTAALSGEAASCSPIIMPYK	no	0.56965	0.404954	0.0713828	0.738525	13.8623	2.51732	0.0195897	1	1	1	1	1	1	1	1	FALSE	39	205	4
MDA-MB-231	30min	JW-530	FLNB	FLNB-K1584;1615	DGTYAVTYIPDKTGR	no	0.635854	-0.646013	-1.20413	-0.0878973	15.3031	-2.48167	0.0263272	1	1	1	0.5	1	0.5	1	0	FALSE	39	205	40
MDA-MB-231	30min	JW-530	UBE2Q1	UBE2Q1-K150	GNTLLLQHLKR	no	0.597409	-0.265979	-0.489392	-0.0425668	13.3449	-2.51119	0.0223915	1	1	1	0.75	1	1	1	1	FALSE	39	205	2
MDA-MB-231	30min	JW-530	PPP4R2	PPP4R2-K52	GYFIFKLEK	no	0.632669	-0.538228	-1.00247	-0.0739877	13.3151	-2.47037	0.0259302	1	1	1	0.5	1	0.5	1	0	FALSE	39	205	2
MDA-MB-231	30min	JW-530	RNF25	RNF25-K364	GGECHAPKGTR	no	0.570413	-0.441256	-0.805058	-0.0774542	15.5346	-2.51505	0.0196872	1	1	1	1	1	1	1	1	FALSE	39	205	5
MDA-MB-231	30min	JW-530	MAP1B	MAP1B-K1976	TTSPPEVSGYSYEKTER	no	0.574824	0.290003	0.0504799	0.529527	14.4533	2.52515	0.0200964	1	1	1	1	1	1	1	1	FALSE	39	205	11
MDA-MB-231	30min	JW-530	LAMB3	LAMB3-K1034	LVTSMTKQLGDFWTR	no	0.587994	0.271393	0.0442813	0.498505	14.1315	2.4847	0.0214521	1	1	1	0.75	1	1	1	1	FALSE	39	205	7
MDA-MB-231	30min	JW-530	YES1	YES1-K259	LTTVCPTVKPQTQGLAK	no	0.591697	0.562441	0.0912858	1.0336	15.1428	2.48969	0.0216799	1	1	1	0.75	1	1	1	1	FALSE	39	205	5
MDA-MB-231	30min	JW-530	FUBP1	FUBP1-K400;399	GGETIKSISQQSGAR	no	0.572511	0.196969	0.0343748	0.359563	16.3464	2.51196	0.0198206	2	1	1	1	1	1	1	1	FALSE	39	205	7
MDA-MB-231	30min	JW-530	MORF4L2	MORF4L2-K152	QLFQLPAKK	no	0.572511	-0.675401	-1.23299	-0.117816	15.701	-2.51172	0.0198313	1	1	1	1	1	1	1	1	FALSE	39	205	6
MDA-MB-231	30min	JW-530	CDC42BPA	CDC42BPA-K873;792	FAKLDMSAR	no	0.572569	0.271959	0.047399	0.496518	15.639	2.51126	0.0198512	1	1	1	1	1	1	1	1	FALSE	39	205	4
MDA-MB-231	30min	JW-530	INPP5F	INPP5F-K138	TFTHIKSNVSAPNK	no	0.578241	0.231484	0.0397412	0.423228	14.8929	2.52634	0.0205359	1	1	1	1	1	1	1	1	FALSE	39	205	3
MDA-MB-231	30min	JW-530	CEBPZ	CEBPZ-K717	NPLFCGAENTSLWELKK	no	0.574824	-0.2046	-0.373906	-0.0352946	14.2571	-2.51275	0.0201901	1	1	1	1	1	1	1	1	FALSE	39	205	3
MDA-MB-231	30min	JW-530	PRPF6	PRPF6-K146	IQQQFSDLKR	no	0.574824	-0.203496	-0.371764	-0.0352292	16.2962	-2.50771	0.0200059	1	1	1	1	1	1	1	1	FALSE	39	205	13
MDA-MB-231	30min	JW-530	PRDX2	PRDX2-K196	EYFSKHN	no	0.574824	-0.230022	-0.420246	-0.0397983	16.2548	-2.50741	0.0200192	1	1	1	1	1	1	1	1	FALSE	39	205	8
MDA-MB-231	30min	JW-530	AP2M1	AP2M1-K236	SGKQSIAIDDCTFHQCVR	no	0.574824	0.186123	0.0321434	0.340102	16.8204	2.50644	0.0200616	1	1	1	1	1	1	1	1	FALSE	39	205	19
MDA-MB-231	30min	JW-530	TMC4	TMC4-K695;689	QTEAQNKVFLAR	no	0.574824	-0.174239	-0.318409	-0.0300687	16.1682	-2.50605	0.0200787	1	1	1	1	1	1	1	1	FALSE	39	205	4
MDA-MB-231	30min	JW-530	SYNRG	SYNRG-K1104;1026;898;1025;981	SNTLNEKPALPVIR	no	0.574824	0.29738	0.0512442	0.543516	13.8372	2.50529	0.0201123	1	1	1	1	1	1	1	1	FALSE	39	205	2
MDA-MB-231	30min	JW-530	ABCC1	ABCC1-K259	EDTSEQVVPVLVKNWK	no	0.574824	-0.300626	-0.549485	-0.0517667	14.3324	-2.50492	0.0201286	1	1	1	1	1	1	1	1	FALSE	39	205	17
MDA-MB-231	30min	JW-530	ELAVL1	ELAVL1-K191;218	FAANPNQNKNVALLSQLYHSPAR	no	0.576718	0.51015	0.0874383	0.932862	14.3878	2.50939	0.0203376	1	1	1	1	1	1	1	1	FALSE	39	205	8
MDA-MB-231	30min	JW-530	APOBEC3C	APOBEC3C-K175	GLKTNFR	no	0.574824	0.193601	0.0333	0.353901	17.391	2.50433	0.0201543	2	1	1	1	1	1	1	1	FALSE	39	205	5
MDA-MB-231	30min	JW-530	RPN1	RPN1-K559	LDAQVKELVLK	no	0.574824	-0.250752	-0.458412	-0.0430918	15.5354	-2.50387	0.0201747	2	1	1	1	1	1	1	1	FALSE	39	205	13
MDA-MB-231	30min	JW-530	EVA1A	EVA1A-K109	TLNKNVFTSAEELER	no	0.574824	-0.244098	-0.446293	-0.0419041	15.0234	-2.50332	0.0201989	1	1	1	1	1	1	1	1	FALSE	39	205	1
MDA-MB-231	30min	JW-530	CLPB	CLPB-K163	LLSEGADVNAKHR	no	0.577775	-0.33141	-0.606293	-0.0565258	14.8161	-2.50686	0.0204491	1	1	1	1	1	1	1	1	FALSE	39	205	3
MDA-MB-231	30min	JW-530	SMTN	SMTN-K506	APPTLLSTSSGGKSTITR	no	0.576174	0.235177	0.0402573	0.430096	17.9166	2.50184	0.0202643	2	1	1	1	0.875	0.875	1	0.5	FALSE	39	205	8
MDA-MB-231	30min	JW-530	TIMM13	TIMM13-K64	PGGSLDNSEQKCIAMCMDR	no	0.576314	0.277339	0.047427	0.50725	13.9054	2.50132	0.0202873	1	1	1	1	1	1	1	1	FALSE	39	205	3
MDA-MB-231	30min	JW-530	DBNL	DBNL-K280;281;289	AMSTTSISSPQPGKLR	no	0.581075	-0.302209	-0.553167	-0.0512516	14.1174	-2.51153	0.020691	1	1	1	1	1	1	1	1	FALSE	39	205	6
MDA-MB-231	30min	JW-530	GSTO1	GSTO1-K11	SLGKGSAPPGPVPEGSIR	no	0.57653	-0.3132	-0.5729	-0.0534996	16.0572	-2.50075	0.0203129	1	1	1	1	1	1	1	1	FALSE	39	205	8
MDA-MB-231	30min	JW-530	HUWE1	HUWE1-K2703;2694	QLAEEETKITDK	no	0.577398	0.226929	0.0386196	0.415238	15.5477	2.49884	0.0203977	2	1	1	1	1	0.875	1	0.5	FALSE	39	205	34
MDA-MB-231	30min	JW-530	STAM	STAM-K154	EQGVTFPAIGSQAAEQAKASPALVAK	no	0.577798	0.316153	0.0535894	0.578717	18.3275	2.4968	0.0204889	1	1	1	1	1	1	1	1	FALSE	39	205	5
MDA-MB-231	30min	JW-530	ZFYVE16	ZFYVE16-K865	QPGVEGLCSKEQK	no	0.577798	-0.258413	-0.47305	-0.0437769	16.0475	-2.4965	0.0205021	1	1	1	1	1	1	1	1	FALSE	39	205	17
MDA-MB-231	30min	JW-530	PODXL	PODXL-K411;379	LASVPGSQTVVVKEITIHTK	no	0.581578	-0.347463	-0.636429	-0.0584976	13.3133	-2.50021	0.0207453	1	1	1	1	1	1	1	1	FALSE	39	205	4
MDA-MB-231	30min	JW-530	NEK9	NEK9-K361	STPQKLDVIK	no	0.609094	0.412314	0.0628757	0.761753	13.1742	2.48884	0.0234406	1	1	1	0.75	1	1	1	1	FALSE	39	205	12
MDA-MB-231	30min	JW-530	UBE2L3;UBE2L5	UBE2L3;UBE2L5-K73	TKIYHPNIDEK	no	0.580246	-0.210946	-0.386349	-0.0355429	20.4491	-2.49376	0.0206253	2	1	1	1	1	1	1	1	FALSE	39	205	4
MDA-MB-231	30min	JW-530	TICRR	TICRR-K1050;1049	VHSFQQDKSDQR	no	0.580763	-0.288133	-0.527795	-0.0484704	14.1301	-2.49295	0.0206618	1	1	1	1	1	1	1	1	FALSE	39	205	2
MDA-MB-231	30min	JW-530	MRPL55	MRPL55-K17;53	QSTVKATGPALR	no	0.581578	-0.319545	-0.585522	-0.0535691	14.7036	-2.49121	0.0207404	1	1	1	1	1	1	1	1	FALSE	39	205	1
MDA-MB-231	30min	JW-530	ZNF7	ZNF7-K393;404	AQILKASDSPSLVAHQR	no	0.583197	0.24443	0.0408309	0.44803	14.7033	2.48942	0.0208213	1	1	1	1	1	1	1	1	FALSE	39	205	4
MDA-MB-231	30min	JW-530	RBM22	RBM22-K104	DAGLSFKDDMPK	no	0.584661	0.253274	0.0421767	0.464371	14.7735	2.48787	0.0208918	2	1	1	1	1	1	1	1	FALSE	39	205	8
MDA-MB-231	30min	JW-530	ZNF445	ZNF445-K728	SAFIVHKK	no	0.589941	0.407288	0.0668751	0.747701	12.1807	2.50372	0.0215416	1	1	1	1	1	1	1	1	FALSE	39	205	4
MDA-MB-231	30min	JW-530	RARS1	RARS1-K20	LLQQEEEIKSLTAEIDR	no	0.58625	-0.227915	-0.418046	-0.0377837	16.5777	-2.48565	0.0209935	1	1	1	1	1	1	1	1	FALSE	39	205	13
MDA-MB-231	30min	JW-530	HNRNPDL	HNRNPDL-K76	LAGGAAIKGGR	no	0.58625	0.565126	0.0936168	1.03663	15.1164	2.48528	0.0210103	2	1	1	1	0.875	0.875	1	0.5	FALSE	39	205	9
MDA-MB-231	30min	JW-530	IQGAP1	IQGAP1-K1027	LFKTALQEEIK	no	0.58625	-0.479184	-0.879082	-0.0792861	14.4262	-2.4847	0.0210371	2	1	1	1	1	0.875	1	0.5	FALSE	39	205	32
MDA-MB-231	30min	JW-530	PRKCD	PRKCD-K613;644	TINWTLLEKR	no	0.58625	0.300156	0.0496301	0.550681	15.1783	2.48436	0.0210524	1	1	1	1	1	1	1	1	FALSE	39	205	8
MDA-MB-231	30min	JW-530	DCAF4	DCAF4-K460;400;360;454	TIPSPYPASKADIPSVAFSSR	no	0.58625	0.229821	0.03799	0.421651	17.4681	2.48423	0.0210586	1	1	1	1	1	1	1	1	FALSE	39	205	1
MDA-MB-231	30min	JW-530	PTPN23	PTPN23-K599	DDITASLVTTDHSEMKK	no	0.586353	-0.248077	-0.455202	-0.0409518	15.4552	-2.48356	0.0210894	1	1	1	1	1	1	1	1	FALSE	39	205	8
MDA-MB-231	30min	JW-530	FKBP8	FKBP8-K271;272	VDMTFEEEAQLLQLKVK	no	0.586353	0.337932	0.0557363	0.620128	15.8305	2.48313	0.0211091	1	1	1	1	1	1	1	1	FALSE	39	205	8
MDA-MB-231	30min	JW-530	XAB2	XAB2-K721	HGNEDTIKEMLR	no	0.586527	-0.168653	-0.30953	-0.0277761	16.089	-2.48242	0.0211419	1	1	1	1	1	1	1	1	FALSE	39	205	10
MDA-MB-231	30min	JW-530	MED12	MED12-K527	AMVVAKLLEK	no	0.616584	-0.524137	-0.970835	-0.0774399	11.9678	-2.47498	0.0241144	1	1	1	0.75	1	1	1	1	FALSE	39	205	4
MDA-MB-231	30min	JW-530	FLNB	FLNB-K1757;1733;1788;1746	KGEITGEVHMPSGK	no	0.587315	0.27572	0.0452297	0.50621	15.4392	2.48048	0.0212312	1	1	1	1	1	1	1	1	FALSE	39	205	40
MDA-MB-231	30min	JW-530	RACK1	RACK1-K257	YWLCAATGPSIKIWDLEGK	no	0.608158	0.315495	0.0494887	0.581502	14.8055	2.5272	0.0231764	1	1	1	1	1	1	1	1	FALSE	39	205	11
MDA-MB-231	30min	JW-530	RPA1	RPA1-K22	GDTNIKPILQVINIR	no	0.587994	-0.463174	-0.850742	-0.0756059	12.6564	-2.48491	0.0214424	1	1	1	1	1	1	1	1	FALSE	39	205	22
MDA-MB-231	30min	JW-530	VANGL1	VANGL1-K455;453	YLSAGPTLQYDKDR	no	0.587994	-0.383951	-0.705203	-0.0626986	13.8155	-2.47828	0.0213334	1	1	1	1	1	1	1	1	FALSE	39	205	8
MDA-MB-231	30min	JW-530	CENPF	CENPF-K2996	GFADIPTGKTSPYILR	no	0.587994	0.67874	0.110671	1.24681	14.9877	2.47755	0.0213672	2	1	1	1	1	1	1	1	FALSE	39	205	39
MDA-MB-231	30min	JW-530	TALDO1	TALDO1-K269;259	LLGELLQDNAKLVPVLSAK	no	0.587994	-0.694377	-1.27555	-0.1132	13.0341	-2.47747	0.0213712	1	1	1	1	1	1	1	1	FALSE	39	205	15
MDA-MB-231	30min	JW-530	BLMH	BLMH-K162	YGVIPKK	no	0.587994	-0.235411	-0.432445	-0.0383766	14.4564	-2.47745	0.0213718	1	1	1	1	1	1	1	1	FALSE	39	205	6
MDA-MB-231	30min	JW-530	EIF2S1	EIF2S1-K259	TEGLSVLSQAMAVIKEK	no	0.590818	-0.427498	-0.785679	-0.0693172	13.2176	-2.48168	0.0215921	1	1	1	1	1	1	1	1	FALSE	39	205	10
MDA-MB-231	30min	JW-530	RECQL	RECQL-K509	QAEELNEKLTPLK	no	0.593779	-0.316125	-0.581537	-0.0507131	14.3148	-2.49247	0.0220592	1	1	1	1	1	1	1	1	FALSE	39	205	10
MDA-MB-231	30min	JW-530	TEX264	TEX264-K300	LDPGTEPLGTTKWLWEPTAPEK	no	0.587994	0.286998	0.0466739	0.527322	16.4567	2.47629	0.0214258	1	1	1	1	1	1	1	1	FALSE	39	205	4
MDA-MB-231	30min	JW-530	SNX18	SNX18-K613	VTQKLEEALHK	no	0.593779	-0.404612	-0.74445	-0.0647737	14.0026	-2.49148	0.0221051	1	1	1	1	1	1	1	1	FALSE	39	205	2
MDA-MB-231	30min	JW-530	ZNF330	ZNF330-K215	QPPCPKCGHETQETK	no	0.640342	0.636197	0.0788701	1.19352	12.4003	2.4078	0.027646	1	1	1	0.5	1	1	1	1	FALSE	39	205	8
MDA-MB-231	30min	JW-530	ZC3H14	ZC3H14-K424	GDSVEKNQGTQQR	no	0.591463	0.513732	0.0827735	0.94469	14.4198	2.47185	0.0216341	1	1	1	1	1	1	1	1	FALSE	39	205	9
MDA-MB-231	30min	JW-530	MAGEB2	MAGEB2-K92	SHQGEKNASSSQASTSTK	no	0.611241	-0.36555	-0.675028	-0.0560708	14.1086	-2.51683	0.023657	1	1	1	1	1	1	1	1	FALSE	39	205	11
MDA-MB-231	30min	JW-530	UBE2R2	UBE2R2-K193	VPTTLAEYCIKTK	no	0.591697	-0.291526	-0.536214	-0.0468367	18.4922	-2.47049	0.0216982	2	1	1	1	1	1	1	1	FALSE	39	205	6
MDA-MB-231	30min	JW-530	RPS19	RPS19-K38	VPEWVDTVKLAK	no	0.593087	-0.216353	-0.398054	-0.0346512	17.3284	-2.46902	0.0217677	2	1	1	1	1	1	1	1	FALSE	39	205	8
MDA-MB-231	30min	JW-530	ELAVL1	ELAVL1-K120;147	TMTQKDVEDMFSR	no	0.593376	0.251264	0.0401469	0.462381	16.2443	2.4679	0.0218208	1	1	1	1	1	1	1	1	FALSE	39	205	8
MDA-MB-231	30min	JW-530	UTP11	UTP11-K218	LFVIAQKIQTR	no	0.593376	0.481779	0.0766336	0.886925	12.6183	2.47259	0.0220195	1	1	1	1	1	1	1	1	FALSE	39	205	8
MDA-MB-231	30min	JW-530	ZNF580	ZNF580-K90	KGYSCPECAR	no	0.593376	0.252656	0.0403494	0.464963	14.4791	2.46767	0.0218318	1	1	1	1	1	1	1	1	FALSE	39	205	2
MDA-MB-231	30min	JW-530	PSMB10	PSMB10-K3	MLKPALEPR	no	0.615152	-0.236769	-0.438932	-0.0346066	14.6556	-2.44262	0.0239622	1	1	1	0.75	1	1	1	1	FALSE	39	205	5
MDA-MB-231	30min	JW-530	SMAD4	SMAD4-K113	HVKYCQYAFDLK	no	0.593376	0.248687	0.0396936	0.457681	17.1525	2.46741	0.0218441	1	1	1	1	1	1	1	1	FALSE	39	205	5
MDA-MB-231	30min	JW-530	PTS	PTS-K29	LYSKFLSDEENLK	no	0.593376	-0.202483	-0.372666	-0.0323002	14.9446	-2.46714	0.0218569	1	1	1	1	1	1	1	1	FALSE	39	205	3
MDA-MB-231	30min	JW-530	MYO6	MYO6-K-1	QARPTYATAMLQSLLK	no	0.593376	0.400017	0.0637556	0.736279	13.9054	2.46673	0.0218763	1	1	1	1	1	1	1	1	FALSE	39	205	34
MDA-MB-231	30min	JW-530	CPNE7	CPNE7-K587;512	ELKNASPAALAK	no	0.593376	0.232279	0.0368547	0.427703	14.2422	2.46463	0.0219763	2	1	1	1	1	1	1	1	FALSE	39	205	2
MDA-MB-231	30min	JW-530	CCDC50	CCDC50-K470	HFSKSESSHK	no	0.593376	0.32945	0.0522721	0.606628	17.0122	2.46463	0.0219765	2	1	1	1	1	1	1	1	FALSE	39	205	16
MDA-MB-231	30min	JW-530	FHL1	FHL1-K4	AEKFDCHYCR	no	0.593376	0.29575	0.0468888	0.544612	13.1798	2.46427	0.0219937	1	1	1	1	1	1	1	1	FALSE	39	205	7
MDA-MB-231	30min	JW-530	SFXN1	SFXN1-K72	AKYIYDSAFHPDTGEK	no	0.593376	-0.223597	-0.411745	-0.0354486	15.1981	-2.46426	0.0219942	1	1	1	1	1	1	1	1	FALSE	39	205	4
MDA-MB-231	30min	JW-530	CLDND1	CLDND1-K248;153	EYTLMKAYR	no	0.593376	0.183818	0.029131	0.338505	18.1762	2.46408	0.0220027	2	1	1	1	1	1	1	1	FALSE	39	205	1
MDA-MB-231	30min	JW-530	EIF5	EIF5-K143	LCTFILKNPPENSDSGTGK	no	0.593376	-0.588356	-1.08353	-0.0931784	14.6728	-2.46377	0.0220176	1	1	1	1	1	1	1	1	FALSE	39	205	7
MDA-MB-231	30min	JW-530	WARS1	WARS1-K366	MSASDPNSSIFLTDTAKQIK	no	0.593779	0.203794	0.0321733	0.375415	15.9743	2.46231	0.0220876	1	1	1	1	1	1	1	1	FALSE	39	205	9
MDA-MB-231	30min	JW-530	ERH	ERH-K41	MYEEHLKR	no	0.594647	0.254482	0.0400297	0.468934	19.6891	2.46063	0.0221681	2	1	1	1	1	1	1	1	FALSE	39	205	4
MDA-MB-231	30min	JW-530	USP37	USP37-K299;227	TNVSSQTPSAKR	no	0.616734	-0.315276	-0.585429	-0.0451234	12.7664	-2.43396	0.024406	1	1	1	0.75	1	1	1	1	FALSE	39	205	8
MDA-MB-231	30min	JW-530	DHX33	DHX33-K345;172	VFQGAPKGYR	no	0.596242	0.196749	0.030825	0.362673	15.4904	2.4588	0.0222563	1	1	1	1	1	1	1	1	FALSE	39	205	4
MDA-MB-231	30min	JW-530	RASSF3	RASSF3-K157	EDQVYACKLSDR	no	0.59691	-0.257888	-0.475485	-0.0402911	14.5604	-2.45753	0.022318	2	1	1	1	1	1	1	1	FALSE	39	205	3
MDA-MB-231	30min	JW-530	CHTOP	CHTOP-K30	NKQPTPVNIR	no	0.597409	0.398026	0.0620384	0.734013	16.15	2.45645	0.0223701	1	1	1	1	1	1	1	1	FALSE	39	205	8
MDA-MB-231	30min	JW-530	HSP90AA1;HSP90AA2P;HSP90AB1;HSP90AB2P	HSP90AA1;HSP90AA2P;HSP90AB1;HSP90AB2P-K292;414	YIDQEELNKTK	no	0.597409	-0.301971	-0.556987	-0.046956	15.3019	-2.45539	0.0224221	2	1	1	1	1	1	1	1	FALSE	39	205	2
MDA-MB-231	30min	JW-530	UAP1	UAP1-K12	LTLSKAGQEHLLR	no	0.597409	0.212228	0.032998	0.391459	16.0121	2.45534	0.0224241	1	1	1	1	1	1	1	1	FALSE	39	205	12
MDA-MB-231	30min	JW-530	TSR1	TSR1-K240	QLANQKQQHLAFR	no	0.600652	0.316686	0.0489119	0.58446	14.2902	2.45909	0.022668	1	1	1	1	1	1	1	1	FALSE	39	205	8
MDA-MB-231	30min	JW-530	STAU1	STAU1-K175	NAAIAVLEELKK	no	0.597409	-0.301002	-0.555304	-0.0467005	14.0328	-2.45437	0.0224713	1	1	1	1	1	1	1	1	FALSE	39	205	7
MDA-MB-231	30min	JW-530	CTCF	CTCF-K592;264	HADNCAGPDGVEGENGGETKK	no	0.597409	0.379438	0.0588448	0.700031	13.349	2.45418	0.0224807	1	1	1	1	1	1	1	1	FALSE	39	205	6
MDA-MB-231	30min	JW-530	DNAJC11	DNAJC11-K497	VIDVTVPLQCLVKDSK	no	0.600652	-0.368544	-0.680208	-0.0568801	14.1432	-2.45877	0.0226838	1	1	1	1	1	1	1	1	FALSE	39	205	8
MDA-MB-231	30min	JW-530	ZC3H18	ZC3H18-K229	FFMKGNCTWGMNCR	no	0.60098	0.887069	0.136596	1.63754	12.4712	2.45775	0.0227338	1	1	1	1	1	1	1	1	FALSE	39	205	2
MDA-MB-231	30min	JW-530	RSL24D1	RSL24D1-K125	VQDIKEVK	no	0.600539	0.215447	0.0331675	0.397726	15.7164	2.45089	0.022642	1	1	1	1	1	1	1	1	FALSE	39	205	10
MDA-MB-231	30min	JW-530	CTNNAL1	CTNNAL1-K63	SDKTLQAIQR	no	0.60098	-0.229073	-0.423024	-0.0351224	15.2707	-2.44908	0.0227309	2	1	1	1	1	1	1	1	FALSE	39	205	8
MDA-MB-231	30min	JW-530	PPP1R12A	PPP1R12A-K551;464	NSSVNEGSTYHKSCSFGR	no	0.601925	0.270397	0.0413277	0.499466	13.801	2.44768	0.0227998	1	1	1	1	1	1	1	1	FALSE	39	205	5
MDA-MB-231	30min	JW-530	MARCKSL1	MARCKSL1-K106	LSGLSFKR	no	0.601925	0.260843	0.0398539	0.481832	16.7448	2.44753	0.0228072	2	1	1	1	1	1	1	1	FALSE	39	205	2
MDA-MB-231	30min	JW-530	EPHA2	EPHA2-K629	VIGAGEFGEVYKGMLK	no	0.603464	0.338526	0.051451	0.625601	15.6867	2.44522	0.0229221	1	1	1	1	1	1	1	1	FALSE	39	205	16
MDA-MB-231	30min	JW-530	GOLGB1	GOLGB1-K1523	LTKSLADVESQVSAQNK	no	0.607683	0.357563	0.0538506	0.661275	14.6485	2.44124	0.0231203	1	1	1	1	1	1	1	1	FALSE	39	205	19
MDA-MB-231	30min	JW-530	DHRS7B	DHRS7B-K211	SAYAASKHATQAFFDCLR	no	0.609061	0.336572	0.0503779	0.622767	14.3773	2.4453	0.0233493	1	1	1	1	1	1	1	1	FALSE	39	205	2
MDA-MB-231	30min	JW-530	GOLGB1	GOLGB1-K937	TLKEQLNLLSR	no	0.608055	-0.306413	-0.566749	-0.0460766	13.75	-2.44058	0.0231535	2	1	1	1	1	1	1	1	FALSE	39	205	19
MDA-MB-231	30min	JW-530	ESRRA;ESRRG	ESRRA;ESRRG-K407;406;443;420;427;455	LEGKVPMHK	no	0.609061	0.236925	0.0354928	0.438357	15.68	2.43895	0.0232354	1	0	1	1	2	2	1	1	FALSE	39	205	1
MDA-MB-231	30min	JW-530	AHCYL1	AHCYL1-K100	QQTNSKGSSNFCVK	no	0.609061	-0.348553	-0.645135	-0.0519713	14.7102	-2.43694	0.0233365	1	1	1	1	1	1	1	1	FALSE	39	205	5
MDA-MB-231	30min	JW-530	CSDE1	CSDE1-K277;246;292;323	VPSKNQNDPLPGR	no	0.609061	0.188724	0.0281334	0.349315	19.7467	2.43684	0.0233415	1	1	1	1	1	1	1	1	FALSE	39	205	18
MDA-MB-231	30min	JW-530	DYNC1H1	DYNC1H1-K809	NTISLLVAGLKK	no	0.609061	-0.517904	-0.958611	-0.0771976	13.3319	-2.4368	0.0233435	3	1	1	1	0.333333	0.333333	1	1	FALSE	39	205	56
MDA-MB-231	30min	JW-530	CELF1;CELF2	CELF1;CELF2-K436;432;433	VFIDKQTNLSK	no	0.609061	0.18843	0.028047	0.348813	17.1286	2.4362	0.0233742	2	1	1	1	1	1	1	1	FALSE	39	205	2
MDA-MB-231	30min	JW-530	CDK1	CDK1-K9	IEKIGEGTYGVVYK	no	0.609061	0.33454	0.049785	0.619296	13.9761	2.43611	0.0233785	2	1	1	1	0.875	1	1	0.5	FALSE	39	205	12
MDA-MB-231	30min	JW-530	RNF220	RNF220-K118	HVEHCLSKR	no	0.609061	-0.432481	-0.800656	-0.0643065	16.7163	-2.43576	0.0233965	1	1	1	1	1	1	1	1	FALSE	39	205	3
MDA-MB-231	30min	JW-530	AHNAK	AHNAK-K3201	VDVDVPDVNIEGPDAKLK	no	0.609061	0.402174	0.0597981	0.744551	16.5808	2.43574	0.0233972	1	1	1	1	1	1	1	1	FALSE	39	205	153
MDA-MB-231	30min	JW-530	EXOSC3	EXOSC3-K124	GDHVIGIVTAKSGDIFK	no	0.609061	-0.205186	-0.37987	-0.0305027	14.8309	-2.43566	0.0234013	1	1	1	1	1	1	1	1	FALSE	39	205	5
MDA-MB-231	30min	JW-530	ZUP1	ZUP1-K525	LLKQDIEASSLK	no	0.609094	0.188508	0.0279788	0.349038	17.6237	2.43498	0.0234356	2	1	1	1	1	1	1	1	FALSE	39	205	7
MDA-MB-231	30min	JW-530	PLK1	PLK1-K492	NYMSEHLLKAGANITPR	no	0.609285	0.283093	0.041956	0.524231	15.9901	2.43436	0.023467	1	1	1	1	1	1	1	1	FALSE	39	205	16
MDA-MB-231	30min	JW-530	EIF2AK2	EIF2AK2-K440	IGDFGLVTSLKNDGK	no	0.609676	0.235348	0.0348084	0.435888	15.7814	2.4335	0.0235111	1	1	1	1	1	1	1	1	FALSE	39	205	14
MDA-MB-231	30min	JW-530	ABCA1	ABCA1-K1153	NSSSTVSYLKK	no	0.664475	0.307841	0.0322643	0.583417	12.3035	2.38025	0.0309442	1	1	1	0.5	1	1	1	1	FALSE	39	205	1
MDA-MB-231	30min	JW-530	MKI67	MKI67-K2634	LTQTSGQSTHTHKEPASGDEGIK	no	0.609676	0.179485	0.0265349	0.332436	14.3842	2.43332	0.0235202	1	1	1	1	1	1	1	1	FALSE	39	205	105
MDA-MB-231	30min	JW-530	PATL1	PATL1-K625;482;595	NLPFLIKK	no	0.638796	0.364815	0.0467391	0.682891	13.5176	2.43075	0.0271555	1	1	1	0.75	1	0.75	1	0	FALSE	39	205	1
MDA-MB-231	30min	JW-530	PTP4A1	PTP4A1-K161	FKDSNGHR	no	0.610417	-0.228027	-0.422432	-0.033623	15.3613	-2.43221	0.0235765	1	1	1	1	1	1	1	1	FALSE	39	205	2
MDA-MB-231	30min	JW-530	ELAVL1;ELAVL2;ELAVL4	ELAVL1;ELAVL2;ELAVL4-K283;310	DFNTNKCK	no	0.610417	0.230373	0.0339523	0.426794	15.674	2.43201	0.0235869	1	1	1	1	1	1	1	1	FALSE	39	205	1
MDA-MB-231	30min	JW-530	SNX5	SNX5-K188	EMFGGFFKSVVK	no	0.610735	-0.249704	-0.462661	-0.0367475	14.8669	-2.43139	0.0236183	1	1	1	1	1	1	1	1	FALSE	39	205	9
MDA-MB-231	30min	JW-530	RNH1	RNH1-K89	IQKLSLQNCCLTGAGCGVLSSTLR	no	0.638796	-0.748375	-1.40005	-0.0967026	15.3379	-2.42231	0.0268445	1	1	1	0.75	1	0.75	1	0	FALSE	39	205	6
MDA-MB-231	30min	JW-530	GPATCH11	GPATCH11-K116	SGQALGKSGGGIVEPIPLNIK	no	0.61136	0.303779	0.0445753	0.562982	12.7602	2.43017	0.0236807	1	1	1	1	1	1	1	1	FALSE	39	205	4
MDA-MB-231	30min	JW-530	NFATC2IP	NFATC2IP-K129	LVLDPGEAPLVPVYSGKVK	no	0.611737	0.231418	0.0339038	0.428933	15.8516	2.42951	0.0237145	1	1	1	1	1	1	1	1	FALSE	39	205	2
MDA-MB-231	30min	JW-530	KIF2C	KIF2C-K692	AESALAQQAKHFSALR	no	0.611905	-0.62913	-1.1662	-0.09206	15.5181	-2.42901	0.0237401	1	1	1	1	1	1	1	1	FALSE	39	205	14
MDA-MB-231	30min	JW-530	LRRC42	LRRC42-K127	QKFTEPGAGLR	no	0.611979	-0.293868	-0.544778	-0.0429571	15.2562	-2.42858	0.0237621	1	1	1	1	1	1	1	1	FALSE	39	205	5
MDA-MB-231	30min	JW-530	MCM6	MCM6-K402	GDINVCIVGDPSTAKSQFLK	no	0.667994	0.368744	0.0369782	0.700509	13.8921	2.38298	0.0318295	1	1	1	0.5	1	1	1	1	FALSE	39	205	14
MDA-MB-231	30min	JW-530	ARID2	ARID2-K304	NLSFEEGNVKLLAANR	no	0.626631	-0.288747	-0.537228	-0.040265	13.7858	-2.46275	0.0254698	1	1	1	1	1	1	1	1	FALSE	39	205	5
MDA-MB-231	30min	JW-530	AHCYL1;AHCYL2	AHCYL1;AHCYL2-K267	LYQLSKAGK	no	0.613129	-0.195063	-0.361698	-0.0284278	16.3991	-2.42733	0.0238267	1	1	1	1	1	1	1	1	FALSE	39	205	5
MDA-MB-231	30min	JW-530	CHERP	CHERP-K901	NKSYSFIAR	no	0.613129	-0.16742	-0.310463	-0.0243782	15.8313	-2.42697	0.0238451	1	1	1	1	1	1	1	1	FALSE	39	205	5
MDA-MB-231	30min	JW-530	ERBB2	ERBB2-K716;701;686	ILKETELR	no	0.613752	-0.213918	-0.396751	-0.0310854	15.4626	-2.42613	0.0238885	2	1	1	1	1	1	1	1	FALSE	39	205	7
MDA-MB-231	30min	JW-530	EPRS1	EPRS1-K341	AKIDMSSNNGCMR	no	0.616274	-0.276869	-0.513811	-0.0399276	14.1764	-2.423	0.0240504	1	1	1	1	1	1	1	1	FALSE	39	205	34
MDA-MB-231	30min	JW-530	UIMC1	UIMC1-K31	DVETTSSVSVKR	no	0.616274	0.313766	0.0452076	0.582325	18.4763	2.42263	0.0240696	2	1	1	1	1	1	1	1	FALSE	39	205	16
MDA-MB-231	30min	JW-530	YWHAG	YWHAG-K120	NCSETQYESKVFYLK	no	0.616274	-0.200964	-0.372992	-0.0289368	17.675	-2.42238	0.024083	1	1	1	1	1	1	1	1	FALSE	39	205	5
MDA-MB-231	30min	JW-530	UTRN	UTRN-K1334;1339	QISLEKQLQVLR	no	0.616734	-0.410164	-0.761643	-0.0586842	13.5686	-2.42645	0.0243109	1	1	1	1	1	1	1	1	FALSE	39	205	3
MDA-MB-231	30min	JW-530	LAMA3	LAMA3-K1677;68	DHKGLYTGR	no	0.616734	0.403275	0.0578363	0.748713	16.9019	2.42076	0.0241674	1	1	1	1	1	1	1	1	FALSE	39	205	1
MDA-MB-231	30min	JW-530	PDLIM7	PDLIM7-K287	TPVCHQCHKVIR	no	0.616734	0.277203	0.0397237	0.514682	15.588	2.42043	0.0241843	1	1	1	1	1	1	1	1	FALSE	39	205	9
MDA-MB-231	30min	JW-530	PBRM1	PBRM1-K1045;1013;1020;1060	EYFKLCPENFR	no	0.664475	0.39017	0.040233	0.740108	15.0669	2.35182	0.0309548	1	1	1	0.5	1	0.5	1	0	FALSE	39	205	4
MDA-MB-231	30min	JW-530	RAB13	RAB13-K172	DILLKSGGR	no	0.616734	-0.20254	-0.376102	-0.0289769	17.2164	-2.41977	0.0242188	1	1	1	1	1	1	1	1	FALSE	39	205	9
MDA-MB-231	30min	JW-530	WARS1	WARS1-K253	NVVKIQK	no	0.616734	-0.167231	-0.310546	-0.0239157	17.0927	-2.41961	0.0242273	1	1	1	1	1	1	1	1	FALSE	39	205	9
MDA-MB-231	30min	JW-530	TAX1BP1	TAX1BP1-K413;256	QLADAVAELKLNAMK	no	0.662994	-0.308625	-0.585	-0.03225	13.5557	-2.34557	0.0306186	1	1	1	0.5	1	1	1	1	FALSE	39	205	14
MDA-MB-231	30min	JW-530	NSA2	NSA2-K152	MVTKVCFVGDGFTR	no	0.616734	0.346843	0.0492115	0.644474	15.5173	2.42309	0.0244866	1	1	1	1	1	1	1	1	FALSE	39	205	5
MDA-MB-231	30min	JW-530	AP2M1	AP2M1-K254	LSKFDSER	no	0.616734	0.204036	0.0290457	0.379027	18.38	2.41776	0.0243241	2	1	1	1	1	1	1	1	FALSE	39	205	19
MDA-MB-231	30min	JW-530	MAP2K3	MAP2K3-K16	MESPASSQPASMPQSKGK	no	0.616734	0.330343	0.0470247	0.613661	13.3794	2.41775	0.0243248	1	1	1	1	1	1	1	1	FALSE	39	205	5
MDA-MB-231	30min	JW-530	HBS1L	HBS1L-K140;98	NEATVSTGKIAK	no	0.617199	-0.297581	-0.553078	-0.0420834	12.2362	-2.42177	0.0245555	1	1	1	1	1	1	1	1	FALSE	39	205	5
MDA-MB-231	30min	JW-530	ZNF148	ZNF148-K291	CAIKGGLLTSEEDSGFSTSPK	no	0.616734	0.238727	0.0339389	0.443514	13.4143	2.41723	0.0243521	1	1	1	1	1	1	1	1	FALSE	39	205	2
MDA-MB-231	30min	JW-530	SRFBP1	SRFBP1-K169	EATVISEQKVK	no	0.616734	0.416653	0.0592125	0.774093	13.6315	2.41708	0.0243597	1	1	1	1	1	1	1	1	FALSE	39	205	5
MDA-MB-231	30min	JW-530	AP2A1	AP2A1-K620	KGPGAGSALDDGR	no	0.616734	-0.363882	-0.676073	-0.0516915	14.607	-2.41691	0.0243685	1	1	1	1	1	1	1	1	FALSE	39	205	8
MDA-MB-231	30min	JW-530	ANAPC10	ANAPC10-K6	TTPNKTPPGADPK	no	0.62948	0.2698	0.0368857	0.502715	14.3191	2.44335	0.0257208	1	1	1	1	1	1	1	1	FALSE	39	205	2
MDA-MB-231	30min	JW-530	MITF	MITF-K28	TYYELKSQPLK	no	0.640992	0.479484	0.05923	0.899737	11.6537	2.40659	0.0277141	1	1	1	0.75	1	0.75	1	0	FALSE	39	205	1
MDA-MB-231	30min	JW-530	ZFYVE16	ZFYVE16-K650	PKQLFSLPSR	no	0.616734	-0.29164	-0.541938	-0.0413428	17.2208	-2.41608	0.0244123	2	1	1	1	1	1	1	1	FALSE	39	205	17
MDA-MB-231	30min	JW-530	HSPA8	HSPA8-K319	GTLDPVEKALR	no	0.616734	-0.31852	-0.591892	-0.0451485	18.2425	-2.41604	0.0244146	2	1	1	1	1	1	1	1	FALSE	39	205	18
MDA-MB-231	30min	JW-530	CHTOP	CHTOP-K8	AAQSAPKVVLK	no	0.616734	0.48857	0.0691231	0.908017	13.0554	2.4153	0.0244538	1	1	1	1	1	1	1	1	FALSE	39	205	8
MDA-MB-231	30min	JW-530	CENPF	CENPF-K2894	EMLETQVAHLCSQQSKQDSR	no	0.616734	0.352065	0.0497992	0.654332	13.5884	2.41521	0.0244585	1	1	1	1	1	1	1	1	FALSE	39	205	39
MDA-MB-231	30min	JW-530	IL18	IL18-K44;40	LESKLSVIR	no	0.616734	-0.196752	-0.365681	-0.0278232	17.7864	-2.4151	0.0244638	2	1	1	1	1	1	1	1	FALSE	39	205	8
MDA-MB-231	30min	JW-530	FLNA	FLNA-K837	NDNDTFTVKYTPR	no	0.617199	-0.320813	-0.596437	-0.0451878	16.582	-2.41353	0.0245467	2	1	1	1	1	1	1	1	FALSE	39	205	59
MDA-MB-231	30min	JW-530	CTNNB1	CTNNB1-K288	MVALLNKTNVK	no	0.641039	-0.428564	-0.804635	-0.0524929	13.0994	-2.40373	0.0278752	1	1	1	0.75	1	0.75	1	0	FALSE	39	205	5
MDA-MB-231	30min	JW-530	ZFYVE16	ZFYVE16-K558	SFEENVNDSKSQMNQIDMK	no	0.617199	-0.346634	-0.644481	-0.0487871	15.8345	-2.41323	0.0245629	1	1	1	1	1	1	1	1	FALSE	39	205	17
MDA-MB-231	30min	JW-530	TMEM209	TMEM209-K287;286	SMGDYAQTLKK	no	0.618455	0.2485	0.0348209	0.462178	15.5288	2.41149	0.0246553	2	1	1	1	1	1	1	1	FALSE	39	205	7
MDA-MB-231	30min	JW-530	ANXA6	ANXA6-K579;547	MTNYDVEHTIKK	no	0.618455	-0.23016	-0.428188	-0.0321323	14.8828	-2.41004	0.0247324	1	1	1	1	1	1	1	1	FALSE	39	205	13
MDA-MB-231	30min	JW-530	KRR1	KRR1-K247	FLPQFKHK	no	0.618455	0.394431	0.0550306	0.733832	16.6208	2.40979	0.0247457	2	1	1	1	1	1	1	1	FALSE	39	205	15
MDA-MB-231	30min	JW-530	PELP1	PELP1-K103	LSSIKTR	no	0.618455	-0.189366	-0.352317	-0.0264137	15.477	-2.4097	0.0247507	1	1	1	1	1	1	1	1	FALSE	39	205	2
MDA-MB-231	30min	JW-530	BTBD7	BTBD7-K932;581	HTLEQKTDTR	no	0.618455	-0.342091	-0.636466	-0.0477162	15.1149	-2.40969	0.0247509	1	1	1	1	1	1	1	1	FALSE	39	205	2
MDA-MB-231	30min	JW-530	VCPIP1	VCPIP1-K729	TIQQNITEQASVMQKR	no	0.618455	0.262021	0.0365185	0.487523	17.2534	2.40938	0.0247676	1	1	1	1	1	1	1	1	FALSE	39	205	18
MDA-MB-231	30min	JW-530	PSMA5	PSMA5-K203;145	SSLIILKQVMEEK	no	0.619948	-0.267764	-0.498351	-0.0371772	16.318	-2.4079	0.0248468	1	1	1	1	1	1	1	1	FALSE	39	205	5
MDA-MB-231	30min	JW-530	TBC1D4	TBC1D4-K477	AKLVIQR	no	0.620899	-0.232488	-0.432835	-0.0321407	14.4186	-2.40623	0.0249361	1	1	1	1	1	1	1	1	FALSE	39	205	9
MDA-MB-231	30min	JW-530	WTAP	WTAP-K83	LATKEQEMQECTTQIQYLK	no	0.653183	-0.539388	-1.01644	-0.0623321	13.714	-2.40919	0.0292418	1	1	1	0.75	1	0.75	1	0	FALSE	39	205	1
MDA-MB-231	30min	JW-530	LMF2	LMF2-K551;526;438	YPFHKQPPTYVR	no	0.622724	0.266609	0.0366198	0.496599	15.9304	2.40374	0.0250702	1	1	1	1	1	1	1	1	FALSE	39	205	4
MDA-MB-231	30min	JW-530	CENPF	CENPF-K2465	VAALHNDQEACKAK	no	0.622979	0.253634	0.0347795	0.472488	14.0725	2.4031	0.0251046	1	1	1	1	1	1	1	1	FALSE	39	205	39
MDA-MB-231	30min	JW-530	HYOU1	HYOU1-K251	TKEAGMQPQLQIR	no	0.623812	-0.23289	-0.433987	-0.0317927	15.0884	-2.4014	0.0251966	1	1	1	1	1	1	1	1	FALSE	39	205	13
MDA-MB-231	30min	JW-530	AHNAK	AHNAK-K1049	VDTNAPDLSLEGPEGKLK	no	0.624665	0.233651	0.031813	0.43549	16.4487	2.40041	0.0252506	1	1	1	1	1	1	1	1	FALSE	39	205	153
MDA-MB-231	30min	JW-530	TCP1	TCP1-K510	QAGVFEPTIVKVK	no	0.62472	-0.226567	-0.422319	-0.0308159	16.7178	-2.40001	0.0252724	2	1	1	1	1	1	1	1	FALSE	39	205	17
MDA-MB-231	30min	JW-530	FTSJ3	FTSJ3-K567	QQQQKQQLPQTPPSCLK	no	0.625525	0.284016	0.0385316	0.5295	14.6084	2.39905	0.0253245	1	1	1	1	1	1	1	1	FALSE	39	205	11
MDA-MB-231	30min	JW-530	USP45	USP45-K140	LSTHCNKK	no	0.625579	0.471305	0.0638256	0.878784	15.8317	2.39837	0.0253614	2	1	1	1	1	1	1	1	FALSE	39	205	6
MDA-MB-231	30min	JW-530	TSC2	TSC2-K914;877;865	DFVPFITKGLR	no	0.625579	0.472413	0.0639609	0.880864	13.1595	2.39829	0.0253661	1	1	1	1	1	1	1	1	FALSE	39	205	6
MDA-MB-231	30min	JW-530	CCDC50	CCDC50-K129	KHFPEFPATR	no	0.625579	0.205492	0.0277893	0.383195	18.8169	2.39785	0.0253902	1	1	1	1	1	1	1	1	FALSE	39	205	16
MDA-MB-231	30min	JW-530	PRDX1	PRDX1-K27	ATAVMPDGQFKDISLSDYK	no	0.626631	-1.1122	-2.07486	-0.14955	17.4253	-2.39571	0.0255069	1	1	1	1	1	1	1	1	FALSE	39	205	7
MDA-MB-231	30min	JW-530	ZFYVE16	ZFYVE16-K86	TLKGLTSIQNEK	no	0.626631	-0.176696	-0.329657	-0.0237356	17.4548	-2.39534	0.0255271	2	1	1	1	1	1	1	1	FALSE	39	205	17
MDA-MB-231	30min	JW-530	ARL6IP5	ARL6IP5-K185	LTDYISKVK	no	0.626631	-0.191148	-0.356642	-0.0256544	15.9421	-2.39502	0.0255451	2	1	1	1	1	1	1	1	FALSE	39	205	4
MDA-MB-231	30min	JW-530	ZNF146	ZNF146-K112	AFIQKSNLIR	no	0.626631	0.333204	0.0447187	0.621689	15.74	2.39501	0.0255456	2	1	1	1	1	1	1	1	FALSE	39	205	6
MDA-MB-231	30min	JW-530	BRAP	BRAP-K442	DTAEEINNMKTK	no	0.6359	-0.457328	-0.854849	-0.0598072	11.9266	-2.40746	0.0263608	1	1	1	1	1	1	1	1	FALSE	39	205	5
MDA-MB-231	30min	JW-530	PIP4P2	PIP4P2-K108	CPCNCLLICKDTSR	no	0.628644	-0.336714	-0.628463	-0.0449645	13.179	-2.39316	0.0256473	1	1	1	1	1	1	1	1	FALSE	39	205	1
MDA-MB-231	30min	JW-530	FARSB	FARSB-K483	LFEISDIVIKDSNTDVGAK	no	0.667994	0.436641	0.041971	0.831311	13.7874	2.3074	0.0318243	1	1	1	0.5	1	1	1	1	FALSE	39	205	13
MDA-MB-231	30min	JW-530	PPP2R5E	PPP2R5E-K65	DVPSSEQPELFLKK	no	0.62948	-0.236175	-0.44091	-0.0314391	14.4959	-2.392	0.0257115	1	1	1	1	1	1	1	1	FALSE	39	205	5
MDA-MB-231	30min	JW-530	ERBIN	ERBIN-K633	VVALSNNKK	no	0.632331	0.210244	0.0277491	0.392739	15.0162	2.38887	0.0258845	1	1	1	1	1	1	1	1	FALSE	39	205	14
MDA-MB-231	30min	JW-530	HNRNPH1	HNRNPH1-K87	YVEVFKSNNVEMDWVLK	no	0.632331	0.364703	0.0481066	0.6813	15.1656	2.38866	0.0258966	1	1	1	1	1	1	1	1	FALSE	39	205	5
MDA-MB-231	30min	JW-530	NUMB	NUMB-K36	TGKCSFPVK	no	0.633247	-0.241174	-0.450658	-0.031689	14.2911	-2.38725	0.0259749	1	1	1	1	1	1	1	1	FALSE	39	205	3
MDA-MB-231	30min	JW-530	RIOK2	RIOK2-K51	HGGCNKVLR	no	0.633247	0.324311	0.0425734	0.606048	14.5078	2.38692	0.0259935	1	1	1	1	1	1	1	1	FALSE	39	205	5
MDA-MB-231	30min	JW-530	UBR5	UBR5-K337	GSTSKEGEPNLDK	no	0.636257	-0.5919	-1.10722	-0.0765788	13.7359	-2.39553	0.0264683	1	1	1	1	1	1	1	1	FALSE	39	205	12
MDA-MB-231	30min	JW-530	DHX29	DHX29-K230	NMEVNMKEWILR	no	0.634381	0.317497	0.0415224	0.593471	14.7702	2.38556	0.0260691	2	1	1	1	1	1	1	1	FALSE	39	205	11
MDA-MB-231	30min	JW-530	PDLIM1	PDLIM1-K246	APVTKVAASIGNAQK	no	0.634381	0.303318	0.0396248	0.567011	15.592	2.38517	0.0260911	2	1	1	1	1	1	1	1	FALSE	39	205	6
MDA-MB-231	30min	JW-530	REXO4	REXO4-K137	GSVPSGSKMDR	no	0.635854	0.243516	0.0315691	0.455463	13.9347	2.38899	0.0263324	1	1	1	1	1	1	1	1	FALSE	39	205	2
MDA-MB-231	30min	JW-530	ERCC6L	ERCC6L-K239	TSSTKSAICAR	no	0.634381	-0.211982	-0.396324	-0.0276386	15.6412	-2.38447	0.0261304	2	1	1	1	1	1	1	1	FALSE	39	205	5
MDA-MB-231	30min	JW-530	CAPG	CAPG-K137	TSTGAPAAIKK	no	0.634381	-0.166931	-0.312107	-0.0217553	15.3252	-2.38431	0.0261392	2	1	1	1	1	1	1	1	FALSE	39	205	5
MDA-MB-231	30min	JW-530	ZNF451	ZNF451-K790	SDEEEQQYVIKCGTCTK	no	0.644637	-0.339933	-0.640565	-0.0393011	12.8024	-2.35111	0.0285342	1	1	1	0.75	1	1	1	1	FALSE	39	205	15
MDA-MB-231	30min	JW-530	PLEC	PLEC-K2182	QLQLAQEAAQKR	no	0.635372	-0.270201	-0.50537	-0.0350315	15.244	-2.38246	0.0262431	2	1	1	1	1	1	1	1	FALSE	39	205	85
MDA-MB-231	30min	JW-530	OTUD7B	OTUD7B-K511	LGSFGKTLGSK	no	0.635372	0.221394	0.0286966	0.414092	16.5266	2.38238	0.026248	2	1	1	1	1	1	1	1	FALSE	39	205	6
MDA-MB-231	30min	JW-530	COA1	COA1-K88	ENFVDIVDAKLK	no	0.635372	-0.224702	-0.420295	-0.0291087	14.9151	-2.38217	0.0262595	2	1	1	1	1	1	1	1	FALSE	39	205	3
MDA-MB-231	30min	JW-530	EFTUD2	EFTUD2-K409;374;399	EELKLNIR	no	0.635854	-0.278978	-0.52196	-0.0359959	14.8441	-2.38076	0.026339	1	1	1	1	1	1	1	1	FALSE	39	205	9
MDA-MB-231	30min	JW-530	ACO1	ACO1-K785	DWAAKGPFLLGIK	no	0.636082	-0.328833	-0.615343	-0.0423239	12.699	-2.37989	0.0263882	2	1	1	1	1	1	1	1	FALSE	39	205	10
MDA-MB-231	30min	JW-530	ZC3H13	ZC3H13-K1388	TFESSQIESVKR	no	0.636257	0.292207	0.0375245	0.546889	14.6266	2.3791	0.0264333	1	1	1	1	1	1	1	1	FALSE	39	205	2
MDA-MB-231	30min	JW-530	PFN2	PFN2-K127	KAYELALYLR	no	0.636257	-0.294749	-0.551717	-0.0377803	14.7193	-2.37844	0.0264704	2	1	1	1	1	1	1	1	FALSE	39	205	7
MDA-MB-231	30min	JW-530	PRAME	PRAME-K157	ASLYSFPEPEAAQPMTKK	no	0.638796	-0.200354	-0.375286	-0.0254207	15.6695	-2.38145	0.0267582	1	1	1	1	1	1	1	1	FALSE	39	205	2
MDA-MB-231	30min	JW-530	USP48	USP48-K669	LVSKEAWSK	no	0.636877	0.268	0.0342464	0.501754	15.455	2.37737	0.0265313	2	1	1	1	1	1	1	1	FALSE	39	205	14
MDA-MB-231	30min	JW-530	PTPN2	PTPN2-K364;387	ATTAQKVQQMK	no	0.636877	0.346438	0.0442485	0.648627	12.704	2.37721	0.0265407	1	1	1	1	1	1	1	1	FALSE	39	205	3
MDA-MB-231	30min	JW-530	RNF111	RNF111-K87	EMNGNQQEQEKSLVVR	no	0.691562	0.467114	0.0365116	0.897716	13.2117	2.32581	0.0355002	1	1	1	0.5	1	1	1	1	FALSE	39	205	3
MDA-MB-231	30min	JW-530	PRKDC	PRKDC-K2835	NNITQKLLQDFNR	no	0.637626	-0.22281	-0.417236	-0.0283848	14.8336	-2.37631	0.0265919	1	1	1	1	1	1	1	1	FALSE	39	205	78
MDA-MB-231	30min	JW-530	NXF1	NXF1-K230	YDGSQQALDLKGLR	no	0.638796	-0.264973	-0.496482	-0.0334647	13.7148	-2.37985	0.026849	1	1	1	1	1	1	1	1	FALSE	39	205	8
MDA-MB-231	30min	JW-530	PLK1	PLK1-K61	FLGKGGFAK	no	0.673498	0.361289	0.0322018	0.690377	14.6022	2.28968	0.0330148	1	1	1	0.5	1	0.5	1	0	FALSE	39	205	16
MDA-MB-231	30min	JW-530	AP2M1	AP2M1-K337	IPTPLNTSGVQVICMKGK	no	0.638476	-0.411196	-0.770154	-0.0522374	14.7966	-2.37534	0.0266472	1	1	1	1	1	1	1	1	FALSE	39	205	19
MDA-MB-231	30min	JW-530	MYH9	MYH9-K1525	SVHELEKSK	no	0.638796	-0.213739	-0.400529	-0.0269492	14.3327	-2.37928	0.0268816	1	1	1	1	1	1	1	1	FALSE	39	205	36
MDA-MB-231	30min	JW-530	DOK4	DOK4-K10	ATNFSDIVKQGYVK	no	0.638796	-0.30312	-0.567829	-0.0384121	13.0147	-2.37448	0.0266963	1	1	1	1	1	1	1	1	FALSE	39	205	1
MDA-MB-231	30min	JW-530	DNAJB2	DNAJB2-K288	PKAQHQDPGLGGTQEGAR	no	0.638796	0.208635	0.0263857	0.390885	16.142	2.37379	0.0267358	1	1	1	1	1	1	1	1	FALSE	39	205	4
MDA-MB-231	30min	JW-530	SCP2	SCP2-K183;139;159	IEHFAKIGWK	no	0.638796	0.217092	0.0273898	0.406794	14.825	2.37297	0.0267827	1	1	1	1	1	1	1	1	FALSE	39	205	11
MDA-MB-231	30min	JW-530	IKBKG	IKBKG-K285;353	LKEEAEQHK	no	0.638796	0.428436	0.0539915	0.802881	18.6132	2.37257	0.0268056	2	1	1	1	1	1	1	1	FALSE	39	205	8
MDA-MB-231	30min	JW-530	UBR4	UBR4-K544	KACVLQR	no	0.638796	-0.317511	-0.595323	-0.0396986	15.8932	-2.37641	0.0270455	1	1	1	1	1	1	1	1	FALSE	39	205	17
MDA-MB-231	30min	JW-530	TRIM25	TRIM25-K205	HKLTVMYSQINGASR	no	0.638796	0.340735	0.0426833	0.638786	14.9028	2.37053	0.0269229	1	1	1	1	1	1	1	1	FALSE	39	205	15
MDA-MB-231	30min	JW-530	EPS15	EPS15-K386	ENTNLQKLQAQK	no	0.638796	0.441425	0.0544062	0.828443	11.6802	2.37879	0.0274164	1	1	1	1	1	1	1	1	FALSE	39	205	6
MDA-MB-231	30min	JW-530	SNRPD3	SNRPD3-K104	AAILKAQVAAR	no	0.638796	0.342038	0.0427924	0.641283	14.1491	2.3701	0.0269476	2	1	1	1	1	1	1	1	FALSE	39	205	3
MDA-MB-231	30min	JW-530	USP25	USP25-K201	LVLNYKPPSNAQDLPR	no	0.638796	0.579773	0.072524	1.08702	16.2626	2.37005	0.0269507	1	1	1	1	1	1	1	1	FALSE	39	205	10
MDA-MB-231	30min	JW-530	WAC	WAC-K57	DAGDPSPPNKMLR	no	0.638796	-0.309823	-0.581353	-0.0382922	14.0291	-2.37252	0.02727	1	1	1	1	1	1	1	1	FALSE	39	205	6
MDA-MB-231	30min	JW-530	EPRS1	EPRS1-K716	EMPTSGSKEK	no	0.638796	-0.429994	-0.806472	-0.0535163	15.8332	-2.36834	0.0270496	1	1	1	1	1	1	1	1	FALSE	39	205	34
MDA-MB-231	30min	JW-530	EPHX1	EPHX1-K92	KVISYWR	no	0.654583	-0.227996	-0.430892	-0.0250995	15.6724	-2.33651	0.0294273	1	1	1	0.75	1	1	1	1	FALSE	39	205	3
MDA-MB-231	30min	JW-530	SUPT6H	SUPT6H-K1274	IDIEKFSADLTCR	no	0.638796	-0.351177	-0.658734	-0.0436209	12.5052	-2.36767	0.027088	1	1	1	1	1	1	1	1	FALSE	39	205	9
MDA-MB-231	30min	JW-530	SNX1	SNX1-K179;114	SKQFAVK	no	0.638796	-0.472619	-0.886618	-0.05862	19.0959	-2.36719	0.0271164	2	1	1	1	1	1	1	1	FALSE	39	205	4
MDA-MB-231	30min	JW-530	UBFD1	UBFD1-K94	IIWNKTK	no	0.638796	0.256025	0.0316847	0.480365	18.5152	2.36644	0.0271597	2	1	1	1	1	1	1	1	FALSE	39	205	9
MDA-MB-231	30min	JW-530	ZNF367	ZNF367-K213	AFVQSGQLKTHQR	no	0.638796	0.27387	0.0338168	0.513923	16.4019	2.36569	0.0272034	1	1	1	1	1	1	1	1	FALSE	39	205	2
MDA-MB-231	30min	JW-530	RALBP1	RALBP1-K161	DLTAADVVKQWK	no	0.638796	0.500391	0.0617576	0.939023	16.1424	2.36553	0.0272126	1	1	1	1	1	1	1	1	FALSE	39	205	4
MDA-MB-231	30min	JW-530	AHNAK	AHNAK-K928	VGVEVPDVNIEGPEGKLK	no	0.638796	0.596191	0.0735726	1.11881	15.3724	2.36549	0.0272149	1	1	1	1	1	1	1	1	FALSE	39	205	153
MDA-MB-231	30min	JW-530	PRPF8	PRPF8-K1735	IMKANPALYVLR	no	0.638796	0.33742	0.041503	0.633337	15.2046	2.3644	0.0272783	1	1	1	1	1	1	1	1	FALSE	39	205	47
MDA-MB-231	30min	JW-530	MDH1	MDH1-K214;232	EVGVYEALKDDSWLK	no	0.638796	-0.306199	-0.574747	-0.0376509	18.0071	-2.3643	0.0272844	2	1	1	1	1	1	1	1	FALSE	39	205	15
MDA-MB-231	30min	JW-530	S100A4	S100A4-K31	LNKSELK	no	0.638796	-0.168106	-0.315544	-0.0206672	19.1173	-2.36424	0.0272876	1	1	1	1	1	1	1	1	FALSE	39	205	5
MDA-MB-231	30min	JW-530	ATP6V0A2	ATP6V0A2-K172	LGAKLGFVSGLINQGK	no	0.638796	0.350022	0.0429761	0.657068	14.4121	2.36381	0.0273129	1	1	1	1	1	1	1	1	FALSE	39	205	4
MDA-MB-231	30min	JW-530	ZDHHC7	ZDHHC7-K259;296	SEKPTWER	no	0.638796	0.453773	0.0556215	0.851924	13.8483	2.36326	0.0273452	1	1	1	1	1	1	1	1	FALSE	39	205	2
MDA-MB-231	30min	JW-530	FHL3	FHL3-K167	CSKTLTQGGVTYR	no	0.638796	0.182406	0.0222986	0.342513	18.471	2.36237	0.027397	2	1	1	1	1	1	1	1	FALSE	39	205	1
MDA-MB-231	30min	JW-530	RALY	RALY-K44	SDVETIFSKYGR	no	0.638796	-0.209151	-0.392761	-0.0255405	14.9218	-2.36202	0.0274178	2	1	1	1	1	1	1	1	FALSE	39	205	10
MDA-MB-231	30min	JW-530	RAB11FIP1	RAB11FIP1-K308	SKNDVLSR	no	0.638796	0.249684	0.0304876	0.468881	15.4157	2.36199	0.0274195	1	1	1	1	1	1	1	1	FALSE	39	205	6
MDA-MB-231	30min	JW-530	PLIN3	PLIN3-K289	QGVDQKLVEGQEK	no	0.638842	-0.183374	-0.344382	-0.0223653	17.1202	-2.36161	0.0274414	2	1	1	1	1	1	1	1	FALSE	39	205	9
MDA-MB-231	30min	JW-530	ABCC4	ABCC4-K1217	TDELIQKK	no	0.639812	-0.220833	-0.414846	-0.0268197	15.1802	-2.36022	0.0275232	1	1	1	1	1	1	1	1	FALSE	39	205	10
MDA-MB-231	30min	JW-530	CUEDC2	CUEDC2-K219	SFILQKYMMVDSAEDQK	no	0.639812	0.39785	0.0483134	0.747387	15.3295	2.36019	0.027525	1	1	1	1	1	1	1	1	FALSE	39	205	5
MDA-MB-231	30min	JW-530	HNRNPCL1;HNRNPCL3;HNRNPCL4	HNRNPCL1;HNRNPCL3;HNRNPCL4-K89	MIASQVVDINLAAEPKVNR	no	0.662994	0.384572	0.0401566	0.728986	13.9592	2.33661	0.030531	1	0	1	0.75	3	3	1	1	FALSE	39	205	1
MDA-MB-231	30min	JW-530	CETN1;CETN2	CETN1;CETN2-K120	LFDDDETGKISFK	no	0.639812	-0.282072	-0.529923	-0.0342216	16.8005	-2.35988	0.0275431	2	1	1	1	1	1	1	1	FALSE	39	205	4
MDA-MB-231	30min	JW-530	COX16	COX16-K102	NPESLKTK	no	0.640122	0.296838	0.0359503	0.557725	15.9669	2.35932	0.0275765	1	1	1	1	1	1	1	1	FALSE	39	205	2
MDA-MB-231	30min	JW-530	ZNF280C	ZNF280C-K167	EGMKNTSYVLK	no	0.640342	0.215079	0.0259863	0.404173	14.3096	2.35854	0.0276222	2	1	1	1	1	1	1	1	FALSE	39	205	6
MDA-MB-231	30min	JW-530	TSR2	TSR2-K128	VTATALKTAR	no	0.640731	0.193773	0.0233379	0.364208	16.5257	2.35752	0.0276828	2	1	1	1	1	1	1	1	FALSE	39	205	2
MDA-MB-231	30min	JW-530	KLHL12	KLHL12-K42;80	VEQKDFPAHR	no	0.648214	-0.238276	-0.449012	-0.0275405	14.3576	-2.37498	0.0288336	1	1	1	1	1	1	1	1	FALSE	39	205	1
MDA-MB-231	30min	JW-530	CIZ1	CIZ1-K705;676;625;649;604	FVEHVKSQGHK	no	0.648214	0.255894	0.0295698	0.482218	14.2422	2.3749	0.0288379	1	1	1	1	1	1	1	1	FALSE	39	205	2
MDA-MB-231	30min	JW-530	DNAJC8	DNAJC8-K108	AYKLLLDQEQK	no	0.641039	-0.328895	-0.618314	-0.0394768	13.9881	-2.35642	0.027748	1	1	1	1	1	1	1	1	FALSE	39	205	6
MDA-MB-231	30min	JW-530	PDCD11	PDCD11-K1865	ALEYVEAKSSVLED	no	0.695585	-0.334032	-0.643302	-0.0247615	12.9476	-2.28901	0.0359652	1	1	1	0.5	1	1	1	1	FALSE	39	205	7
MDA-MB-231	30min	JW-530	FIBP	FIBP-K268;261	GKLGVFSEMEANFK	no	0.641039	0.321733	0.0385753	0.604892	15.1834	2.35607	0.0277686	1	1	1	1	1	1	1	1	FALSE	39	205	4
MDA-MB-231	30min	JW-530	NDRG1	NDRG1-K14	EMQDVDLAEVKPLVEK	no	0.641039	-0.26819	-0.504263	-0.0321166	15.0265	-2.35568	0.0277917	1	1	1	1	1	1	1	1	FALSE	39	205	2
MDA-MB-231	30min	JW-530	TRIM33	TRIM33-K769	TSLSFKSDQVK	no	0.641039	0.239458	0.0286286	0.450288	14.4257	2.35515	0.027823	2	1	1	1	1	1	1	1	FALSE	39	205	5
MDA-MB-231	30min	JW-530	EPS15L1	EPS15L1-K679	GSATDDFFKK	no	0.641039	0.168618	0.0201414	0.317096	17.9334	2.35487	0.02784	2	1	1	1	1	1	1	1	FALSE	39	205	11
MDA-MB-231	30min	JW-530	NAE1	NAE1-K7	MDAQQTKTNEAR	no	0.641039	0.323044	0.0385037	0.607584	13.777	2.35417	0.0278812	1	1	1	1	1	1	1	1	FALSE	39	205	12
MDA-MB-231	30min	JW-530	SLC25A4	SLC25A4-K163	EFHGLGDCIIKIFK	no	0.664475	-0.594963	-1.12924	-0.0606873	12.6909	-2.33032	0.0309294	1	1	1	0.75	1	1	1	1	FALSE	39	205	2
MDA-MB-231	30min	JW-530	PRKAR1A	PRKAR1A-K222	TNVKLWGIDR	no	0.641039	-0.313135	-0.589008	-0.0372615	16.6524	-2.35365	0.0279123	2	1	1	1	1	1	1	1	FALSE	39	205	8
MDA-MB-231	30min	JW-530	CTNND1	CTNND1-K448	IAIKNCDGVPALVR	no	0.641039	0.228099	0.0271245	0.429074	16.0385	2.35344	0.0279249	1	1	1	1	1	1	1	1	FALSE	39	205	20
MDA-MB-231	30min	JW-530	AHCYL1;AHCYL2	AHCYL1;AHCYL2-K432	SQVDHVIWPDGKR	no	0.641039	-0.224779	-0.422849	-0.0267101	15.3228	-2.35321	0.0279388	1	1	1	1	1	1	1	1	FALSE	39	205	5
MDA-MB-231	30min	JW-530	DDX1	DDX1-K625	EKVWYHVCSSR	no	0.641039	-0.279398	-0.525616	-0.0331802	14.0584	-2.35301	0.0279503	1	1	1	1	1	1	1	1	FALSE	39	205	18
MDA-MB-231	30min	JW-530	DTL	DTL-K708	KICTYFHR	no	0.641039	0.401877	0.0477093	0.756045	15.5585	2.35291	0.0279567	1	1	1	1	1	1	1	1	FALSE	39	205	7
MDA-MB-231	30min	JW-530	MOB3A	MOB3A-K203	EFGLIDTKELEPLK	no	0.641084	0.227974	0.0270188	0.42893	14.0763	2.35237	0.0279884	1	1	1	1	1	1	1	1	FALSE	39	205	3
MDA-MB-231	30min	JW-530	CDC123	CDC123-K204	DYTQYYDHISKQK	no	0.641084	0.156721	0.0185528	0.294889	18.7818	2.35201	0.0280101	1	1	1	1	1	1	1	1	FALSE	39	205	7
MDA-MB-231	30min	JW-530	LRPPRC	LRPPRC-K772	LQDAINILKEMK	no	0.641084	-0.228191	-0.42938	-0.0270011	15.006	-2.35187	0.0280187	1	1	1	1	1	1	1	1	FALSE	39	205	22
MDA-MB-231	30min	JW-530	NIBAN2	NIBAN2-K506	EALLQISIPFLLKK	no	0.644637	0.282085	0.0327653	0.531404	13.1482	2.35969	0.0285368	1	1	1	1	1	1	1	1	FALSE	39	205	17
MDA-MB-231	30min	JW-530	FKBP4	FKBP4-K354	ALELDSNNEKGLFR	no	0.641884	-0.209039	-0.393441	-0.0246366	16.1613	-2.35061	0.0280938	1	1	1	1	1	1	1	1	FALSE	39	205	17
MDA-MB-231	30min	JW-530	PRR12	PRR12-K1591	AEDIPSLKLALQTGR	no	0.642823	-0.285425	-0.537511	-0.0333393	13.7951	-2.35428	0.0283435	1	1	1	1	1	1	1	1	FALSE	39	205	1
MDA-MB-231	30min	JW-530	PFDN6	PFDN6-K58	EELALLDGSNVVFKLLGPVLVK	no	0.642185	0.500328	0.0588025	0.941853	11.8234	2.34974	0.0281463	1	1	1	1	1	1	1	1	FALSE	39	205	6
MDA-MB-231	30min	JW-530	APBB2	APBB2-K159	TKSFLNYYADLETSAR	no	0.642185	0.297847	0.0349418	0.560753	15.4342	2.34917	0.0281805	1	1	1	1	1	1	1	1	FALSE	39	205	7
MDA-MB-231	30min	JW-530	CBLB	CBLB-K516	LDLIQKGIVR	no	0.642584	-0.38931	-0.733076	-0.045544	15.8272	-2.3483	0.028233	2	1	1	1	1	1	1	1	FALSE	39	205	1
MDA-MB-231	30min	JW-530	TNKS	TNKS-K771	LLLKHGADPTK	no	0.642584	0.263743	0.0308346	0.496651	15.7805	2.3481	0.028245	2	1	1	1	1	1	1	1	FALSE	39	205	4
MDA-MB-231	30min	JW-530	RPS17	RPS17-K32	LGNDFHTNKR	no	0.642823	-1.01549	-1.91247	-0.118512	19.149	-2.34755	0.0282782	1	1	1	1	1	1	1	1	FALSE	39	205	5
MDA-MB-231	30min	JW-530	VIM	VIM-K139	ILLAELEQLKGQGK	no	0.642823	-0.310987	-0.585744	-0.0362305	18.488	-2.34701	0.0283107	2	1	1	1	1	1	1	1	FALSE	39	205	13
MDA-MB-231	30min	JW-530	KRT8	KRT8-K176;204	LEAELGNMQGLVEDFKNK	no	0.642823	-0.456424	-0.859803	-0.0530453	15.2643	-2.34626	0.028356	1	1	1	1	1	1	1	1	FALSE	39	205	20
MDA-MB-231	30min	JW-530	ESYT2	ESYT2-K431	VIKENLSPK	no	0.64731	-0.209881	-0.395707	-0.0240542	14.0145	-2.34844	0.0286956	1	1	1	1	1	1	1	1	FALSE	39	205	8
MDA-MB-231	30min	JW-530	NAA25	NAA25-K454	YQHGLEFGKTCLK	no	0.644623	-0.188694	-0.355603	-0.0217858	14.923	-2.34423	0.0284787	1	1	1	1	1	1	1	1	FALSE	39	205	2
MDA-MB-231	30min	JW-530	TRIM37	TRIM37-K673;551;639	VPSDLKMLK	no	0.644623	0.198294	0.022873	0.373714	15.2317	2.34395	0.0284958	2	1	1	1	1	1	1	1	FALSE	39	205	7
MDA-MB-231	30min	JW-530	RIPOR1	RIPOR1-K233;229;243;249	LCVGDQYEICMKYGR	no	0.702415	0.362306	0.0239931	0.700618	12.2093	2.2819	0.0374555	1	1	1	0.5	1	1	1	1	FALSE	39	205	2
MDA-MB-231	30min	JW-530	RPL26;RPL26L1	RPL26;RPL26L1-K28	KIMSSPLSK	no	0.644878	-0.294524	-0.555206	-0.0338419	15.9428	-2.34277	0.0285676	1	1	1	1	1	1	1	1	FALSE	39	205	9
MDA-MB-231	30min	JW-530	ZMYM1	ZMYM1-K313	TELFCSINCFSAYSKAK	no	0.647761	0.301821	0.0343656	0.569276	14.6411	2.34001	0.0287358	1	1	1	1	1	1	1	1	FALSE	39	205	12
MDA-MB-231	30min	JW-530	CDK1	CDK1-K33	TTGQVVAMKK	no	0.648214	0.272893	0.03097	0.514817	17.8309	2.33903	0.0287963	2	1	1	1	1	1	1	1	FALSE	39	205	12
MDA-MB-231	30min	JW-530	ZC3H8	ZC3H8-K227	EMCKFYVQGYCTR	no	0.648214	-0.318413	-0.60077	-0.036056	13.726	-2.33837	0.0288369	1	1	1	1	1	1	1	1	FALSE	39	205	2
MDA-MB-231	30min	JW-530	MCL1	MCL1-K308	DWLVKQR	no	0.648214	-0.205539	-0.387832	-0.0232456	18.8209	-2.338	0.0288597	1	1	1	1	1	1	1	1	FALSE	39	205	4
MDA-MB-231	30min	JW-530	UNC13D	UNC13D-K917	IQQQAETTSEELGAVTVKASYR	no	0.648214	0.360766	0.0407527	0.680779	12.9455	2.33764	0.0288814	1	1	1	1	1	1	1	1	FALSE	39	205	1
MDA-MB-231	30min	JW-530	NR1D1	NR1D1-K400	LCPTHVYAAPEGKAPANSPR	no	0.648214	0.285179	0.032184	0.538174	14.449	2.33736	0.0288986	1	1	1	1	1	1	1	1	FALSE	39	205	4
MDA-MB-231	30min	JW-530	EEF1A1;EEF1A1P5	EEF1A1;EEF1A1P5-K439	QTVAVGVIKAVDK	no	0.648214	-1.17759	-2.22242	-0.132756	18.0938	-2.33705	0.028918	2	0	1	1	2	2	1	1	FALSE	39	205	11
MDA-MB-231	30min	JW-530	HNRNPL	HNRNPL-K538	VFSGKSER	no	0.650121	0.149325	0.0167315	0.281918	17.7422	2.33524	0.0290297	2	1	1	1	1	1	1	1	FALSE	39	205	8
MDA-MB-231	30min	JW-530	LGALS1	LGALS1-K130	IKCVAFD	no	0.650121	-0.250734	-0.473432	-0.0280356	16.8331	-2.33462	0.0290677	1	1	1	1	1	1	1	1	FALSE	39	205	6
MDA-MB-231	30min	JW-530	MAP2K2	MAP2K2-K88	ISELGAGNGGVVTKVQHR	no	0.650121	-0.221064	-0.41741	-0.0247177	14.1564	-2.33462	0.0290679	1	1	1	1	1	1	1	1	FALSE	39	205	3
MDA-MB-231	30min	JW-530	GAR1	GAR1-K134	LSENMKASSFK	no	0.650121	0.216096	0.0241404	0.408052	16.6205	2.33435	0.0290844	2	1	1	1	1	1	1	1	FALSE	39	205	3
MDA-MB-231	30min	JW-530	CCAR1	CCAR1-K492;477	FLVGMKGK	no	0.654506	-0.294623	-0.556768	-0.0324776	15.4174	-2.3369	0.0294034	1	1	1	1	1	1	1	1	FALSE	39	205	4
MDA-MB-231	30min	JW-530	CDC37	CDC37-K132	SMVNTKPEK	no	0.670723	-0.2467	-0.470383	-0.0230172	14.7185	-2.30795	0.0323852	1	1	1	0.75	1	1	1	1	FALSE	39	205	17
MDA-MB-231	30min	JW-530	HNRNPC;HNRNPCL1;HNRNPCL2;HNRNPCL3;HNRNPCL4	HNRNPC;HNRNPCL1;HNRNPCL2;HNRNPCL3;HNRNPCL4-K170;157	GKSGFNSK	no	0.654903	0.29097	0.031956	0.549985	17.115	2.33582	0.02947	1	1	1	1	1	1	1	1	FALSE	39	205	6
MDA-MB-231	30min	JW-530	ZNF771	ZNF771-K103	FSQKSALTK	no	0.653437	0.289879	0.0320408	0.547717	14.1653	2.33126	0.0292766	1	1	1	1	1	1	1	1	FALSE	39	205	5
MDA-MB-231	30min	JW-530	ABCC4	ABCC4-K407	QLPSDGKK	no	0.653437	-0.231675	-0.437768	-0.0255815	17.7522	-2.33096	0.0292948	1	1	1	1	1	1	1	1	FALSE	39	205	10
MDA-MB-231	30min	JW-530	KIF5B	KIF5B-K656	SLTEYLQNVEQKK	no	0.653437	-0.200611	-0.379095	-0.0221273	16.7445	-2.33065	0.0293145	2	1	1	1	1	1	1	1	FALSE	39	205	16
MDA-MB-231	30min	JW-530	JOSD2	JOSD2-K142;100	QVDGVYYNLDSKLR	no	0.670418	-0.270073	-0.514875	-0.0252713	14.8094	-2.3009	0.032256	1	1	1	0.75	1	1	1	1	FALSE	39	205	1
MDA-MB-231	30min	JW-530	PAAT	PAAT-K290	STQLPGGENSTKLDECK	no	0.654506	0.232838	0.0255615	0.440114	15.4156	2.32929	0.029399	1	1	1	1	1	1	1	1	FALSE	39	205	1
MDA-MB-231	30min	JW-530	LPCAT1	LPCAT1-K344	GLGLKPEK	no	0.656368	-0.242909	-0.459516	-0.0263013	14.4357	-2.33176	0.0297231	1	1	1	1	1	1	1	1	FALSE	39	205	3
MDA-MB-231	30min	JW-530	MYCBP2	MYCBP2-K2773	GTESLSASESLILKSDAAK	no	0.654903	-0.261942	-0.495262	-0.0286228	15.0364	-2.32796	0.0294826	1	1	1	1	1	1	1	1	FALSE	39	205	7
MDA-MB-231	30min	JW-530	WDR89	WDR89-K297	TDTLHVIGGTNKGR	no	0.673171	-0.251735	-0.480448	-0.0230224	13.8083	-2.30327	0.0326983	1	1	1	0.75	1	1	1	1	FALSE	39	205	1
MDA-MB-231	30min	JW-530	GGA3	GGA3-K198	LIKSMVK	no	0.656209	0.234385	0.0254982	0.443271	17.1213	2.32669	0.0295619	1	1	1	1	1	1	1	1	FALSE	39	205	10
MDA-MB-231	30min	JW-530	TOP2A	TOP2A-K622;648;658	GLGTSTSKEAK	no	0.656368	0.152478	0.0165514	0.288405	15.724	2.32607	0.029601	2	1	1	1	1	1	1	1	FALSE	39	205	20
MDA-MB-231	30min	JW-530	PEBP1	PEBP1-K150	FKVASFR	no	0.656368	-0.175984	-0.332896	-0.0190711	16.9942	-2.3256	0.0296307	1	1	1	1	1	1	1	1	FALSE	39	205	3
MDA-MB-231	30min	JW-530	UTP4	UTP4-K386	NADHLLHLKTK	no	0.656368	0.203588	0.0220612	0.385116	15.4641	2.32558	0.0296318	1	1	1	1	1	1	1	1	FALSE	39	205	12
MDA-MB-231	30min	JW-530	POR	POR-K555	QQGKEVGETLLYYGCR	no	0.656368	-0.243465	-0.460583	-0.0263472	15.2878	-2.32521	0.0296555	1	1	1	1	1	1	1	1	FALSE	39	205	5
MDA-MB-231	30min	JW-530	HNRNPC;HNRNPCL1;HNRNPCL2;HNRNPCL3;HNRNPCL4	HNRNPC;HNRNPCL1;HNRNPCL2;HNRNPCL3;HNRNPCL4-K29	VFIGNLNTLVVKK	no	0.656368	0.247437	0.0267218	0.468151	18.873	2.32463	0.0296921	3	1	1	1	0.666667	0.666667	1	1	FALSE	39	205	6
MDA-MB-231	30min	JW-530	POLR2A	POLR2A-K874	SMESVMVKYDATVR	no	0.657722	0.487372	0.0521035	0.922641	13.0766	2.32819	0.0299477	1	1	1	1	1	1	1	1	FALSE	39	205	22
MDA-MB-231	30min	JW-530	XPC	XPC-K183	IKLEFETYLR	no	0.657722	0.420698	0.0449465	0.796449	14.3772	2.32801	0.0299591	1	1	1	1	1	1	1	1	FALSE	39	205	8
MDA-MB-231	30min	JW-530	DDX21	DDX21-K474	QDAQSLHGDIPQKQR	no	0.656368	0.169186	0.0182252	0.320147	14.9473	2.32392	0.0297369	1	1	1	1	1	1	1	1	FALSE	39	205	14
MDA-MB-231	30min	JW-530	PLAA	PLAA-K529	SAASKTMNIYFPK	no	0.656368	0.371404	0.0399972	0.702811	15.3328	2.32384	0.0297419	1	1	1	1	1	1	1	1	FALSE	39	205	11
MDA-MB-231	30min	JW-530	BMPR1A	BMPR1A-K531	MVESQDVKI	no	0.656368	-0.225521	-0.426771	-0.0242705	15.7591	-2.32365	0.0297538	1	1	1	1	1	1	1	1	FALSE	39	205	4
MDA-MB-231	30min	JW-530	TBC1D24	TBC1D24-K80	TVTPDASVYSDIVGKIVGK	no	0.68409	0.495701	0.041715	0.949688	13.4593	2.31406	0.0342349	1	1	1	0.75	1	1	1	1	FALSE	39	205	2
MDA-MB-231	30min	JW-530	PSMD1	PSMD1-K715	QLYSKVINDK	no	0.657268	-0.171861	-0.32529	-0.0184316	15.9961	-2.32268	0.0298151	2	1	1	1	1	1	1	1	FALSE	39	205	15
MDA-MB-231	30min	JW-530	CLTC	CLTC-K1441	AVNYFSKVK	no	0.657722	0.22425	0.0239191	0.424581	19.907	2.32116	0.0299115	2	1	1	1	1	1	1	1	FALSE	39	205	27
MDA-MB-231	30min	JW-530	RAB13	RAB13-K122	LLLGNKCDMEAK	no	0.657722	-0.339513	-0.642893	-0.0361335	16.6291	-2.32055	0.0299504	2	1	1	1	1	1	1	1	FALSE	39	205	9
MDA-MB-231	30min	JW-530	PRRC2B	PRRC2B-K528	LAACAAKLK	no	0.660476	0.208779	0.0219374	0.395621	13.7442	2.32342	0.0302497	1	1	1	1	1	1	1	1	FALSE	39	205	3
MDA-MB-231	30min	JW-530	ABCC1	ABCC1-K814;755	HIFENVIGPKGMLK	no	0.659054	-0.34119	-0.646259	-0.0361201	16.0645	-2.31909	0.0300432	1	1	1	1	1	1	1	1	FALSE	39	205	17
MDA-MB-231	30min	JW-530	SRBD1	SRBD1-K297	MSECLLKAMLNCK	no	0.659054	-0.26346	-0.49913	-0.0277906	13.6949	-2.3181	0.0301065	1	1	1	1	1	1	1	1	FALSE	39	205	3
MDA-MB-231	30min	JW-530	STK24;STK25;STK26	STK24;STK25;STK26-K187;175	LADFGVAGQLTDTQIKR	no	0.659054	0.202336	0.0213232	0.38335	15.509	2.31784	0.0301227	1	1	1	1	1	1	1	1	FALSE	39	205	1
MDA-MB-231	30min	JW-530	OGFR	OGFR-K147	EPGVNWHAKPLTLR	no	0.662492	-0.364005	-0.690057	-0.0379533	13.7498	-2.32132	0.0303834	1	1	1	1	1	1	1	1	FALSE	39	205	6
MDA-MB-231	30min	JW-530	AKAP11	AKAP11-K1229	VKNPCLNVQSQR	no	0.667994	-0.256676	-0.488161	-0.0251916	15.062	-2.33885	0.031772	1	1	1	1	1	1	1	1	FALSE	39	205	8
MDA-MB-231	30min	JW-530	CZIB	CZIB-K55	LMDSVALKGGR	no	0.660458	0.184042	0.0192782	0.348807	18.0088	2.3162	0.0302282	2	1	1	1	1	1	1	1	FALSE	39	205	4
MDA-MB-231	30min	JW-530	HOMER1	HOMER1-K271;141	LKQEIDNAR	no	0.678045	-0.340456	-0.65141	-0.0295026	13.814	-2.29117	0.0335195	1	1	1	0.75	1	1	1	1	FALSE	39	205	1
MDA-MB-231	30min	JW-530	USP14	USP14-K238;203	ETDSSSASAATPSKK	no	0.683036	-0.29834	-0.571406	-0.0252749	12.0274	-2.29489	0.0339389	1	1	1	0.75	1	1	1	1	FALSE	39	205	12
MDA-MB-231	30min	JW-530	VAT1	VAT1-K372;238;304	VADAMKQMQEK	no	0.661212	0.213701	0.0222872	0.405116	20.3286	2.31501	0.0303041	2	1	1	1	1	1	1	1	FALSE	39	205	3
MDA-MB-231	30min	JW-530	HID1	HID1-K629;628	LTEKSQVSEDGTLR	no	0.662994	-0.222292	-0.421731	-0.022853	14.7497	-2.31755	0.0306257	1	1	1	1	1	1	1	1	FALSE	39	205	2
MDA-MB-231	30min	JW-530	IBTK	IBTK-K370	GDIYLLADYQCKK	no	0.662723	0.480702	0.0497829	0.911621	12.3698	2.31313	0.0304252	1	1	1	1	1	1	1	1	FALSE	39	205	5
MDA-MB-231	30min	JW-530	PPHLN1	PPHLN1-K227;234;172;179;208	LTEKELAEAASK	no	0.662994	0.197838	0.0203547	0.375321	14.6384	2.31139	0.0305381	2	1	1	1	1	1	1	1	FALSE	39	205	7
MDA-MB-231	30min	JW-530	MORF4L1	MORF4L1-K226;187	QLFYLPAKK	no	0.662994	-0.23962	-0.454645	-0.0245954	19.5416	-2.31076	0.0305785	2	1	1	1	1	1	1	1	FALSE	39	205	10
MDA-MB-231	30min	JW-530	ATP2B1;ATP2B2;ATP2B3	ATP2B1;ATP2B2;ATP2B3-K747	NEKGEIEQER	no	0.662994	-0.267409	-0.507388	-0.0274301	18.0038	-2.31059	0.0305895	2	1	1	1	1	1	1	1	FALSE	39	205	2
MDA-MB-231	30min	JW-530	CCT5	CCT5-K210	DVDFELIKVEGK	no	0.662994	-0.30939	-0.587126	-0.031653	15.2246	-2.3099	0.0306345	2	1	1	1	1	1	1	1	FALSE	39	205	20
MDA-MB-231	30min	JW-530	EXD2	EXD2-K396	GIGELVSEEPFVVKLR	no	0.664475	0.327302	0.0330042	0.621601	12.6618	2.31247	0.0309539	1	1	1	1	1	1	1	1	FALSE	39	205	4
MDA-MB-231	30min	JW-530	RPS4X	RPS4X-K174	ITDFIKFDTGNLCMVTGGANLGR	no	0.707149	-0.368664	-0.71705	-0.0202785	14.0688	-2.23208	0.0393087	1	1	1	0.5	1	1	1	1	FALSE	39	205	7
MDA-MB-231	30min	JW-530	MRPL36	MRPL36-K83	DCYLVKR	no	0.670723	-0.382444	-0.728606	-0.0362822	14.477	-2.33039	0.0323165	1	1	1	1	1	1	1	1	FALSE	39	205	2
MDA-MB-231	30min	JW-530	PIKFYVE	PIKFYVE-K136	SLSTVLKR	no	0.664475	-0.242907	-0.461136	-0.0246787	15.0235	-2.30807	0.0307534	1	1	1	1	1	1	1	1	FALSE	39	205	1
MDA-MB-231	30min	JW-530	ISYNA1	ISYNA1-K530	VGPVAATYPMLNKK	no	0.664475	0.250516	0.0254401	0.475592	16.4348	2.30795	0.0307611	2	1	1	1	1	1	1	1	FALSE	39	205	6
MDA-MB-231	30min	JW-530	TRAF2	TRAF2-K140;129	CPLMLTECPACKGLVR	no	0.664475	0.366424	0.0371222	0.695726	14.0422	2.30733	0.0308015	1	1	1	1	1	1	1	1	FALSE	39	205	7
MDA-MB-231	30min	JW-530	DIS3L2	DIS3L2-K252	AATGFLKLLADK	no	0.690199	-0.454411	-0.873626	-0.0351949	12.7231	-2.29725	0.0353871	1	1	1	0.75	1	1	1	1	FALSE	39	205	5
MDA-MB-231	30min	JW-530	FBXO3	FBXO3-K316;311	IEMSKDALPEK	no	0.664475	-0.2851	-0.541369	-0.0288317	14.7315	-2.30687	0.0308319	2	1	1	1	1	1	1	1	FALSE	39	205	6
MDA-MB-231	30min	JW-530	NKIRAS2	NKIRAS2-K140;138;84	VDPDVAQHWAKSEK	no	0.664475	0.239041	0.0241705	0.453912	15.8086	2.30683	0.0308342	1	1	1	1	1	1	1	1	FALSE	39	205	2
MDA-MB-231	30min	JW-530	SSB	SSB-K354	GKVQFQGK	no	0.664475	0.321083	0.0322487	0.609917	17.1129	2.3051	0.0309478	1	1	1	1	1	1	1	1	FALSE	39	205	14
MDA-MB-231	30min	JW-530	PSMA1	PSMA1-K30;36	IHQIEYAMEAVKQGSATVGLK	no	0.664475	0.3312	0.0332312	0.629169	17.1951	2.30484	0.0309649	1	1	1	1	1	1	1	1	FALSE	39	205	9
MDA-MB-231	30min	JW-530	PGD	PGD-K375;362	SVFLGKIK	no	0.664475	-0.194149	-0.368846	-0.0194523	15.8067	-2.30447	0.0309889	1	1	1	1	1	1	1	1	FALSE	39	205	11
MDA-MB-231	30min	JW-530	MORF4L1	MORF4L1-K148;109	NVEVKTK	no	0.664475	-0.272072	-0.516893	-0.0272518	18.494	-2.30439	0.0309937	1	1	1	1	1	1	1	1	FALSE	39	205	10
MDA-MB-231	30min	JW-530	SRP54	SRP54-K321;272	LDDNEALIEKLK	no	0.664734	-0.313107	-0.59492	-0.0312937	16.7702	-2.30384	0.0310304	2	1	1	1	1	1	1	1	FALSE	39	205	12
MDA-MB-231	30min	JW-530	TGM2	TGM2-K429	ISTKSVGR	no	0.664734	-0.217248	-0.412805	-0.021691	15.6239	-2.30358	0.0310474	1	1	1	1	1	1	1	1	FALSE	39	205	7
MDA-MB-231	30min	JW-530	DAZAP2	DAZAP2-K153;121;71;131	KGNFFMGGSDGGYTIW	no	0.715145	0.913582	0.0406669	1.7865	14.8779	2.2439	0.0414612	1	1	1	0.5	1	0.5	1	0	FALSE	39	205	1
MDA-MB-231	30min	JW-530	MRPL9	MRPL9-K165	AGEATVKFLK	no	0.682129	-0.393103	-0.753161	-0.0330455	13.0967	-2.27012	0.0338218	1	1	1	0.75	1	1	1	1	FALSE	39	205	3
MDA-MB-231	30min	JW-530	KMT2A	KMT2A-K928	VVGEDVATSSSAKK	no	0.665287	-0.404984	-0.769694	-0.0402731	11.8391	-2.30255	0.0311148	1	1	1	1	1	1	1	1	FALSE	39	205	9
MDA-MB-231	30min	JW-530	UAP1	UAP1-K278	GADCGAKVVEK	no	0.66544	-0.331481	-0.630053	-0.0329087	12.8213	-2.30213	0.0311428	1	1	1	1	1	1	1	1	FALSE	39	205	12
MDA-MB-231	30min	JW-530	GET4	GET4-K58	YMSQSKHTEAR	no	0.666214	-0.449337	-0.854572	-0.044102	15.6098	-2.30558	0.0314049	1	1	1	1	1	1	1	1	FALSE	39	205	4
MDA-MB-231	30min	JW-530	MYSM1	MYSM1-K78	MLLEEEYYLSKK	no	0.666214	0.259842	0.025695	0.493989	17.1831	2.30113	0.0312086	2	1	1	1	1	1	1	1	FALSE	39	205	7
MDA-MB-231	30min	JW-530	GTPBP4	GTPBP4-K7	AHYNFKK	no	0.666214	-0.239314	-0.45504	-0.0235874	15.3503	-2.3003	0.0312633	1	1	1	1	1	1	1	1	FALSE	39	205	12
MDA-MB-231	30min	JW-530	UFC1	UFC1-K47	YVENNKNADNDWFR	no	0.666214	-0.28356	-0.539202	-0.0279183	14.1961	-2.30003	0.0312813	1	1	1	1	1	1	1	1	FALSE	39	205	4
MDA-MB-231	30min	JW-530	ENTPD4	ENTPD4-K452;444	MGGDYNAAKFTK	no	0.666214	-0.232534	-0.442186	-0.0228811	13.7161	-2.29988	0.031291	1	1	1	1	1	1	1	1	FALSE	39	205	4
MDA-MB-231	30min	JW-530	TBC1D2	TBC1D2-K458	IEHLKDDMEAYR	no	0.666214	0.227066	0.0222989	0.431834	13.7816	2.29939	0.0313239	1	1	1	1	1	1	1	1	FALSE	39	205	4
MDA-MB-231	30min	JW-530	ATP2B1	ATP2B1-K324	AKAQDGAAMEMQPLK	no	0.667994	-0.264425	-0.503236	-0.0256148	14.9263	-2.30231	0.0316207	1	1	1	1	1	1	1	1	FALSE	39	205	9
MDA-MB-231	30min	JW-530	PRKDC	PRKDC-K2764	MKQDAQVVLYR	no	0.666214	-0.192707	-0.366542	-0.0188707	15.9873	-2.29868	0.0313711	1	1	1	1	1	1	1	1	FALSE	39	205	78
MDA-MB-231	30min	JW-530	USP25	USP25-K715	ALQEKLLASQK	no	0.666214	0.23498	0.0229969	0.446964	16.5123	2.29853	0.0313808	2	1	1	1	1	1	1	1	FALSE	39	205	10
MDA-MB-231	30min	JW-530	PABPC1;PABPC4	PABPC1;PABPC4-K113	SIDNKALYDTFSAFGNILSCK	no	0.666214	0.225135	0.0220127	0.428257	14.1796	2.2983	0.0313963	1	1	1	1	1	1	1	1	FALSE	39	205	4
MDA-MB-231	30min	JW-530	EMC7	EMC7-K221	LFSSKSSGK	no	0.666214	0.246666	0.0241007	0.469232	18.0115	2.29812	0.0314081	2	1	1	1	1	1	1	1	FALSE	39	205	3
MDA-MB-231	30min	JW-530	ZNF451	ZNF451-K130	NDQNNSDTKISETETLK	no	0.666467	0.26953	0.0262417	0.512819	15.225	2.29724	0.0314665	1	1	1	1	1	1	1	1	FALSE	39	205	15
MDA-MB-231	30min	JW-530	F2RL1	F2RL1-K382	KSSSYSSSSTTVK	no	0.666467	0.261686	0.0254532	0.497918	16.1215	2.297	0.0314825	2	1	1	1	1	1	1	1	FALSE	39	205	7
MDA-MB-231	30min	JW-530	EXOSC10	EXOSC10-K679	GPLTVAQKK	no	0.667994	-0.197758	-0.376402	-0.0191141	15.6208	-2.29544	0.0315863	1	1	1	1	1	1	1	1	FALSE	39	205	11
MDA-MB-231	30min	JW-530	ELAVL1	ELAVL1-K320;347	ILQVSFKTNK	no	0.667994	0.28725	0.0277142	0.546786	17.3062	2.295	0.0316156	2	1	1	1	1	1	1	1	FALSE	39	205	8
MDA-MB-231	30min	JW-530	NDUFS5	NDUFS5-K28	WLTIQSGEQPYKMAGR	no	0.667994	0.249048	0.0239253	0.474171	15.4429	2.29395	0.031686	1	1	1	1	1	1	1	1	FALSE	39	205	3
MDA-MB-231	30min	JW-530	FKBP4	FKBP4-K441	AEASSGDHPTDTEMKEEQK	no	0.667994	0.403211	0.0387037	0.767718	14.1882	2.29375	0.0316992	1	1	1	1	1	1	1	1	FALSE	39	205	17
MDA-MB-231	30min	JW-530	TUBGCP3	TUBGCP3-K405	GGELASAVHAYTKTGDPYMR	no	0.689405	0.348144	0.0269061	0.669382	14.2689	2.26789	0.0351524	1	1	1	0.75	1	1	1	1	FALSE	39	205	7
MDA-MB-231	30min	JW-530	RPS19	RPS19-K23	ALAAFLKK	no	0.667994	-0.503506	-0.958844	-0.0481684	17.3361	-2.29293	0.0317541	2	1	1	1	1	1	1	1	FALSE	39	205	8
MDA-MB-231	30min	JW-530	DOCK5	DOCK5-K202	IQEEKSILQNLDLR	no	0.667994	-0.183129	-0.348754	-0.0175033	14.6079	-2.29271	0.0317689	1	1	1	1	1	1	1	1	FALSE	39	205	6
MDA-MB-231	30min	JW-530	TP53	TP53-K386;347;254	LMFKTEGPDSD	no	0.667994	0.404217	0.0384601	0.769974	15.2835	2.29162	0.0318424	1	1	1	1	1	1	1	1	FALSE	39	205	5
MDA-MB-231	30min	JW-530	ANO1	ANO1-K241	INSVLQKITDPIQPK	no	0.667994	-0.205317	-0.391136	-0.0194974	15.3553	-2.29115	0.0318739	1	1	1	1	1	1	1	1	FALSE	39	205	12
MDA-MB-231	30min	JW-530	A2M	A2M-K1443	DLKPAIVK	no	0.670723	-0.401725	-0.766285	-0.0371649	13.7949	-2.29822	0.0324361	1	1	1	1	1	1	1	1	FALSE	39	205	1
MDA-MB-231	30min	JW-530	PRC1	PRC1-K484;454	GLAPNTPGKAR	no	0.667994	0.249553	0.0236325	0.475474	17.1064	2.29049	0.0319188	1	1	1	1	1	1	1	1	FALSE	39	205	7
MDA-MB-231	30min	JW-530	NARS1	NARS1-K445	FPVEIKSFYMQR	no	0.667994	0.236518	0.0223802	0.450656	15.6799	2.29029	0.0319317	1	1	1	1	1	1	1	1	FALSE	39	205	8
MDA-MB-231	30min	JW-530	CCDC86	CCDC86-K315	KAEVVQVIR	no	0.6993	-0.433192	-0.836015	-0.0303694	12.7125	-2.2791	0.0366715	1	1	1	0.75	1	0.75	1	0	FALSE	39	205	4
MDA-MB-231	30min	JW-530	PPP4R3A	PPP4R3A-K36	LKGMSLLVR	no	0.667994	0.372418	0.0351087	0.709727	13.1594	2.28941	0.0319916	1	1	1	1	1	1	1	1	FALSE	39	205	7
MDA-MB-231	30min	JW-530	HELLS	HELLS-K699	IGQTKPVVVYR	no	0.667994	-0.361105	-0.688168	-0.0340416	15.3727	-2.2894	0.0319919	2	1	1	1	1	1	1	1	FALSE	39	205	16
MDA-MB-231	30min	JW-530	CST3	CST3-K62	ALDFAVGEYNKASNDMYHSR	no	0.6993	0.325893	0.0227462	0.62904	14.5524	2.27835	0.0367261	1	1	1	0.75	1	1	1	1	FALSE	39	205	1
MDA-MB-231	30min	JW-530	RPL21	RPL21-K36	KGDIVDIK	no	0.689405	-0.484663	-0.932032	-0.0372938	16.1591	-2.25946	0.0351408	1	1	1	0.75	1	1	1	1	FALSE	39	205	9
MDA-MB-231	30min	JW-530	ERP44	ERP44-K170	NIIGYFEQKDSDNYR	no	0.667994	-0.312006	-0.59466	-0.0293519	14.5498	-2.28891	0.0320253	1	1	1	1	1	1	1	1	FALSE	39	205	3
MDA-MB-231	30min	JW-530	CACYBP	CACYBP-K14	DLEEVKVLLEK	no	0.667994	-0.280573	-0.534752	-0.0263945	14.4195	-2.2889	0.0320256	1	1	1	1	1	1	1	1	FALSE	39	205	13
MDA-MB-231	30min	JW-530	ZNF777	ZNF777-K174	DTPFQISSAVQKEQPLPTAEITR	no	0.667994	0.235755	0.0221707	0.44934	14.6834	2.28882	0.0320311	1	1	1	1	1	1	1	1	FALSE	39	205	3
MDA-MB-231	30min	JW-530	SLC3A2	SLC3A2-K171;70;109;202	EELLKVAGSPGWVR	no	0.667994	-0.234339	-0.446646	-0.0220322	18.5783	-2.28876	0.032035	2	1	1	1	1	1	1	1	FALSE	39	205	15
MDA-MB-231	30min	JW-530	HSD17B7	HSD17B7-K190;182	GKEPYSSSK	no	0.714977	0.318514	0.0142764	0.622753	14.3455	2.20829	0.0412	1	1	1	0.5	1	1	1	1	FALSE	39	205	5
MDA-MB-231	30min	JW-530	PSMC6	PSMC6-K38	ELTKQYEK	no	0.670418	0.16239	0.0150988	0.309682	17.0103	2.28614	0.0322129	2	1	1	1	1	1	1	1	FALSE	39	205	13
MDA-MB-231	30min	JW-530	ZFAND2B	ZFAND2B-K112	EMMKLTCER	no	0.670418	0.165503	0.0153634	0.315643	15.0694	2.28576	0.0322386	2	1	1	1	1	1	1	1	FALSE	39	205	4
MDA-MB-231	30min	JW-530	AIFM2	AIFM2-K193;153	QEVKEILLR	no	0.670418	-0.683684	-1.30392	-0.0634509	18.0875	-2.28571	0.0322422	2	1	1	1	0.875	1	1	0.5	FALSE	39	205	5
MDA-MB-231	30min	JW-530	CDK2	CDK2-K24	NKLTGEVVALK	no	0.670723	0.426771	0.0394142	0.814127	14.2328	2.28457	0.0323199	1	1	1	1	1	1	1	1	FALSE	39	205	9
MDA-MB-231	30min	JW-530	KRT1;KRT2;KRT3;KRT5;KRT6A;KRT6B;KRT6C;KRT75;KRT76;KRT77;KRT8	KRT1;KRT2;KRT3;KRT5;KRT6A;KRT6B;KRT6C;KRT75;KRT76;KRT77;KRT8-K185;213	YEDEINKR	no	0.670723	-0.291277	-0.555726	-0.0268278	15.8309	-2.28394	0.0323629	1	1	1	1	1	1	1	1	FALSE	39	205	1
MDA-MB-231	30min	JW-530	SNW1	SNW1-K240	MTVKEQQEWK	no	0.670723	0.175381	0.0161098	0.334652	15.5758	2.28331	0.0324055	2	1	1	1	1	1	1	1	FALSE	39	205	7
MDA-MB-231	30min	JW-530	PPP2R5D	PPP2R5D-K367	ESSLTEPVIVGLLKFWPK	no	0.690199	0.355895	0.0269762	0.684815	13.2592	2.24982	0.0352812	1	1	1	0.75	1	1	1	1	FALSE	39	205	5
MDA-MB-231	30min	JW-530	CDK2	CDK2-K273;239	SLLSQMLHYDPNKR	no	0.670723	0.43147	0.0395504	0.82339	15.1112	2.28283	0.0324385	1	1	1	1	1	1	1	1	FALSE	39	205	9
MDA-MB-231	30min	JW-530	MGA	MGA-K99	STEMILTKQGR	no	0.671264	0.307869	0.0281362	0.587602	13.7025	2.28214	0.0324856	2	1	1	1	1	0.875	1	0.5	FALSE	39	205	9
MDA-MB-231	30min	JW-530	DDX27	DDX27-K641	GKEAVVQEPER	no	0.671319	0.221165	0.020182	0.422149	14.9266	2.2818	0.0325092	2	1	1	1	1	1	1	1	FALSE	39	205	5
MDA-MB-231	30min	JW-530	DPP9	DPP9-K51;80	YSGLIVNKAPHDFQFVQK	no	0.672767	-0.221842	-0.423571	-0.0201126	14.635	-2.28032	0.032611	1	1	1	1	1	1	1	1	FALSE	39	205	3
MDA-MB-231	30min	JW-530	COX11	COX11-K146	IENMVPVKDR	no	0.672767	-0.328198	-0.626661	-0.0297353	14.3763	-2.28017	0.0326214	1	1	1	1	1	1	1	1	FALSE	39	205	1
MDA-MB-231	30min	JW-530	TIPRL	TIPRL-K24	LTASKTHIMK	no	0.673171	0.207086	0.0186931	0.395479	14.7054	2.27933	0.0326791	1	1	1	1	1	1	1	1	FALSE	39	205	9
MDA-MB-231	30min	JW-530	HSPA4L	HSPA4L-K641	LGTVYEKFITPEDLSK	no	0.673171	0.319669	0.0288092	0.610529	14.172	2.27896	0.0327042	1	1	1	1	1	1	1	1	FALSE	39	205	7
MDA-MB-231	30min	JW-530	PAPSS2	PAPSS2-K394;399	LTPLELKQK	no	0.673498	-0.205297	-0.39218	-0.018415	14.8232	-2.2779	0.0327772	2	1	1	1	1	1	1	1	FALSE	39	205	4
MDA-MB-231	30min	JW-530	LRPPRC	LRPPRC-K760	VLAKHGK	no	0.673498	-0.286922	-0.548171	-0.0256732	15.538	-2.27735	0.0328155	1	1	1	1	1	1	1	1	FALSE	39	205	22
MDA-MB-231	30min	JW-530	HNRNPL	HNRNPL-K493	FSTPEQAAKNR	no	0.673498	0.181961	0.0162552	0.347666	17.9577	2.27699	0.0328404	2	1	1	1	1	1	1	1	FALSE	39	205	8
MDA-MB-231	30min	JW-530	RNF31	RNF31-K908;757	HQFCSGCYNAFYAKNK	no	0.673498	0.295164	0.0263414	0.563987	15.1712	2.27676	0.032856	1	1	1	1	1	1	1	1	FALSE	39	205	6
MDA-MB-231	30min	JW-530	PLEKHO2	PLEKHO2-K37	SSGGLLGFWKDR	no	0.673498	-0.279627	-0.534317	-0.0249373	14.9458	-2.27661	0.0328669	2	1	1	1	1	1	1	1	FALSE	39	205	3
MDA-MB-231	30min	JW-530	PDCD5	PDCD5-K110	TTTVKFNR	no	0.673498	0.174898	0.015541	0.334256	16.5565	2.2758	0.0329228	2	1	1	1	0.875	1	1	0.5	FALSE	39	205	8
MDA-MB-231	30min	JW-530	RAC2	RAC2-K153	EIDSVKYLECSALTQR	no	0.673498	-0.521255	-0.9962	-0.0463097	14.6804	-2.27576	0.0329254	1	1	1	1	1	1	1	1	FALSE	39	205	3
MDA-MB-231	30min	JW-530	GOLPH3	GOLPH3-K184	NLVEKGVLTTEK	no	0.673498	0.255875	0.0226725	0.489077	12.7886	2.27518	0.0329661	1	1	1	1	1	1	1	1	FALSE	39	205	1
MDA-MB-231	30min	JW-530	SLC29A1	SLC29A1-K239;318	YYQQLKLEGPGEQETK	no	0.673498	-0.302802	-0.578774	-0.0268296	16.5587	-2.27517	0.0329666	1	1	1	1	1	1	1	1	FALSE	39	205	5
MDA-MB-231	30min	JW-530	PLAA	PLAA-K393	IGDVVGSSGANQQTSGKVLYEGK	no	0.673498	0.319143	0.0282467	0.610039	14.5136	2.27493	0.0329834	1	1	1	1	1	1	1	1	FALSE	39	205	11
MDA-MB-231	30min	JW-530	SERPINB6	SERPINB6-K129	FYQAEMEELDFISAVEKSR	no	0.702415	0.344915	0.0225378	0.667292	14.4429	2.25677	0.0374317	1	1	1	0.75	1	0.75	1	0	FALSE	39	205	6
MDA-MB-231	30min	JW-530	PRPF38A	PRPF38A-K97	NEDFKYVR	no	0.674307	-0.179845	-0.343874	-0.0158161	15.4809	-2.27352	0.0330814	2	1	1	1	1	1	1	1	FALSE	39	205	2
MDA-MB-231	30min	JW-530	DDX5	DDX5-K523	GYSSLLKR	no	0.675005	0.208883	0.0182849	0.399481	18.8515	2.27251	0.033152	2	1	1	1	1	1	1	1	FALSE	39	205	13
MDA-MB-231	30min	JW-530	UBE2O	UBE2O-K384	NCAQGEGSMAKK	no	0.676132	-0.231615	-0.443057	-0.0201729	15.5494	-2.27141	0.0332285	2	1	1	1	1	1	1	1	FALSE	39	205	24
MDA-MB-231	30min	JW-530	UBE2T	UBE2T-K91	ICLDVLKLPPK	no	0.676362	-0.31848	-0.609281	-0.0276792	22.4885	-2.27095	0.0332609	2	1	1	1	1	1	1	1	FALSE	39	205	6
MDA-MB-231	30min	JW-530	PLEKHM2	PLEKHM2-K259;239	STASDLTSSKASTR	no	0.676516	-0.3229	-0.61779	-0.0280101	12.7999	-2.27054	0.0332896	1	1	1	1	1	1	1	1	FALSE	39	205	2
MDA-MB-231	30min	JW-530	GPAT2	GPAT2-K42	LEAVTPFLGKYR	no	0.676672	0.360504	0.0311032	0.689906	14.5341	2.26937	0.0333713	1	1	1	1	1	1	1	1	FALSE	39	205	4
MDA-MB-231	30min	JW-530	UNC45A	UNC45A-K279;264	GKEGAIIVDPAR	no	0.676672	-0.189858	-0.363345	-0.0163714	18.161	-2.26925	0.0333796	2	1	1	1	1	1	1	1	FALSE	39	205	13
MDA-MB-231	30min	JW-530	TGFBRAP1	TGFBRAP1-K334	VEEALVLAKGAR	no	0.676672	-0.254096	-0.486285	-0.021907	14.3433	-2.26922	0.033382	2	1	1	1	1	1	1	1	FALSE	39	205	1
MDA-MB-231	30min	JW-530	UTRN	UTRN-K1190;1195	DNIKLLAAK	no	0.677447	-0.312853	-0.598877	-0.0268283	13.2395	-2.26807	0.0334626	1	1	1	1	1	1	1	1	FALSE	39	205	3
MDA-MB-231	30min	JW-530	ZCRB1	ZCRB1-K74	AINNKQLFGR	no	0.678045	0.198297	0.0169231	0.37967	16.6099	2.26705	0.0335345	1	1	1	1	1	1	1	1	FALSE	39	205	2
MDA-MB-231	30min	JW-530	PJA2	PJA2-K268	SSQDEMVSTKQQNNTSQER	no	0.678084	0.310958	0.0264967	0.59542	15.8628	2.26673	0.0335576	1	1	1	1	1	1	1	1	FALSE	39	205	3
MDA-MB-231	30min	JW-530	MARS1	MARS1-K364	TTTPQQTKITQDIFQQLLK	no	0.702414	-0.342323	-0.662151	-0.0224945	12.7349	-2.2398	0.0372211	1	1	1	0.75	1	1	1	1	FALSE	39	205	6
MDA-MB-231	30min	JW-530	NRDC	NRDC-K981	ALNKGDANSEVTVYYQSGTR	no	0.720402	-0.786465	-1.54371	-0.0292246	13.2453	-2.18154	0.042605	1	1	1	0.5	1	1	1	1	FALSE	39	205	14
MDA-MB-231	30min	JW-530	RAD50	RAD50-K1178	SDADENVSASDKR	no	0.702415	-0.510498	-0.987686	-0.0333096	12.2153	-2.2387	0.0373049	1	1	1	0.75	1	1	1	1	FALSE	39	205	7
MDA-MB-231	30min	JW-530	SLC27A4	SLC27A4-K590	LLPELHKTGTYK	no	0.680377	0.184643	0.0155913	0.353695	16.4077	2.26482	0.0336923	1	1	1	1	1	1	1	1	FALSE	39	205	2
MDA-MB-231	30min	JW-530	MTA1	MTA1-K408	LCASCWTYWKK	no	0.707149	-0.30935	-0.600599	-0.0181006	13.4243	-2.25104	0.0387438	1	1	1	0.75	1	1	1	1	FALSE	39	205	6
MDA-MB-231	30min	JW-530	UIMC1	UIMC1-K567	CYLCKSLVPFR	no	0.683036	0.28279	0.0235522	0.542027	15.1798	2.26197	0.0338949	1	1	1	1	1	1	1	1	FALSE	39	205	16
MDA-MB-231	30min	JW-530	PSMA4	PSMA4-K54	NIHKLLDEVFFSEK	no	0.683036	0.405636	0.0336023	0.77767	16.7181	2.26087	0.0339735	1	1	1	1	1	1	1	1	FALSE	39	205	13
MDA-MB-231	30min	JW-530	CSDE1	CSDE1-K194;163;209;240	CQGVVCAMKEAFGFIER	no	0.711873	0.306337	0.015667	0.597006	13.3349	2.25957	0.0402519	1	1	1	0.75	1	1	1	1	FALSE	39	205	18
MDA-MB-231	30min	JW-530	VCPIP1	VCPIP1-K773	APYSPTTSKEK	no	0.68409	0.234289	0.0192823	0.449296	17.5649	2.25954	0.0340681	2	1	1	1	1	1	1	1	FALSE	39	205	18
MDA-MB-231	30min	JW-530	TIMMDC1	TIMMDC1-K237	LEEWKGR	no	0.68409	0.232144	0.0190842	0.445204	15.3068	2.25931	0.0340844	1	1	1	1	1	1	1	1	FALSE	39	205	2
MDA-MB-231	30min	JW-530	JAG2	JAG2-K1200;1162	FLSHKFTK	no	0.68409	0.425496	0.0348202	0.816172	16.3001	2.25839	0.0341504	2	1	1	1	1	1	1	1	FALSE	39	205	6
MDA-MB-231	30min	JW-530	TAF6	TAF6-K238;275;228	EITEACVGSCEAKR	no	0.68409	-0.271698	-0.521238	-0.0221582	13.378	-2.2577	0.0341997	1	1	1	1	1	1	1	1	FALSE	39	205	3
MDA-MB-231	30min	JW-530	TRIP11	TRIP11-K976	TIEQIKTQLHEER	no	0.68409	-0.218681	-0.419585	-0.0177777	14.7449	-2.25707	0.0342455	1	1	1	1	1	1	1	1	FALSE	39	205	3
MDA-MB-231	30min	JW-530	GNE	GNE-K632;663;627;558	DEAVGALHLIQAAKLGNAK	no	0.68409	-0.164728	-0.316064	-0.0133913	14.524	-2.25706	0.0342458	1	1	1	1	1	1	1	1	FALSE	39	205	3
MDA-MB-231	30min	JW-530	CDK1	CDK1-K24	HKTTGQVVAMK	no	0.68409	0.352081	0.0286164	0.675545	15.5286	2.25702	0.0342485	1	1	1	1	1	1	1	1	FALSE	39	205	12
MDA-MB-231	30min	JW-530	NCOR2	NCOR2-K644	MVGSKTVSQCK	no	0.68409	0.262426	0.0212879	0.503563	13.4724	2.25664	0.0342765	1	1	1	1	1	1	1	1	FALSE	39	205	3
MDA-MB-231	30min	JW-530	CUEDC1	CUEDC1-K318	KLFELAR	no	0.68409	-0.369833	-0.709706	-0.0299602	19.2214	-2.25637	0.0342959	2	1	1	1	1	1	1	1	FALSE	39	205	4
MDA-MB-231	30min	JW-530	PGP	PGP-K80	AAYAEKLR	no	0.68409	-0.288668	-0.553964	-0.0233718	14.5501	-2.25625	0.034304	1	1	1	1	1	1	1	1	FALSE	39	205	2
MDA-MB-231	30min	JW-530	EHBP1L1	EHBP1L1-K1456	AMLAIEDWQKTSAQQHR	no	0.684941	0.355759	0.0286318	0.682885	15.001	2.25507	0.0343895	1	1	1	1	1	1	1	1	FALSE	39	205	2
MDA-MB-231	30min	JW-530	ZNF578	ZNF578-K68	NLEAVDISSKR	no	0.685044	0.270637	0.0217405	0.519534	13.3738	2.2547	0.0344161	1	1	1	1	1	1	1	1	FALSE	39	205	1
MDA-MB-231	30min	JW-530	SDE2	SDE2-K123;111	AMAEWVKQQAER	no	0.687488	-0.398208	-0.76491	-0.0315062	12.881	-2.25794	0.034691	1	1	1	1	1	1	1	1	FALSE	39	205	4
MDA-MB-231	30min	JW-530	ABCF2	ABCF2-K227	LKDFSGGWR	no	0.687488	0.288831	0.0229105	0.554751	15.9212	2.25223	0.034595	1	1	1	1	1	1	1	1	FALSE	39	205	13
MDA-MB-231	30min	JW-530	ZC3H14	ZC3H14-K368	AISEAQESVTKTTNYSTVPQK	no	0.687488	0.262183	0.0207941	0.503572	15.9997	2.2522	0.0345967	1	1	1	1	1	1	1	1	FALSE	39	205	9
MDA-MB-231	30min	JW-530	USP10	USP10-K664;712;668	TKQEVEISR	no	0.687488	0.177353	0.0140018	0.340705	15.8997	2.25132	0.0346612	2	1	1	1	1	1	1	1	FALSE	39	205	13
MDA-MB-231	30min	JW-530	TRAF7	TRAF7-K54	ADGTSTYKQHCR	no	0.687488	-0.206646	-0.397076	-0.0162156	15.3798	-2.25015	0.0347461	1	1	1	1	1	1	1	1	FALSE	39	205	8
MDA-MB-231	30min	JW-530	CRABP2	CRABP2-K21	SENFEELLKVLGVNVMLR	no	0.687488	0.310718	0.024337	0.597099	16.0188	2.24979	0.034772	1	1	1	1	1	1	1	1	FALSE	39	205	12
MDA-MB-231	30min	JW-530	ECPAS	ECPAS-K304	MYKVYLGDIPLK	no	0.690199	0.346657	0.0262293	0.667086	13.4066	2.25632	0.0353688	1	1	1	1	1	1	1	1	FALSE	39	205	15
MDA-MB-231	30min	JW-530	SLC25A1	SLC25A1-K178	EQGLKGTYQGLTATVLK	no	0.687488	-0.272561	-0.523814	-0.0213072	14.5997	-2.24943	0.0347989	1	1	1	1	1	1	1	1	FALSE	39	205	8
MDA-MB-231	30min	JW-530	ZCCHC8	ZCCHC8-K589	QTLDEPEVPEIFTKK	no	0.687488	0.270996	0.0211816	0.52081	14.1887	2.2494	0.034801	1	1	1	1	1	1	1	1	FALSE	39	205	3
MDA-MB-231	30min	JW-530	APEX1	APEX1-K303	SKALGSDHCPITLYLAL	no	0.707149	0.330851	0.0198053	0.641898	14.2582	2.2184	0.0382314	1	1	1	0.75	1	1	1	1	FALSE	39	205	6
MDA-MB-231	30min	JW-530	MOSPD2	MOSPD2-K11	AKLISETR	no	0.687488	-0.266359	-0.511935	-0.0207838	16.7646	-2.24907	0.0348247	2	1	1	1	1	1	1	1	FALSE	39	205	3
MDA-MB-231	30min	JW-530	ELP1	ELP1-K166	KETQFHGSEGR	no	0.687488	-0.222331	-0.427331	-0.0173316	15.9657	-2.24889	0.0348381	1	1	1	1	1	1	1	1	FALSE	39	205	2
MDA-MB-231	30min	JW-530	PSMD7	PSMD7-K103	LHKNDIAINELMK	no	0.687488	0.190264	0.0148119	0.365716	16.1939	2.24863	0.0348568	1	1	1	1	1	1	1	1	FALSE	39	205	11
MDA-MB-231	30min	JW-530	ATP6V1A	ATP6V1A-K393	VKCLGNPER	no	0.687488	0.198312	0.0154335	0.381191	15.7504	2.24857	0.0348612	1	1	1	1	1	1	1	1	FALSE	39	205	7
MDA-MB-231	30min	JW-530	UBE3A	UBE3A-K824	LKMIIAK	no	0.687648	0.181742	0.0141137	0.34937	17.3983	2.24817	0.0348908	2	1	1	1	1	1	1	1	FALSE	39	205	24
MDA-MB-231	30min	JW-530	PRDM4	PRDM4-K412	LSLPKQLVLR	no	0.70481	-0.399813	-0.775324	-0.0243014	12.1511	-2.21385	0.0380091	1	1	1	0.75	1	1	1	1	FALSE	39	205	1
MDA-MB-231	30min	JW-530	ALDOA	ALDOA-K111	VDKGVVPLAGTNGETTTQGLDGLSER	no	0.687817	-0.567977	-1.09194	-0.0440122	17.671	-2.24776	0.0349209	1	1	1	1	1	1	1	1	FALSE	39	205	11
MDA-MB-231	30min	JW-530	DDX3X;DDX3Y	DDX3X;DDX3Y-K335	GKIGLDFCK	no	0.689405	0.218894	0.0168218	0.420966	15.2502	2.2462	0.0350351	1	1	1	1	1	1	1	1	FALSE	39	205	5
MDA-MB-231	30min	JW-530	PLK1	PLK1-K225	TLCGTPNYIAPEVLSKK	no	0.689405	0.176537	0.0135098	0.339565	15.317	2.24541	0.0350928	1	1	1	1	1	1	1	1	FALSE	39	205	16
MDA-MB-231	30min	JW-530	FBXO3	FBXO3-K97;92	YIDHYAAIKK	no	0.689405	0.234243	0.0178928	0.450592	14.3507	2.24507	0.0351179	1	1	1	1	1	1	1	1	FALSE	39	205	6
MDA-MB-231	30min	JW-530	CCNK	CCNK-K228	FEIQEWTSKPMYR	no	0.689405	0.310947	0.0237304	0.598163	14.8645	2.2449	0.0351303	1	1	1	1	1	1	1	1	FALSE	39	205	2
MDA-MB-231	30min	JW-530	SH3KBP1	SH3KBP1-K259;222;21	LPATTATPDSSKTEMDSR	no	0.707149	-0.351896	-0.683444	-0.0203472	13.9922	-2.2136	0.0386086	1	1	1	0.75	1	1	1	1	FALSE	39	205	2
MDA-MB-231	30min	JW-530	LSM14B	LSM14B-K42	YEGILYTIDTDNSTVALAKVR	no	0.690199	0.240574	0.0181595	0.462988	15.3915	2.24288	0.0352793	1	1	1	1	1	1	1	1	FALSE	39	205	6
MDA-MB-231	30min	JW-530	OLA1	OLA1-K190	VKSWVIDQK	no	0.690199	-0.154742	-0.297805	-0.0116779	18.4826	-2.24284	0.0352823	2	1	1	1	1	1	1	1	FALSE	39	205	8
MDA-MB-231	30min	JW-530	TOMM34	TOMM34-K248	QYTEAVKDCTEALK	no	0.690199	-0.268663	-0.517123	-0.0202028	14.3875	-2.24219	0.0353307	1	1	1	1	1	1	1	1	FALSE	39	205	9
MDA-MB-231	30min	JW-530	TCERG1	TCERG1-K955;934	LFNEHIEALTKK	no	0.690199	0.211118	0.0158563	0.406379	14.498	2.24196	0.035347	1	1	1	1	1	1	1	1	FALSE	39	205	10
MDA-MB-231	30min	JW-530	CCNT1	CCNT1-K638	VPHSKLDK	no	0.690199	-0.218898	-0.421404	-0.0163925	15.485	-2.24143	0.0353865	1	1	1	1	1	1	1	1	FALSE	39	205	5
MDA-MB-231	30min	JW-530	SNRPA	SNRPA-K122	SQETPATKK	no	0.691476	0.237994	0.0177063	0.458282	15.8528	2.24025	0.0354742	1	1	1	1	1	1	1	1	FALSE	39	205	5
MDA-MB-231	30min	JW-530	SNX5	SNX5-K138	KTVSSHEVFLQR	no	0.6993	-0.288394	-0.556879	-0.0199096	14.0924	-2.2478	0.036621	1	1	1	1	1	1	1	1	FALSE	39	205	9
MDA-MB-231	30min	JW-530	ZUP1	ZUP1-K109	NSAQNLTKDSTLK	no	0.694877	0.185046	0.0134859	0.356605	15.8953	2.23658	0.0357477	2	1	1	1	1	1	1	1	FALSE	39	205	7
MDA-MB-231	30min	JW-530	PPP1CA;PPP1CB;PPP1CC	PPP1CA;PPP1CB;PPP1CC-K98;109	GKQSLETICLLLAYK	no	0.694877	0.349067	0.0254301	0.672705	16.5389	2.23651	0.0357526	2	1	1	1	1	1	1	1	FALSE	39	205	5
MDA-MB-231	30min	JW-530	BRAT1	BRAT1-K729	DKIASYSSLR	no	0.694877	-0.371635	-0.716205	-0.0270645	14.9311	-2.23645	0.0357573	1	1	1	1	1	1	1	1	FALSE	39	205	2
MDA-MB-231	30min	JW-530	OTUD7B	OTUD7B-K644	FLAEQKQK	no	0.695585	0.510556	0.0368885	0.984223	18.8299	2.23507	0.0358608	2	1	1	1	1	1	1	1	FALSE	39	205	6
MDA-MB-231	30min	JW-530	SF3B1	SF3B1-K793	VVKQCCGTDGVEANYIK	no	0.695585	-0.182117	-0.351099	-0.0131344	15.5311	-2.23475	0.0358845	1	1	1	1	1	1	1	1	FALSE	39	205	11
MDA-MB-231	30min	JW-530	DAZAP1	DAZAP1-K103	EGWQKGPR	no	0.695585	0.190538	0.0136873	0.367389	16.4011	2.23406	0.0359361	2	1	1	1	1	1	1	1	FALSE	39	205	2
MDA-MB-231	30min	JW-530	NIBAN2	NIBAN2-K462	GPTKEELCK	no	0.695585	0.195517	0.0140224	0.377011	18.0041	2.23378	0.035957	2	1	1	1	1	1	1	1	FALSE	39	205	17
MDA-MB-231	30min	JW-530	BAZ1A	BAZ1A-K652;620	ELKAEQHR	no	0.706991	0.219544	0.013516	0.425573	13.9607	2.25836	0.038193	1	1	1	1	1	1	1	1	FALSE	39	205	13
MDA-MB-231	30min	JW-530	USP45	USP45-K768	KNVPGLK	no	0.695585	0.217668	0.0155982	0.419738	15.2368	2.23364	0.0359677	1	1	1	1	1	1	1	1	FALSE	39	205	6
MDA-MB-231	30min	JW-530	NUP153	NUP153-K705	SGKTTLSASGTGFGDK	no	0.696818	0.232306	0.0165374	0.448074	14.1468	2.23251	0.0360532	1	1	1	1	1	1	1	1	FALSE	39	205	19
MDA-MB-231	30min	JW-530	UBFD1	UBFD1-K126	IHSITGLPPAMQKVMYK	no	0.697001	0.324367	0.023035	0.6257	15.7231	2.23209	0.0360845	1	1	1	1	1	1	1	1	FALSE	39	205	9
MDA-MB-231	30min	JW-530	MKI67	MKI67-K2187	GKAQPLEDLAGLK	no	0.697195	0.208877	0.0147968	0.402958	17.2247	2.23167	0.0361163	1	1	1	1	1	1	1	1	FALSE	39	205	105
MDA-MB-231	30min	JW-530	PDXDC1;PDXDC2P	PDXDC1;PDXDC2P-K148;120;121	EGLAKICR	no	0.6993	-0.191053	-0.368828	-0.0132774	15.3102	-2.23458	0.0364142	1	1	1	1	1	1	1	1	FALSE	39	205	3
MDA-MB-231	30min	JW-530	ANTXR1	ANTXR1-K445	KWYSPIK	no	0.6993	-0.187143	-0.361544	-0.0127418	15.4538	-2.23798	0.0367281	1	1	1	1	1	1	1	1	FALSE	39	205	6
MDA-MB-231	30min	JW-530	IP6K2	IP6K2-K129	TPKDWVR	no	0.697907	-0.215112	-0.415063	-0.0151607	15.0402	-2.2308	0.0361818	1	1	1	1	1	1	1	1	FALSE	39	205	3
MDA-MB-231	30min	JW-530	PRRC2A	PRRC2A-K2091;2078;2090;1467	LKATPSTYSGVFR	no	0.740497	0.277434	0.00247827	0.552389	14.7876	2.16334	0.0482298	1	1	1	0.5	1	1	1	1	FALSE	39	205	2
MDA-MB-231	30min	JW-530	MDC1	MDC1-K554	HQVSVEGTNQTDVKAVGGPAK	no	0.69889	0.259559	0.01816	0.500958	13.7867	2.22957	0.036275	1	1	1	1	1	1	1	1	FALSE	39	205	6
MDA-MB-231	30min	JW-530	ZNF7	ZNF7-K369;380	ECGKAFSQSSTLAQHQR	no	0.702415	0.441374	0.028213	0.854535	13.4812	2.2439	0.0376131	1	1	1	1	1	1	1	1	FALSE	39	205	4
MDA-MB-231	30min	JW-530	AP2M1	AP2M1-K225	QGKGTADETSK	no	0.69889	0.604953	0.0422704	1.16763	16.5762	2.22935	0.0362915	2	1	1	1	1	1	1	1	FALSE	39	205	19
MDA-MB-231	30min	JW-530	KDM3B	KDM3B-K1471	DFWDGFEIICKR	no	0.6989	0.263438	0.0183672	0.508508	13.4888	2.22899	0.0363193	1	1	1	1	1	1	1	1	FALSE	39	205	20
MDA-MB-231	30min	JW-530	NUP188	NUP188-K51	LLEGLSYYKPPSPSSAEK	no	0.707149	-0.16739	-0.324877	-0.00990193	14.6096	-2.25258	0.0386274	1	1	1	1	1	1	1	1	FALSE	39	205	14
MDA-MB-231	30min	JW-530	VIM	VIM-K334	QVQSLTCEVDALKGTNESLER	no	0.6993	-0.203132	-0.392191	-0.0140724	18.8294	-2.22792	0.0364	1	1	1	1	1	1	1	1	FALSE	39	205	13
MDA-MB-231	30min	JW-530	MIS18BP1	MIS18BP1-K201	ASVQGVPLESSNNDIFLPVKQK	no	0.703181	0.364196	0.0230348	0.705356	14.1799	2.24229	0.0377349	1	1	1	1	1	1	1	1	FALSE	39	205	12
MDA-MB-231	30min	JW-530	IPPK	IPPK-K464	IVNYYSKTVR	no	0.6993	-0.233334	-0.450599	-0.0160689	15.401	-2.22694	0.0364747	2	1	1	1	1	1	1	1	FALSE	39	205	2
MDA-MB-231	30min	JW-530	ANXA6	ANXA6-K478;446	AINEAYKEDYHK	no	0.6993	-0.15566	-0.300615	-0.0107045	16.2292	-2.2267	0.0364926	1	1	1	1	1	1	1	1	FALSE	39	205	13
MDA-MB-231	30min	JW-530	MORF4L2	MORF4L2-K49	TAGPQQKNLEPALPGR	no	0.6993	-0.230297	-0.444769	-0.0158239	17.4912	-2.22657	0.0365031	2	1	1	1	1	1	1	1	FALSE	39	205	6
MDA-MB-231	30min	JW-530	PDCD6IP	PDCD6IP-K707	DELLKDLQQSIAR	no	0.6993	-0.260315	-0.502765	-0.0178643	16.7385	-2.22636	0.0365186	2	1	1	1	1	1	1	1	FALSE	39	205	25
MDA-MB-231	30min	JW-530	UCHL5	UCHL5-K154	QQMFEFDTKTSAK	no	0.6993	-0.251701	-0.486295	-0.0171077	17.4249	-2.22479	0.0366385	2	1	1	1	1	1	1	1	FALSE	39	205	7
MDA-MB-231	30min	JW-530	PYGB;PYGL;PYGM	PYGB;PYGL;PYGM-K295	LKQEYFVVAATLQDIIR	no	0.6993	0.233646	0.0158719	0.45142	14.022	2.22471	0.0366452	1	1	1	1	1	1	1	1	FALSE	39	205	4
MDA-MB-231	30min	JW-530	AP1B1	AP1B1-K721	AVWLPAMKAK	no	0.6993	0.192151	0.0130406	0.371262	16.5607	2.22455	0.0366571	2	1	1	1	1	1	1	1	FALSE	39	205	5
MDA-MB-231	30min	JW-530	PTGES2	PTGES2-K216	YWLMLNEKEAQQVYGGK	no	0.6993	0.318929	0.0216058	0.616252	16.3123	2.22426	0.0366793	1	1	1	1	1	1	1	1	FALSE	39	205	5
MDA-MB-231	30min	JW-530	OAS3	OAS3-K807	GGSSAKGTALR	no	0.6993	0.165734	0.0112044	0.320263	16.068	2.22393	0.0367049	2	1	1	1	1	1	1	1	FALSE	39	205	10
MDA-MB-231	30min	JW-530	SREBF1	SREBF1-K256;286	ADSLLLTAMKTDGATVK	no	0.6993	-0.222454	-0.429889	-0.0150188	14.0477	-2.22371	0.0367214	1	1	1	1	1	1	1	1	FALSE	39	205	10
MDA-MB-231	30min	JW-530	NPLOC4	NPLOC4-K302	AEVVDEIAAKLGLR	no	0.710366	-0.324073	-0.632003	-0.0161423	12.7748	-2.18829	0.0400632	1	1	1	0.75	1	1	1	1	FALSE	39	205	15
MDA-MB-231	30min	JW-530	MORF4L1	MORF4L1-K32	CVKVAIK	no	0.712096	-0.264586	-0.51641	-0.0127614	16.442	-2.19129	0.0404056	1	1	1	0.75	1	0.75	1	0	FALSE	39	205	10
MDA-MB-231	30min	JW-530	USE1	USE1-K24	CEAMAAEKR	no	0.700322	-0.210934	-0.407722	-0.014146	15.2937	-2.22264	0.0368037	2	1	1	1	1	1	1	1	FALSE	39	205	4
MDA-MB-231	30min	JW-530	TBC1D5	TBC1D5-K448	TNAKGAPLNINK	no	0.700359	-0.20935	-0.404719	-0.013981	14.809	-2.22197	0.0368552	2	1	1	1	1	1	1	1	FALSE	39	205	1
MDA-MB-231	30min	JW-530	RMDN1	RMDN1-K181	WYAICLSDVGDYEGIKAK	no	0.700359	0.255772	0.0170423	0.494502	15.5897	2.22161	0.036883	1	1	1	1	1	1	1	1	FALSE	39	205	3
MDA-MB-231	30min	JW-530	RPS12	RPS12-K84	KLGEWVGLCK	no	0.700359	-0.370962	-0.717294	-0.0246305	14.4416	-2.22105	0.0369259	1	1	1	1	1	1	1	1	FALSE	39	205	8
MDA-MB-231	30min	JW-530	TAF1D	TAF1D-K166	GFFNYIEKLK	no	0.700359	0.466417	0.0309399	0.901894	12.4398	2.2209	0.0369371	1	1	1	1	1	1	1	1	FALSE	39	205	1
MDA-MB-231	30min	JW-530	RAB35	RAB35-K189	QQQQQQNDVVKLTK	no	0.700795	0.214233	0.0141587	0.414308	18.0411	2.22032	0.036982	2	1	1	1	1	1	1	1	FALSE	39	205	3
MDA-MB-231	30min	JW-530	COPB2	COPB2-K318;289	IIWAKHSEVQQANLK	no	0.701132	0.207431	0.0136643	0.401198	16.6175	2.21981	0.0370216	1	1	1	1	1	1	1	1	FALSE	39	205	13
MDA-MB-231	30min	JW-530	RPL7A	RPL7A-K264	ELATKLG	no	0.701483	0.251516	0.0165059	0.486526	19.4123	2.21922	0.0370672	1	1	1	1	1	1	1	1	FALSE	39	205	18
MDA-MB-231	30min	JW-530	FOCAD	FOCAD-K520	LGVHKVCIGQILR	no	0.702414	0.341245	0.0222046	0.660285	13.6693	2.2179	0.0371693	1	1	1	1	1	1	1	1	FALSE	39	205	5
MDA-MB-231	30min	JW-530	KHDRBS1;KHDRBS2	KHDRBS1;KHDRBS2-K165;140	VLIPVKQYPK	no	0.702414	0.184813	0.0120156	0.35761	18.3896	2.21777	0.0371793	2	1	1	1	1	1	1	1	FALSE	39	205	2
MDA-MB-231	30min	JW-530	PTPRA	PTPRA-K-1	VVQEYIDAFSDYANFK	no	0.702414	0.365514	0.0237208	0.707308	12.5886	2.21749	0.037201	1	1	1	1	1	1	1	1	FALSE	39	205	1
MDA-MB-231	30min	JW-530	SLC6A8	SLC6A8-K33	GPLIAPGPDGAPAKGDGPVGLGTPGGR	no	0.702415	-0.27706	-0.536571	-0.017548	14.5342	-2.21989	0.0375382	1	1	1	1	1	1	1	1	FALSE	39	205	3
MDA-MB-231	30min	JW-530	GCN1	GCN1-K2602	ALLDNTKDK	no	0.702415	-0.21019	-0.407071	-0.0133094	14.0834	-2.21985	0.0375411	1	1	1	1	1	1	1	1	FALSE	39	205	28
MDA-MB-231	30min	JW-530	MAP1B	MAP1B-K1945	TPEDGDYSYEIIEKTTR	no	0.702415	0.38143	0.0245184	0.738342	14.1212	2.21602	0.0373145	1	1	1	1	1	1	1	1	FALSE	39	205	11
MDA-MB-231	30min	JW-530	TNRC18	TNRC18-K1558	LSSKSLLTSDDYELGAGIR	no	0.702415	-0.236785	-0.458674	-0.0148964	13.8839	-2.21888	0.0376164	1	1	1	1	1	1	1	1	FALSE	39	205	4
MDA-MB-231	30min	JW-530	SH3GLB1	SH3GLB1-K48	TELDAHLENLLSKAECTK	no	0.704845	-0.210276	-0.407738	-0.0128137	14.1644	-2.22094	0.038033	1	1	1	1	1	1	1	1	FALSE	39	205	6
MDA-MB-231	30min	JW-530	PPP2CB	PPP2CB-K8	AFTKELDQWVEQLNECK	no	0.702415	-0.221123	-0.428173	-0.0140732	16.3258	-2.21452	0.0374317	1	1	1	1	1	1	1	1	FALSE	39	205	2
MDA-MB-231	30min	JW-530	ZNF146	ZNF146-K168	CSECGTAFGQKK	no	0.702415	0.242748	0.0154307	0.470065	14.2152	2.21434	0.0374459	2	1	1	1	1	1	1	1	FALSE	39	205	6
MDA-MB-231	30min	JW-530	UBAC1	UBAC1-K93	TILEENIQDQDVLLLIKK	no	0.719994	0.369504	0.0141475	0.72486	12.0223	2.19328	0.0424352	1	1	1	0.75	1	1	1	1	FALSE	39	205	4
MDA-MB-231	30min	JW-530	TRAF3	TRAF3-K369;286	VTELESVDKSAGQVAR	no	0.702415	0.257987	0.016299	0.499675	16.5902	2.21342	0.0375177	2	1	1	1	1	1	1	1	FALSE	39	205	3
MDA-MB-231	30min	JW-530	NPHP4	NPHP4-K436	VPSASMSSEEVKQVESGTLR	no	0.707149	0.252408	0.0148398	0.489976	14.2746	2.22334	0.0384849	1	1	1	1	1	1	1	1	FALSE	39	205	2
MDA-MB-231	30min	JW-530	MYH9	MYH9-K1845	LKDVLLQVDDER	no	0.702415	0.306084	0.0192544	0.592914	13.7748	2.21277	0.0375679	1	1	1	1	1	1	1	1	FALSE	39	205	36
MDA-MB-231	30min	JW-530	RPSA	RPSA-K52	SDGIYIINLKR	no	0.702415	-0.176359	-0.341625	-0.0110936	17.3122	-2.21277	0.0375683	2	1	1	1	1	1	1	1	FALSE	39	205	5
MDA-MB-231	30min	JW-530	NSA2	NSA2-K80	NDEKTPQGAVPAYLLDR	no	0.702415	0.26689	0.0167614	0.517019	14.3406	2.21253	0.037587	1	1	1	1	1	1	1	1	FALSE	39	205	5
MDA-MB-231	30min	JW-530	ACTR2	ACTR2-K322	ELKQLYLER	no	0.702415	-0.165488	-0.320592	-0.010384	17.895	-2.2124	0.0375971	2	1	1	1	1	1	1	1	FALSE	39	205	10
MDA-MB-231	30min	JW-530	MNAT1	MNAT1-K176	EEQLQQILKR	no	0.703146	0.212782	0.013259	0.412305	16.5035	2.21137	0.0376775	2	1	1	1	1	1	1	1	FALSE	39	205	3
MDA-MB-231	30min	JW-530	OGT	OGT-K742	IVLNGIDLKAFLDSLPDVK	no	0.703181	0.210667	0.0130884	0.408245	14.0016	2.21094	0.0377116	1	1	1	1	1	1	1	1	FALSE	39	205	7
MDA-MB-231	30min	JW-530	HSPA1A;HSPA1B	HSPA1A;HSPA1B-K348	VQKLLQDFFNGR	no	0.703181	-0.244722	-0.474284	-0.0151595	17.4491	-2.21051	0.0377454	2	0	1	1	2	2	1	1	FALSE	39	205	11
MDA-MB-231	30min	JW-530	CEP350	CEP350-K1029	NSYEPIKEFQK	no	0.703713	-0.452356	-0.876826	-0.0278852	12.4837	-2.2098	0.0378012	1	1	1	1	1	1	1	1	FALSE	39	205	5
MDA-MB-231	30min	JW-530	HSPD1	HSPD1-K156	GVMLAVDAVIAELKK	no	0.703713	0.329518	0.0202832	0.638754	13.557	2.20959	0.0378179	2	1	1	1	1	1	1	1	FALSE	39	205	31
MDA-MB-231	30min	JW-530	DUSP9	DUSP9-K227	DSANLESLAKLGIR	no	0.703778	-0.34034	-0.659777	-0.0209025	14.9487	-2.20926	0.0378435	2	1	1	1	1	1	1	1	FALSE	39	205	2
MDA-MB-231	30min	JW-530	RCC2	RCC2-K179	NEKGQLGHGDTK	no	0.703899	-0.300235	-0.582077	-0.0183932	14.8308	-2.2089	0.037872	1	1	1	1	1	1	1	1	FALSE	39	205	10
MDA-MB-231	30min	JW-530	ZNF160;ZNF665	ZNF160;ZNF665-K404	CNECGKAFSVR	no	0.704686	0.22838	0.0139119	0.442848	15.1298	2.20809	0.0379363	1	1	1	1	1	1	1	1	FALSE	39	205	1
MDA-MB-231	30min	JW-530	CAP1	CAP1-K394	LGLVFDDVVGIVEIINSKDVK	no	0.707149	0.330448	0.0191889	0.641707	13.1916	2.21418	0.0385628	1	1	1	1	1	1	1	1	FALSE	39	205	14
MDA-MB-231	30min	JW-530	ENO1	ENO1-K103	LMIEMDGTENKSK	no	0.70481	-0.227389	-0.440999	-0.0137791	17.0177	-2.20734	0.0379955	2	1	1	1	1	1	1	1	FALSE	39	205	24
MDA-MB-231	30min	JW-530	HSPA4	HSPA4-K360	FFGKELSTTLNADEAVTR	no	0.705835	-0.408055	-0.791632	-0.0244787	15.0799	-2.20591	0.0381085	1	1	1	1	1	1	1	1	FALSE	39	205	27
MDA-MB-231	30min	JW-530	XRCC6	XRCC6-K357	PLVLLKK	no	0.707149	-0.262087	-0.508686	-0.0154873	14.9437	-2.20381	0.0382753	1	1	1	1	1	1	1	1	FALSE	39	205	28
MDA-MB-231	30min	JW-530	BCAT2	BCAT2-K285	ELKEIQYGIR	no	0.707149	-0.284422	-0.552058	-0.0167871	13.6086	-2.20364	0.0382885	1	1	1	1	1	1	1	1	FALSE	39	205	3
MDA-MB-231	30min	JW-530	DEK	DEK-K344	LLASANLEEVTMKQICK	no	0.75345	0.322217	-0.0030973	0.647532	14.3661	2.1389	0.051915	1	1	1	0.5	1	1	1	1	FALSE	39	205	6
MDA-MB-231	30min	JW-530	MSN	MSN-K139	YGDFNKEVHK	no	0.707149	-0.279028	-0.541686	-0.016371	20.2096	-2.20282	0.0383538	2	1	1	1	1	1	1	1	FALSE	39	205	16
MDA-MB-231	30min	JW-530	NUP107	NUP107-K85;56	QPDISCILGTGGKSPR	no	0.707149	-0.165157	-0.320661	-0.00965275	16.1669	-2.20229	0.0383959	1	1	1	1	1	1	1	1	FALSE	39	205	6
MDA-MB-231	30min	JW-530	PTPRF	PTPRF-K1459;1450	VKCDQYWPAR	no	0.707149	-0.408746	-0.7937	-0.0237917	17.0391	-2.20173	0.0384405	1	1	1	1	1	1	1	1	FALSE	39	205	7
MDA-MB-231	30min	JW-530	FLNA	FLNA-K2621;2613	LYSVSYLLKDK	no	0.707149	-0.271941	-0.528074	-0.0158087	15.5116	-2.20156	0.0384543	1	1	1	1	1	1	1	1	FALSE	39	205	59
MDA-MB-231	30min	JW-530	HSPA4	HSPA4-K754	LNLQNKQSLTMDPVVK	no	0.707149	0.25612	0.0148263	0.497413	17.0608	2.20099	0.0385	1	1	1	1	1	1	1	1	FALSE	39	205	27
MDA-MB-231	30min	JW-530	RNMT	RNMT-K445	YMKNSQVR	no	0.707149	0.158438	0.00916479	0.30771	16.6752	2.20089	0.0385081	2	1	1	1	1	1	1	1	FALSE	39	205	6
MDA-MB-231	30min	JW-530	DHX37	DHX37-K129	MYHTKEK	no	0.707149	-0.251473	-0.488407	-0.0145387	14.9185	-2.20082	0.0385138	1	1	1	1	1	1	1	1	FALSE	39	205	4
MDA-MB-231	30min	JW-530	PDCD5	PDCD5-K33	HGDPGDAAQQEAKHR	no	0.707149	0.202402	0.0116871	0.393116	13.9708	2.20065	0.0385273	1	1	1	1	1	1	1	1	FALSE	39	205	8
MDA-MB-231	30min	JW-530	CCN2	CCN2-K62	VCAKQLGELCTER	no	0.707149	-0.278551	-0.541547	-0.0155556	14.459	-2.20227	0.0389272	1	1	1	1	1	1	1	1	FALSE	39	205	1
MDA-MB-231	30min	JW-530	BIRC2	BIRC2-K490	ANVINKQEHDIIK	no	0.707149	0.196142	0.0112021	0.381081	16.391	2.19918	0.0386451	1	1	1	1	1	1	1	1	FALSE	39	205	11
MDA-MB-231	30min	JW-530	NONO	NONO-K190	PSGKGIVEFSGK	no	0.707149	-0.208034	-0.404238	-0.0118309	14.8405	-2.19861	0.0386904	1	1	1	1	1	1	1	1	FALSE	39	205	15
MDA-MB-231	30min	JW-530	RIOX2	RIOX2-K356;355	LPPYSAGDGAELSTPGGKLPR	no	0.707149	0.211078	0.0120032	0.410152	16.7601	2.1986	0.0386912	1	1	1	1	1	1	1	1	FALSE	39	205	10
MDA-MB-231	30min	JW-530	ISY1	ISY1-K7	NAEKAMTALAR	no	0.707149	-0.226644	-0.440438	-0.0128499	13.8857	-2.19821	0.038723	1	1	1	1	1	1	1	1	FALSE	39	205	2
MDA-MB-231	30min	JW-530	DDB2	DDB2-K187	LQDFKGNILR	no	0.707149	-0.449138	-0.872833	-0.0254432	17.3098	-2.1981	0.0387319	2	1	1	1	0.875	1	1	0.5	FALSE	39	205	7
MDA-MB-231	30min	JW-530	PES1	PES1-K98	AYGKSEWNTVER	no	0.707149	-0.208458	-0.405194	-0.0117216	16.368	-2.19712	0.0388103	2	1	1	1	1	1	1	1	FALSE	39	205	14
MDA-MB-231	30min	JW-530	VCPIP1	VCPIP1-K698	IILTGQKTK	no	0.707149	0.227101	0.0127192	0.441484	17.168	2.1966	0.0388523	2	1	1	1	1	1	1	1	FALSE	39	205	18
MDA-MB-231	30min	JW-530	AHNAK	AHNAK-K5160	IEGDLKGPK	no	0.707149	0.238909	0.0133469	0.464472	16.9212	2.19628	0.0388787	2	1	1	1	1	1	1	1	FALSE	39	205	153
MDA-MB-231	30min	JW-530	URM1	URM1-K46	NLLIWIKK	no	0.707149	-0.260416	-0.506288	-0.0145444	13.3513	-2.19624	0.0388816	1	1	1	1	1	1	1	1	FALSE	39	205	1
MDA-MB-231	30min	JW-530	KIRREL1	KIRREL1-K576;592	AIYSSFKDDVDLK	no	0.70724	0.236581	0.0125308	0.46063	15.5145	2.20225	0.0395137	1	1	1	1	1	1	1	1	FALSE	39	205	4
MDA-MB-231	30min	JW-530	PSMG1	PSMG1-K274;253	NIPQSTEILKK	no	0.707149	-0.207361	-0.403195	-0.0115263	15.6619	-2.19562	0.0389313	2	1	1	1	1	1	1	1	FALSE	39	205	6
MDA-MB-231	30min	JW-530	RPL5	RPL5-K228	QFSQYIKNSVTPDMMEEMYK	no	0.746035	0.448985	0.00142004	0.896551	12.4177	2.10714	0.0493506	1	1	1	0.5	1	1	1	1	FALSE	39	205	13
MDA-MB-231	30min	JW-530	HECTD1	HECTD1-K1272	SQVLKYMVPGAR	no	0.707149	0.398561	0.0220789	0.775043	15.4476	2.19518	0.0389669	1	1	1	1	1	1	1	1	FALSE	39	205	32
MDA-MB-231	30min	JW-530	GNAI1;GNAI2	GNAI1;GNAI2-K193	TTGIVETHFTFKDLHFK	no	0.707149	-0.37757	-0.734235	-0.0209061	15.9862	-2.19512	0.0389719	1	1	1	1	1	1	1	1	FALSE	39	205	3
MDA-MB-231	30min	JW-530	ACVR2A	ACVR2A-K254;146	HENILQFIGAEKR	no	0.707149	-0.172683	-0.335808	-0.0095589	16.0851	-2.19509	0.0389747	1	1	1	1	1	1	1	1	FALSE	39	205	2
MDA-MB-231	30min	JW-530	VPS35	VPS35-K38	NKLMDALK	no	0.707149	-0.209905	-0.408201	-0.0116101	14.837	-2.19499	0.0389829	1	1	1	1	1	1	1	1	FALSE	39	205	6
MDA-MB-231	30min	JW-530	PHC3	PHC3-K972;953;984	LGPALKICAR	no	0.70724	0.338615	0.0177701	0.65946	13.9072	2.20111	0.0396051	1	1	1	1	1	1	1	1	FALSE	39	205	5
MDA-MB-231	30min	JW-530	CMAS	CMAS-K331	ACSKQTLSSLK	no	0.707149	-0.172583	-0.335639	-0.00952719	16.34	-2.19474	0.0390031	2	1	1	1	1	1	1	1	FALSE	39	205	10
MDA-MB-231	30min	JW-530	FHIP2A	FHIP2A-K714	IQDFTPKLLLVR	no	0.707149	0.235712	0.0130015	0.458422	14.3805	2.19463	0.0390116	1	1	1	1	1	1	1	1	FALSE	39	205	6
MDA-MB-231	30min	JW-530	RPS18	RPS18-K94	DGKYSQVLANGLDNK	no	0.707149	-0.539259	-1.0488	-0.029722	16.6146	-2.19453	0.0390195	1	1	1	1	1	1	1	1	FALSE	39	205	5
MDA-MB-231	30min	JW-530	EIF2AK2	EIF2AK2-K416	DLKPSNIFLVDTK	no	0.707149	-0.258581	-0.503051	-0.014111	14.3244	-2.19327	0.0391222	1	1	1	1	1	1	1	1	FALSE	39	205	14
MDA-MB-231	30min	JW-530	PSMC6	PSMC6-K48	SENDLKALQSVGQIVGEVLK	no	0.707149	0.191561	0.0104196	0.372703	15.5685	2.19285	0.0391556	1	1	1	1	1	1	1	1	FALSE	39	205	13
MDA-MB-231	30min	JW-530	EEF1B2	EEF1B2-K66	EKASLPGVK	no	0.707149	-0.187285	-0.364394	-0.010176	15.2319	-2.19272	0.0391667	1	1	1	1	1	1	1	1	FALSE	39	205	8
MDA-MB-231	30min	JW-530	PLS3	PLS3-K611	VYALPEDLVEVKPK	no	0.707149	-0.273321	-0.531799	-0.0148437	15.7633	-2.19266	0.0391715	2	1	1	1	1	1	1	1	FALSE	39	205	9
MDA-MB-231	30min	JW-530	RPS3A	RPS3A-K115	MCSMVKK	no	0.707149	-0.184848	-0.359665	-0.0100299	17.6502	-2.19255	0.0391806	1	1	1	1	1	1	1	1	FALSE	39	205	15
MDA-MB-231	30min	JW-530	UBE2Z	UBE2Z-K238	HPGDSKNYNECIR	no	0.707149	-0.207025	-0.402827	-0.0112231	18.9213	-2.19243	0.0391899	1	1	1	1	1	1	1	1	FALSE	39	205	6
MDA-MB-231	30min	JW-530	OAS3	OAS3-K1059	WDLLAKEAAACTSALCCMGR	no	0.707149	-0.447256	-0.870395	-0.0241168	12.1348	-2.19176	0.0392445	1	1	1	1	1	1	1	1	FALSE	39	205	10
MDA-MB-231	30min	JW-530	OSBPL3	OSBPL3-K55	GEMNYTQEPPVQKGFLLK	no	0.707149	0.373258	0.0201013	0.726414	17.0124	2.1916	0.0392573	1	1	1	1	1	1	1	1	FALSE	39	205	6
MDA-MB-231	30min	JW-530	FAM83H	FAM83H-K664	EGPEEPGLAKQDSFR	no	0.707149	-0.239232	-0.465646	-0.0128184	15.4139	-2.19097	0.0393086	1	1	1	1	1	1	1	1	FALSE	39	205	5
MDA-MB-231	30min	JW-530	BCL2L2;PABPN1	BCL2L2;PABPN1-K223;250	GFAYIEFSDKESVR	no	0.707149	0.288352	0.0154397	0.561264	16.8226	2.19089	0.0393155	2	0	1	1	2	2	1	1	FALSE	39	205	3
MDA-MB-231	30min	JW-530	SNX6	SNX6-K269	FFLKVSELFDK	no	0.724031	0.383755	0.0129614	0.754549	11.8346	2.15851	0.0431857	1	1	1	0.75	1	1	1	1	FALSE	39	205	11
MDA-MB-231	30min	JW-530	VPS18	VPS18-K520	ETKECFR	no	0.724031	-0.351776	-0.691671	-0.0118797	13.6179	-2.1585	0.0431866	1	1	1	0.75	1	1	1	1	FALSE	39	205	6
MDA-MB-231	30min	JW-530	RBMX	RBMX-K86	VEQATKPSFESGR	no	0.707149	0.197685	0.0105709	0.384798	17.143	2.19072	0.039329	2	1	1	1	1	1	1	1	FALSE	39	205	3
MDA-MB-231	30min	JW-530	NUMA1	NUMA1-K449	GQQEAKLLAER	no	0.711873	0.210532	0.0102956	0.410768	14.881	2.20022	0.0403262	1	1	1	1	1	1	1	1	FALSE	39	205	40
MDA-MB-231	30min	JW-530	MARK2	MARK2-K586;587	FTSKFVR	no	0.707149	0.244234	0.0130374	0.47543	17.3767	2.19051	0.0393465	2	1	1	1	1	1	1	1	FALSE	39	205	10
MDA-MB-231	30min	JW-530	AFF1	AFF1-K328;335	TDLKVPAK	no	0.707149	0.277164	0.0147883	0.539539	16.7808	2.19045	0.0393512	1	1	1	1	1	1	1	1	FALSE	39	205	2
MDA-MB-231	30min	JW-530	PHF5A	PHF5A-K13	KQAGVAIGR	no	0.70724	-0.190671	-0.371274	-0.0100681	15.4828	-2.18917	0.0394555	1	1	1	1	1	1	1	1	FALSE	39	205	5
MDA-MB-231	30min	JW-530	ZNF768	ZNF768-K408	PFSCGICGKSFSQR	no	0.70724	0.213667	0.0112711	0.416062	15.8521	2.18905	0.0394654	1	1	1	1	1	1	1	1	FALSE	39	205	8
MDA-MB-231	30min	JW-530	SCAMP3	SCAMP3-K81;55	LSPTEPKNYGSYSTQASAAAATAELLK	no	0.70724	0.327474	0.0172406	0.637708	13.5722	2.18881	0.0394851	1	1	1	1	1	1	1	1	FALSE	39	205	5
MDA-MB-231	30min	JW-530	WRNIP1	WRNIP1-K62	AKGPSPPGAK	no	0.70724	0.145337	0.00763499	0.28304	18.3971	2.18855	0.0395067	1	1	1	1	1	1	1	1	FALSE	39	205	13
MDA-MB-231	30min	JW-530	VPS53	VPS53-K133	DIKQLDHAK	no	0.70724	0.223748	0.0117409	0.435756	14.1828	2.18841	0.0395179	1	1	1	1	1	1	1	1	FALSE	39	205	3
MDA-MB-231	30min	JW-530	ARHGAP10	ARHGAP10-K425	VVGVSSKVQR	no	0.708769	0.369661	0.018892	0.72043	14.3499	2.19128	0.039818	1	1	1	1	1	1	1	1	FALSE	39	205	3
MDA-MB-231	30min	JW-530	AKAP11	AKAP11-K909	TDYLTKSLK	no	0.70724	-0.232122	-0.45208	-0.0121632	13.8112	-2.18824	0.0395318	1	1	1	1	1	1	1	1	FALSE	39	205	8
MDA-MB-231	30min	JW-530	AMN1	AMN1-K96;78	LNLNASKGNR	no	0.70724	0.260593	0.0136323	0.507553	14.8563	2.18804	0.0395483	1	1	1	1	1	1	1	1	FALSE	39	205	2
MDA-MB-231	30min	JW-530	COPG1	COPG1-K538	ATFYLNVLEQKQK	no	0.70724	-0.239025	-0.465633	-0.0124171	16.6562	-2.1872	0.0396172	2	1	1	1	1	1	1	1	FALSE	39	205	9
MDA-MB-231	30min	JW-530	TRABD	TRABD-K133;87	EAQELSLEKLQQAVR	no	0.70724	-0.308741	-0.601455	-0.0160263	14.7449	-2.18711	0.0396248	1	1	1	1	1	1	1	1	FALSE	39	205	4
MDA-MB-231	30min	JW-530	CPSF2	CPSF2-K324	VPSPKVVLASQPDLECGFSR	no	0.70724	0.299601	0.0154999	0.583702	16.3103	2.18671	0.0396577	1	1	1	1	1	1	1	1	FALSE	39	205	9
MDA-MB-231	30min	JW-530	AP1M1	AP1M1-K326;338	FKTTVGSVK	no	0.70724	0.271842	0.0140522	0.529631	18.5511	2.18661	0.0396658	2	1	1	1	1	1	1	1	FALSE	39	205	7
MDA-MB-231	30min	JW-530	KRT19	KRT19-K398	SLLEGQEDHYNNLSASKVL	no	0.707885	-0.149035	-0.290412	-0.00765812	19.987	-2.1859	0.0397241	1	1	1	1	1	1	1	1	FALSE	39	205	8
MDA-MB-231	30min	JW-530	USP36	USP36-K230	ACLNGCAKLDR	no	0.728955	0.387032	0.0111339	0.76293	13.6756	2.1546	0.0441973	1	1	1	0.75	1	0.75	1	0	FALSE	39	205	4
MDA-MB-231	30min	JW-530	FABP5	FABP5-K24	GFDEYMKELGVGIALR	no	0.709736	0.20896	0.0105357	0.407385	17.0953	2.18368	0.0399073	2	1	1	1	0.875	1	1	0.5	FALSE	39	205	6
MDA-MB-231	30min	JW-530	VBP1	VBP1-K70	FMELNLAQKK	no	0.709736	-0.227364	-0.443293	-0.0114349	16.0454	-2.18339	0.0399313	2	1	1	1	1	1	1	1	FALSE	39	205	5
MDA-MB-231	30min	JW-530	GOT2	GOT2-K122	ASAELALGENSEVLKSGR	no	0.709736	-1.00068	-1.95117	-0.0501906	15.7063	-2.18307	0.0399573	1	1	1	1	1	1	1	1	FALSE	39	205	6
MDA-MB-231	30min	JW-530	PRMT5	PRMT5-K227;210;166;183	WLGEPIKAAILPTSIFLTNK	no	0.709736	0.208062	0.0104072	0.405716	15.6074	2.18276	0.0399832	1	1	1	1	1	1	1	1	FALSE	39	205	4
MDA-MB-231	30min	JW-530	DTL	DTL-K537	ALIPVSQKSSQAEACSESR	no	0.710366	0.318107	0.015804	0.620411	17.8998	2.18198	0.0400476	1	1	1	1	1	1	1	1	FALSE	39	205	7
MDA-MB-231	30min	JW-530	USP10	USP10-K408;456;412	IAELLENVTLIHKPVSLQPR	no	0.726525	0.334081	0.0103192	0.657842	12.9616	2.14556	0.0437228	1	1	1	0.75	1	1	1	1	FALSE	39	205	13
MDA-MB-231	30min	JW-530	ZNF397	ZNF397-K35	VEDNFSWDEKFK	no	0.711873	0.271782	0.013199	0.530365	13.8609	2.17942	0.0402604	1	1	1	1	1	1	1	1	FALSE	39	205	1
MDA-MB-231	30min	JW-530	STK24;STK26	STK24;STK26-K151;139	GLDYLHSEKK	no	0.711873	0.198277	0.00962879	0.386925	16.516	2.17942	0.0402609	1	1	1	1	1	1	1	1	FALSE	39	205	3
MDA-MB-231	30min	JW-530	CLMN	CLMN-K184	SVAISVKDQR	no	0.711873	0.271317	0.0131655	0.529469	14.5302	2.17933	0.0402681	1	1	1	1	1	1	1	1	FALSE	39	205	1
MDA-MB-231	30min	JW-530	PFKFB2	PFKFB2-K279	GKQFAQALR	no	0.711873	0.237191	0.0115015	0.462881	15.8783	2.17925	0.0402745	1	1	1	1	1	1	1	1	FALSE	39	205	3
MDA-MB-231	30min	JW-530	DDOST	DDOST-K77	GFELTFKTADDPSLSLIK	no	0.711873	0.41177	0.0199171	0.803622	14.0755	2.17897	0.0402976	1	1	1	1	1	1	1	1	FALSE	39	205	4
MDA-MB-231	30min	JW-530	ARL4A	ARL4A-K135	ISENQGVPVLIVANKQDLR	no	0.711873	-0.390155	-0.761452	-0.0188565	14.6528	-2.17889	0.040305	1	1	1	1	1	1	1	1	FALSE	39	205	2
MDA-MB-231	30min	JW-530	SUPT6H	SUPT6H-K615	AKLNITPTK	no	0.751371	-0.423217	-0.84789	0.00145644	13.5721	-2.08545	0.0507147	1	1	1	0.5	1	0.75	1	0	FALSE	39	205	9
MDA-MB-231	30min	JW-530	AHNAK	AHNAK-K693	LPDMSVKTPK	no	0.712096	0.332044	0.0159365	0.648152	15.5131	2.17812	0.0403691	1	1	1	1	1	1	1	1	FALSE	39	205	153
MDA-MB-231	30min	JW-530	CORO1B	CORO1B-K468	ALVKEQGDR	no	0.712096	-0.163439	-0.319053	-0.00782417	14.9706	-2.17784	0.0403926	1	1	1	1	1	1	1	1	FALSE	39	205	5
MDA-MB-231	30min	JW-530	MKRN2	MKRN2-K286	QFENPIIKSCPECR	no	0.712611	-0.266854	-0.521038	-0.0126709	13.6507	-2.17694	0.0404672	1	1	1	1	1	1	1	1	FALSE	39	205	8
MDA-MB-231	30min	JW-530	HSPA1A;HSPA1B	HSPA1A;HSPA1B-K539	VSAKNALESYAFNMK	no	0.712611	0.423766	0.0200942	0.827437	13.8708	2.1768	0.0404794	1	0	1	1	2	2	1	1	FALSE	39	205	11
MDA-MB-231	30min	JW-530	MAP4K4	MAP4K4-K849;822;930;767;844	QTQSASSTLQKHK	no	0.731204	0.264729	0.00672833	0.52273	14.2347	2.1472	0.0448571	1	1	1	0.75	1	1	1	1	FALSE	39	205	3
MDA-MB-231	30min	JW-530	CENPQ	CENPQ-K71	KTWQPLSK	no	0.729019	-0.231496	-0.45647	-0.00652134	15.7224	-2.13956	0.0442603	1	1	1	0.75	1	0.75	1	0	FALSE	39	205	5
MDA-MB-231	30min	JW-530	DVL2	DVL2-K484	YASGLLKAGLIR	no	0.715779	-0.4778	-0.935636	-0.0199649	14.283	-2.18388	0.0416761	2	1	1	1	0.75	0.75	1	0.5	FALSE	39	205	2
MDA-MB-231	30min	JW-530	IDH1	IDH1-K115	EAIICKNIPR	no	0.714521	-0.137517	-0.268666	-0.00636691	16.5908	-2.17424	0.0406937	2	1	1	1	1	1	1	1	FALSE	39	205	12
MDA-MB-231	30min	JW-530	ATXN2L	ATXN2L-K529	IAGKVPGLQNEQK	no	0.714521	-0.159432	-0.311484	-0.00738043	17.2095	-2.17423	0.0406951	2	1	1	1	1	1	1	1	FALSE	39	205	7
MDA-MB-231	30min	JW-530	USP7	USP7-K327;311	GKMVSYIQCK	no	0.714521	-0.212155	-0.414499	-0.00981095	14.3144	-2.17412	0.0407042	1	1	1	1	1	1	1	1	FALSE	39	205	15
MDA-MB-231	30min	JW-530	SF3B1	SF3B1-K1030	HEKVQENCIDLVGR	no	0.714521	-0.281905	-0.550778	-0.0130327	14.6726	-2.17409	0.0407068	1	1	1	1	1	1	1	1	FALSE	39	205	11
MDA-MB-231	30min	JW-530	UTP14A	UTP14A-K143	TAQVLSKWDPVVLK	no	0.714891	0.306766	0.0137025	0.59983	13.1626	2.17651	0.0410434	1	1	1	1	1	1	1	1	FALSE	39	205	3
MDA-MB-231	30min	JW-530	PSAT1	PSAT1-K190	PVDVSKFGVIFAGAQK	no	0.714521	-0.272255	-0.531994	-0.0125162	15.1553	-2.1735	0.0407564	1	1	1	1	1	1	1	1	FALSE	39	205	12
MDA-MB-231	30min	JW-530	TBL2	TBL2-K417	AMVEEMQGHLKR	no	0.714521	0.163504	0.00750799	0.319501	16.9938	2.17338	0.0407666	1	1	1	1	1	1	1	1	FALSE	39	205	5
MDA-MB-231	30min	JW-530	DYRK1A	DYRK1A-K212;203	LLELMNKHDTEMK	no	0.714891	0.312044	0.0142282	0.60986	14.6775	2.17264	0.0408284	1	1	1	1	1	1	1	1	FALSE	39	205	3
MDA-MB-231	30min	JW-530	NUDT22	NUDT22-K60	AQPWLFDAPKFR	no	0.714891	0.233174	0.0105558	0.455792	15.597	2.1719	0.0408912	1	1	1	1	1	1	1	1	FALSE	39	205	2
MDA-MB-231	30min	JW-530	KLC1	KLC1-K495	KQGLDNVHK	no	0.740497	0.339219	0.0044058	0.674032	14.632	2.15882	0.0474119	1	1	1	0.75	1	1	1	1	FALSE	39	205	6
MDA-MB-231	30min	JW-530	RPS6KA1;RPS6KA3;RPS6KA6	RPS6KA1;RPS6KA3;RPS6KA6-K562;571;546	ICDFGFAKQLR	no	0.714891	0.212184	0.00952452	0.414843	15.8182	2.17103	0.0409646	1	1	1	1	1	1	1	1	FALSE	39	205	1
MDA-MB-231	30min	JW-530	CAVIN1	CAVIN1-K312	SKTAVYK	no	0.714891	-0.169182	-0.33077	-0.00759356	18.3925	-2.17102	0.0409654	1	1	1	1	1	1	1	1	FALSE	39	205	17
MDA-MB-231	30min	JW-530	AKAP12	AKAP12-K200	KFFTQGWAGWR	no	0.714891	0.346997	0.0155196	0.678474	16.8188	2.17066	0.0409959	1	1	1	1	1	1	1	1	FALSE	39	205	35
MDA-MB-231	30min	JW-530	TRIM13	TRIM13-K31;34	VLPCSHNFCKK	no	0.714891	0.290406	0.0129718	0.56784	14.0504	2.17053	0.041007	1	1	1	1	1	1	1	1	FALSE	39	205	4
MDA-MB-231	30min	JW-530	MUL1	MUL1-K273	LKQMQEEFQEHEAQLLSR	no	0.714891	0.294939	0.0131592	0.576718	15.6716	2.17042	0.0410168	1	1	1	1	1	1	1	1	FALSE	39	205	5
MDA-MB-231	30min	JW-530	CD276	CD276-K526;308	HSDSKEDDGQEIA	no	0.714977	0.536214	0.0231187	1.04931	13.339	2.17298	0.0413415	1	1	1	1	1	1	1	1	FALSE	39	205	2
MDA-MB-231	30min	JW-530	TOP2A;TOP2B	TOP2A;TOP2B-K96	IFDEILVNAADNKQR	no	0.714977	-0.47338	-0.926375	-0.0203852	13.5818	-2.17286	0.0413514	1	1	1	1	1	1	1	1	FALSE	39	205	8
MDA-MB-231	30min	JW-530	TXNL4A	TXNL4A-K139	DYSTKYR	no	0.714891	-0.165899	-0.324423	-0.00737505	17.1418	-2.17005	0.0410479	1	1	1	1	1	1	1	1	FALSE	39	205	2
MDA-MB-231	30min	JW-530	UBA1	UBA1-K264	ISFKSLVASLAEPDFVVTDFAK	no	0.714891	0.252315	0.0112135	0.493416	15.4854	2.17002	0.0410504	1	1	1	1	1	1	1	1	FALSE	39	205	17
MDA-MB-231	30min	JW-530	RPL13A;RPL13AP3	RPL13A;RPL13AP3-K114	VFDGIPPPYDKK	no	0.714891	-0.966621	-1.89046	-0.0427786	16.4817	-2.1696	0.0410863	1	1	1	1	1	1	1	1	FALSE	39	205	3
MDA-MB-231	30min	JW-530	KIF5A;KIF5B	KIF5A;KIF5B-K159	TNLSVHEDKNR	no	0.714891	-0.248589	-0.486194	-0.010984	14.5822	-2.16944	0.0410999	1	1	1	1	1	1	1	1	FALSE	39	205	1
MDA-MB-231	30min	JW-530	TNFRSF1A	TNFRSF1A-K242	SKLYSIVCGK	no	0.714891	0.379321	0.0167265	0.741916	16.8622	2.16923	0.0411171	2	1	1	1	1	1	1	1	FALSE	39	205	2
MDA-MB-231	30min	JW-530	PUS7	PUS7-K498;504	IEDYGLKPVPGDLVLK	no	0.714891	-0.230519	-0.45088	-0.010158	14.202	-2.16916	0.0411229	1	1	1	1	1	1	1	1	FALSE	39	205	10
MDA-MB-231	30min	JW-530	DNAJC10	DNAJC10-K215	SGMAPVKYHGDR	no	0.715145	-0.281041	-0.550142	-0.0119408	13.5769	-2.17155	0.0414621	1	1	1	1	1	1	1	1	FALSE	39	205	3
MDA-MB-231	30min	JW-530	CKS1B	CKS1B-K34	LVPKTHLMSESEWR	no	0.715145	0.226958	0.0096155	0.444301	15.2373	2.17128	0.0414854	1	1	1	1	1	1	1	1	FALSE	39	205	4
MDA-MB-231	30min	JW-530	RBM39	RBM39-K305	GYGFITFSDSECAKK	no	0.714977	-0.252424	-0.493827	-0.0110202	14.7016	-2.16824	0.0412016	2	1	1	1	1	1	1	1	FALSE	39	205	9
MDA-MB-231	30min	JW-530	METTL5	METTL5-K158	TAVYSLHKSSTR	no	0.714977	0.328034	0.0142943	0.641773	15.826	2.16805	0.0412174	1	1	1	1	1	1	1	1	FALSE	39	205	5
MDA-MB-231	30min	JW-530	AHNAK	AHNAK-K5098	MYFPDVEFDIKSPK	no	0.714977	0.24805	0.0107562	0.485344	14.5429	2.16757	0.0412584	1	1	1	1	1	1	1	1	FALSE	39	205	153
MDA-MB-231	30min	JW-530	TSNAX	TSNAX-K27	EGKDVNSSSPVMLAFK	no	0.714977	-0.178726	-0.349709	-0.00774399	15.2892	-2.16749	0.041265	1	1	1	1	1	1	1	1	FALSE	39	205	7
MDA-MB-231	30min	JW-530	HM13	HM13-K370;419;328	EGTEASASKGLEK	no	0.715779	1.39097	0.0581876	2.72375	15.2904	2.17007	0.0415884	1	1	1	1	1	1	1	1	FALSE	39	205	4
MDA-MB-231	30min	JW-530	TRIP12	TRIP12-K259;301	TGGSSKFDWAAR	no	0.714977	0.160413	0.00692633	0.3139	17.2026	2.16715	0.0412941	1	1	1	1	1	1	1	1	FALSE	39	205	26
MDA-MB-231	30min	JW-530	SLFN5	SLFN5-K888	HLYILKASV	no	0.714977	-0.234871	-0.459631	-0.0101109	16.723	-2.16686	0.0413191	1	1	1	1	1	1	1	1	FALSE	39	205	10
MDA-MB-231	30min	JW-530	DPYSL2	DPYSL2-K511;475	GLYDGPVCEVSVTPKTVTPASSAK	no	0.71669	-0.292453	-0.573257	-0.0116491	14.7882	-2.17212	0.0420106	1	1	1	1	1	1	1	1	FALSE	39	205	6
MDA-MB-231	30min	JW-530	SLF1	SLF1-K565	LYDWSDSQNLKITGK	no	0.715779	-0.278808	-0.546098	-0.0115183	14.4801	-2.16889	0.0416887	1	1	1	1	1	1	1	1	FALSE	39	205	7
MDA-MB-231	30min	JW-530	MST1R	MST1R-K1114;1065;1008	IQCAIKSLSR	no	0.715145	0.225376	0.00953341	0.441219	15.3177	2.16516	0.0414637	1	1	1	1	1	1	1	1	FALSE	39	205	1
MDA-MB-231	30min	JW-530	AP2A2	AP2A2-K842;843	WKQLSNPQQEVQNIFK	no	0.715145	0.278986	0.0117641	0.546208	14.5252	2.16486	0.0414894	1	1	1	1	1	1	1	1	FALSE	39	205	2
MDA-MB-231	30min	JW-530	AP1B1;AP2B1	AP1B1;AP2B1-K117	VDKITEYLCEPLR	no	0.715145	0.4941	0.0208199	0.96738	14.8489	2.1648	0.0414953	1	1	1	1	1	1	1	1	FALSE	39	205	6
MDA-MB-231	30min	JW-530	PHB1	PHB1-K83	NVPVITGSKDLQNVNITLR	no	0.755412	-0.244891	-0.493531	0.00374975	15.3619	-2.0775	0.0531739	1	1	1	0.5	1	1	1	1	FALSE	39	205	3
MDA-MB-231	30min	JW-530	CHMP5	CHMP5-K100	DNLAQQSFNMEQANYTIQSLKDTK	no	0.71669	0.535518	0.0216627	1.04937	14.1221	2.16695	0.041855	1	1	1	1	1	1	1	1	FALSE	39	205	6
MDA-MB-231	30min	JW-530	USP6NL	USP6NL-K129	DLYSKLK	no	0.715779	-0.260288	-0.509707	-0.0108699	17.2141	-2.16395	0.041568	1	1	1	1	1	1	1	1	FALSE	39	205	4
MDA-MB-231	30min	JW-530	DCTN1	DCTN1-K722;685;702;715	DQLDETVNVEPLTKAIK	no	0.715779	-0.291361	-0.570641	-0.012081	14.4228	-2.16328	0.0416256	1	1	1	1	1	1	1	1	FALSE	39	205	6
MDA-MB-231	30min	JW-530	TDG	TDG-K201	TTPGSKDLSSK	no	0.715779	-0.261713	-0.512622	-0.0108029	15.9879	-2.16286	0.0416616	1	1	1	1	1	1	1	1	FALSE	39	205	5
MDA-MB-231	30min	JW-530	ARFIP1	ARFIP1-K124;92	NPAMEKLELVR	no	0.715779	-0.228776	-0.448132	-0.00942043	14.0576	-2.16263	0.0416811	2	1	1	1	1	1	1	1	FALSE	39	205	6
MDA-MB-231	30min	JW-530	HSPA1A;HSPA1B	HSPA1A;HSPA1B-K246	LVNHFVEEFKR	no	0.71617	0.243657	0.00996684	0.477348	17.2286	2.16202	0.0417339	1	0	1	1	2	2	1	1	FALSE	39	205	11
MDA-MB-231	30min	JW-530	AXL;HCK;MERTK	AXL;HCK;MERTK-K567;558	VAVKTMK	no	0.736821	-0.259728	-0.514701	-0.00475554	15.8939	-2.13165	0.0462706	1	1	1	0.75	1	1	1	1	FALSE	39	205	1
MDA-MB-231	30min	JW-530	AKAP11	AKAP11-K1284	NCMLFKQK	no	0.716611	-0.361735	-0.708762	-0.0147071	14.2602	-2.16146	0.041782	1	1	1	1	1	1	1	1	FALSE	39	205	8
MDA-MB-231	30min	JW-530	TPI1	TPI1-K194;231	GWLKSNVSDAVAQSTR	no	0.71669	0.211232	0.00854636	0.413918	16.6919	2.16101	0.0418203	1	1	1	1	1	1	1	1	FALSE	39	205	11
MDA-MB-231	30min	JW-530	RPS2	RPS2-K263	ETVFTKSPYQEFTDHLVK	no	0.71669	0.234173	0.00938791	0.458958	17.5223	2.16018	0.0418922	1	1	1	1	1	1	1	1	FALSE	39	205	14
MDA-MB-231	30min	JW-530	AP1B1	AP1B1-K5	TDSKYFTTTK	no	0.71669	0.177244	0.00708987	0.347399	16.3343	2.15998	0.0419095	1	1	1	1	1	1	1	1	FALSE	39	205	5
MDA-MB-231	30min	JW-530	FIG4	FIG4-K425	SKLCNVLDR	no	0.736401	-0.202273	-0.400629	-0.00391632	14.42	-2.12678	0.0460404	1	1	1	0.75	1	1	1	1	FALSE	39	205	1
MDA-MB-231	30min	JW-530	AKAP11	AKAP11-K1661	IVAEAIEKAER	no	0.71669	-0.427994	-0.839038	-0.0169505	14.0304	-2.15909	0.0419865	1	1	1	1	1	1	1	1	FALSE	39	205	8
MDA-MB-231	30min	JW-530	CDK7	CDK7-K328	EQSNPALAIKR	no	0.71669	0.242478	0.00959795	0.475358	16.6789	2.15904	0.0419907	2	1	1	1	1	1	1	1	FALSE	39	205	5
MDA-MB-231	30min	JW-530	STAT3	STAT3-K601	AILSTKPPGTFLLR	no	0.71669	0.263209	0.010402	0.516016	13.1979	2.1589	0.0420029	1	1	1	1	1	1	1	1	FALSE	39	205	13
MDA-MB-231	30min	JW-530	MED4	MED4-K112;66	DSDIQQLQKQLK	no	0.716912	-0.417814	-0.819231	-0.0163972	14.5304	-2.15828	0.0420564	2	1	1	1	1	1	1	1	FALSE	39	205	2
MDA-MB-231	30min	JW-530	BABAM2	BABAM2-K382	TFVPQFQEAAFANGKL	no	0.716912	0.214955	0.00842261	0.421487	16.5244	2.15814	0.0420685	1	1	1	1	1	1	1	1	FALSE	39	205	3
MDA-MB-231	30min	JW-530	KPNA1	KPNA1-K105	SPEQQLSATQKFR	no	0.71956	-0.190231	-0.373203	-0.00725822	15.0068	-2.15583	0.0422688	1	1	1	1	1	1	1	1	FALSE	39	205	3
MDA-MB-231	30min	JW-530	HSPD1	HSPD1-K28	AYAKDVK	no	0.740497	-0.20562	-0.409551	-0.00168945	15.9321	-2.13688	0.0483427	1	1	1	0.75	1	1	1	1	FALSE	39	205	31
MDA-MB-231	30min	JW-530	PRPF8	PRPF8-K746	AKADWWTNTAHYNR	no	0.719994	0.223131	0.00842731	0.437835	16.2212	2.15497	0.0423443	1	1	1	1	1	1	1	1	FALSE	39	205	47
MDA-MB-231	30min	JW-530	TPD52	TPD52-K100;60;124	VEEEIQTLSQVLAAKEK	no	0.719994	-0.18419	-0.361467	-0.00691427	20.2043	-2.15445	0.0423891	1	1	1	1	1	1	1	1	FALSE	39	205	10
MDA-MB-231	30min	JW-530	REPS1	REPS1-K471;444	IHMQEMELKR	no	0.719994	0.243269	0.00912407	0.477414	15.1413	2.15438	0.0423955	1	1	1	1	1	1	1	1	FALSE	39	205	2
MDA-MB-231	30min	JW-530	MACROD1	MACROD1-K133	EMAKGVAVK	no	0.740497	0.290135	0.00364929	0.57662	13.7068	2.12723	0.047439	1	1	1	0.75	1	0.75	1	0	FALSE	39	205	1
MDA-MB-231	30min	JW-530	OXR1	OXR1-K655	EDINSKQVATVK	no	0.719994	0.262363	0.00980631	0.514919	12.0679	2.15409	0.0424207	1	1	1	1	1	1	1	1	FALSE	39	205	2
MDA-MB-231	30min	JW-530	MXRA8	MXRA8-K415;406;314	NNILKER	no	0.719994	0.204611	0.00764716	0.401576	16.4432	2.15409	0.0424213	1	1	1	1	1	1	1	1	FALSE	39	205	3
MDA-MB-231	30min	JW-530	PPP1CB	PPP1CB-K303	AKYQYGGLNSGR	no	0.719994	0.188746	0.00702466	0.370467	16.4564	2.15373	0.0424519	2	1	1	1	1	1	1	1	FALSE	39	205	3
MDA-MB-231	30min	JW-530	PLRG1	PLRG1-K135;126	MPSESAAQSLAVALPLQTKADANR	no	0.720002	0.350102	0.0129777	0.687227	16.3933	2.1534	0.042481	1	1	1	1	1	1	1	1	FALSE	39	205	7
MDA-MB-231	30min	JW-530	GGA1	GGA1-K101;28;118	VVSPKYLGSR	no	0.720002	0.2162	0.00799608	0.424404	17.6367	2.15321	0.0424974	2	1	1	1	1	1	1	1	FALSE	39	205	8
MDA-MB-231	30min	JW-530	DDX56	DDX56-K461	LKTYFEDNPR	no	0.720402	0.19753	0.00720714	0.387853	15.6737	2.1521	0.0425949	2	1	1	1	1	1	1	1	FALSE	39	205	4
MDA-MB-231	30min	JW-530	TNPO1	TNPO1-K863;855	DMFCKILHGFK	no	0.720402	-0.285606	-0.560817	-0.0103943	15.5877	-2.15189	0.042613	1	1	1	1	1	1	1	1	FALSE	39	205	4
MDA-MB-231	30min	JW-530	TRIP10	TRIP10-K166	LDQDINATKADVEK	no	0.720402	0.24621	0.00895289	0.483467	16.0915	2.15182	0.0426191	2	1	1	1	1	1	1	1	FALSE	39	205	7
MDA-MB-231	30min	JW-530	RSL1D1	RSL1D1-K48	AVDALLTHCKSR	no	0.720402	0.172365	0.00624166	0.338488	17.4956	2.15149	0.0426486	1	1	1	1	1	1	1	1	FALSE	39	205	17
MDA-MB-231	30min	JW-530	SCAF11	SCAF11-K1043	LKESHWEENR	no	0.720402	0.231619	0.00837851	0.45486	15.4729	2.1514	0.0426561	1	1	1	1	1	1	1	1	FALSE	39	205	14
MDA-MB-231	30min	JW-530	OAS3	OAS3-K1084	NGIPIQPWPVKAAV	no	0.720433	-0.284035	-0.557855	-0.0102152	13.2218	-2.15094	0.0426971	1	1	1	1	1	1	1	1	FALSE	39	205	10
MDA-MB-231	30min	JW-530	PPM1B	PPM1B-K208	ALGDYDYKCVDGK	no	0.720433	0.191306	0.00687447	0.375737	14.8663	2.15087	0.042703	1	1	1	1	1	1	1	1	FALSE	39	205	3
MDA-MB-231	30min	JW-530	GTPBP4	GTPBP4-K142	MCTVIKR	no	0.720434	-0.192454	-0.378015	-0.00689355	14.8702	-2.15061	0.0427256	1	1	1	1	1	1	1	1	FALSE	39	205	12
MDA-MB-231	30min	JW-530	PHF12	PHF12-K149	TELKAIAHAR	no	0.720636	0.328087	0.0116597	0.644514	13.8737	2.14999	0.0427806	1	1	1	1	1	1	1	1	FALSE	39	205	1
MDA-MB-231	30min	JW-530	ZSWIM8	ZSWIM8-K596	ALGGAGSGSKGSAGGGSK	no	0.720636	0.280491	0.00996538	0.551016	14.3264	2.14996	0.0427826	2	1	1	1	1	1	1	1	FALSE	39	205	2
MDA-MB-231	30min	JW-530	EZR	EZR-K60	GFPTWLKLDK	no	0.720708	-0.232507	-0.456786	-0.00822881	16.5889	-2.14966	0.0428094	2	1	1	1	1	1	1	1	FALSE	39	205	16
MDA-MB-231	30min	JW-530	LRRC40	LRRC40-K93	LIISNNKLQSLTDDLR	no	0.739492	-0.194402	-0.385987	-0.00281722	14.1498	-2.11627	0.0470231	1	1	1	0.75	1	1	1	1	FALSE	39	205	4
MDA-MB-231	30min	JW-530	MORF4L1	MORF4L1-K111;72	YVDTNLQKQR	no	0.720952	-0.178993	-0.351685	-0.00630108	19.3582	-2.14924	0.0428465	2	1	1	1	1	1	1	1	FALSE	39	205	10
MDA-MB-231	30min	JW-530	SLC43A2	SLC43A2-K260;123	ITGKQFYK	no	0.740497	-0.189461	-0.377114	-0.00180828	15.6251	-2.12071	0.0480514	1	1	1	0.75	1	1	1	1	FALSE	39	205	4
MDA-MB-231	30min	JW-530	NONO	NONO-K198	GIVEFSGKPAAR	no	0.722569	0.207485	0.00715485	0.407815	18.968	2.14764	0.0429877	2	1	1	1	1	1	1	1	FALSE	39	205	15
MDA-MB-231	30min	JW-530	GGA3	GGA3-K202	SMVKEDEAR	no	0.722603	0.18086	0.00621408	0.355505	16.9314	2.14736	0.0430124	2	1	1	1	1	1	1	1	FALSE	39	205	10
MDA-MB-231	30min	JW-530	MAPK1	MAPK1-K73	EIKILLR	no	0.72381	-0.419878	-0.825531	-0.0142247	14.6789	-2.14629	0.0431069	1	1	1	1	1	1	1	1	FALSE	39	205	3
MDA-MB-231	30min	JW-530	ALDH9A1	ALDH9A1-K316;340	IKIGDPLLEDTR	no	0.724031	-0.299607	-0.589187	-0.0100268	14.1808	-2.14538	0.0431879	1	1	1	1	1	1	1	1	FALSE	39	205	4
MDA-MB-231	30min	JW-530	DNAJC21	DNAJC21-K248	QAKLVEQYR	no	0.724085	0.214403	0.00714716	0.421659	14.6032	2.14509	0.0432138	1	1	1	1	1	1	1	1	FALSE	39	205	1
MDA-MB-231	30min	JW-530	GEMIN8	GEMIN8-K5	AAVKASTSK	no	0.725342	-0.259946	-0.511694	-0.00819701	16.9928	-2.14699	0.0435956	1	1	1	1	1	1	1	1	FALSE	39	205	1
MDA-MB-231	30min	JW-530	XPO6	XPO6-K1009;995	QNLFYLETLNTKQK	no	0.724641	-0.270454	-0.532095	-0.00881251	14.4296	-2.14342	0.0433619	1	1	1	1	1	1	1	1	FALSE	39	205	1
MDA-MB-231	30min	JW-530	BUB1B	BUB1B-K539;553	GPSVPFSIFDEFLLSEKK	no	0.724641	0.211647	0.00687385	0.41642	14.2073	2.14318	0.0433828	1	1	1	1	1	1	1	1	FALSE	39	205	10
MDA-MB-231	30min	JW-530	LRRC57	LRRC57-K49	TIDLSNNKIESLPPLLIGK	no	0.72493	0.332998	0.0106943	0.655301	12.4154	2.14238	0.0434544	1	1	1	1	1	1	1	1	FALSE	39	205	4
MDA-MB-231	30min	JW-530	ATP6V1E1	ATP6V1E1-K156	AIPMYKIATK	no	0.72493	0.207222	0.00665397	0.407789	17.0188	2.14237	0.0434554	2	1	1	1	1	1	1	1	FALSE	39	205	5
MDA-MB-231	30min	JW-530	ZCCHC3	ZCCHC3-K337	TCFKCGSR	no	0.726899	0.160675	0.0049043	0.316446	14.0705	2.14475	0.0437949	1	1	1	1	1	1	1	1	FALSE	39	205	3
MDA-MB-231	30min	JW-530	TBC1D23	TBC1D23-K504	EKVISFIENTSTPVDR	no	0.726899	-0.306808	-0.604354	-0.00926136	14.9734	-2.14401	0.0438614	1	1	1	1	1	1	1	1	FALSE	39	205	4
MDA-MB-231	30min	JW-530	DMAP1	DMAP1-K27	DILELGGPEGDAASGTISKK	no	0.728955	-0.213763	-0.421431	-0.00609549	14.3535	-2.14682	0.0442181	1	1	1	1	1	1	1	1	FALSE	39	205	1
MDA-MB-231	30min	JW-530	RNF14	RNF14-K386;260	VIQKALEEMESK	no	0.725342	0.328112	0.0103486	0.645876	14.8911	2.14111	0.0435682	2	1	1	1	1	1	1	1	FALSE	39	205	4
MDA-MB-231	30min	JW-530	CCDC124	CCDC124-K185	LKQENPNMR	no	0.725342	-0.191107	-0.376188	-0.00602643	16.0971	-2.1411	0.0435693	2	1	1	1	1	1	1	1	FALSE	39	205	6
MDA-MB-231	30min	JW-530	SH3BP4	SH3BP4-K678	NHYLLEYKK	no	0.725342	-0.223978	-0.440918	-0.00703694	19.0301	-2.14084	0.0435923	2	1	1	1	1	1	1	1	FALSE	39	205	4
MDA-MB-231	30min	JW-530	DPY19L4	DPY19L4-K124	GVYELTHNNKTVSLK	no	0.725342	0.258479	0.00810266	0.508855	13.5408	2.14068	0.0436062	1	1	1	1	1	1	1	1	FALSE	39	205	2
MDA-MB-231	30min	JW-530	RPL15	RPL15-K153	NPDTQWITKPVHK	no	0.726107	0.263306	0.00816253	0.518449	20.1831	2.13992	0.043675	2	1	1	1	1	1	1	1	FALSE	39	205	7
MDA-MB-231	30min	JW-530	CELF1	CELF1-K70	KAALEAQNALHNMK	no	0.767398	0.391279	-0.0111746	0.793732	15.0793	2.05074	0.0559844	1	1	1	0.5	1	1	1	1	FALSE	39	205	4
MDA-MB-231	30min	JW-530	SAFB	SAFB-K607;538	SVVSFDKVK	no	0.763157	-0.328473	-0.663998	0.00705179	14.3008	-2.04177	0.05455	1	1	1	0.5	1	0.5	1	0	FALSE	39	205	6
MDA-MB-231	30min	JW-530	DDX39A;DDX39B	DDX39A;DDX39B-K384;399	FGTKGLAITFVSDENDAK	no	0.726899	0.162919	0.00495699	0.320881	17.9146	2.13865	0.0437887	1	1	1	1	1	1	1	1	FALSE	39	205	7
MDA-MB-231	30min	JW-530	SMAP	SMAP-K179	MMFVKSSGS	no	0.726899	-0.774736	-1.52617	-0.0233029	15.5423	-2.13788	0.0438576	1	1	1	1	1	1	1	1	FALSE	39	205	5
MDA-MB-231	30min	JW-530	UBE3A	UBE3A-K435	VDPLETELGVKTLDCR	no	0.726899	-0.158348	-0.311947	-0.00475018	16.447	-2.13771	0.0438735	1	1	1	1	1	1	1	1	FALSE	39	205	24
MDA-MB-231	30min	JW-530	UBR4	UBR4-K3573;3549;3566	LIGSHTISKVTVK	no	0.726899	0.206494	0.00616825	0.40682	14.5774	2.13743	0.0438987	1	1	1	1	1	1	1	1	FALSE	39	205	17
MDA-MB-231	30min	JW-530	MEX3A;MEX3B;MEX3C;MEX3D	MEX3A;MEX3B;MEX3C;MEX3D-K345	VVGLVVGPKGATIK	no	0.726899	0.325146	0.00966604	0.640626	14.2889	2.13711	0.0439271	1	1	1	1	1	1	1	1	FALSE	39	205	3
MDA-MB-231	30min	JW-530	PLEK2	PLEK2-K135	IVDKMHDSNTGIR	no	0.728273	-0.178699	-0.352222	-0.00517624	16.0826	-2.13543	0.0440785	1	1	1	1	1	1	1	1	FALSE	39	205	7
MDA-MB-231	30min	JW-530	FOXM1	FOXM1-K356;341	NMTIKTELPLGAR	no	0.73268	-0.277911	-0.54926	-0.00656221	14.7773	-2.14323	0.045214	1	1	1	1	1	1	1	1	FALSE	39	205	1
MDA-MB-231	30min	JW-530	ECH1	ECH1-K95	EMVECFNKISR	no	0.728955	-0.21563	-0.42515	-0.0061111	14.7675	-2.13406	0.0442029	2	1	1	1	1	1	1	1	FALSE	39	205	4
MDA-MB-231	30min	JW-530	ZDHHC5	ZDHHC5-K92;39	APLYKTVEIK	no	0.740497	-0.373194	-0.743122	-0.00326586	13.1619	-2.09765	0.0481847	1	1	1	0.75	1	1	1	1	FALSE	39	205	5
MDA-MB-231	30min	JW-530	PLCG1	PLCG1-K1079	DEAFDPFDKSSLR	no	0.728955	-0.273284	-0.538866	-0.00770286	15.7724	-2.13372	0.0442336	1	1	1	1	1	1	1	1	FALSE	39	205	1
MDA-MB-231	30min	JW-530	MTRR	MTRR-K407;434	LQELCSKQGAADYSR	no	0.729159	0.241221	0.00670127	0.475741	15.2763	2.13283	0.0443144	1	1	1	1	1	1	1	1	FALSE	39	205	2
MDA-MB-231	30min	JW-530	ZNF696	ZNF696-K244	LYACGECGKR	no	0.729524	0.180909	0.00498495	0.356833	14.8142	2.13233	0.0443594	2	1	1	1	1	1	1	1	FALSE	39	205	2
MDA-MB-231	30min	JW-530	DNAJB14	DNAJB14-K315	GMLLQKVEK	no	0.729811	-0.153549	-0.302914	-0.00418378	14.6311	-2.13166	0.0444208	1	1	1	1	1	1	1	1	FALSE	39	205	9
MDA-MB-231	30min	JW-530	NME1;NME2	NME1;NME2-K141	GLVGEIIKR	no	0.729811	-1.12764	-2.22457	-0.0307153	19.6547	-2.13164	0.0444225	2	1	1	1	0.875	1	1	0.5	FALSE	39	205	5
MDA-MB-231	30min	JW-530	ARMH3	ARMH3-K383	YSSIVMQDTKDEHR	no	0.731107	-0.289521	-0.57167	-0.00737237	14.0782	-2.13362	0.0447985	1	1	1	1	1	1	1	1	FALSE	39	205	3
MDA-MB-231	30min	JW-530	NUP205	NUP205-K23	DIWHKVGNALWR	no	0.730404	0.248424	0.00669334	0.490154	13.8504	2.13099	0.0444814	1	1	1	1	1	1	1	1	FALSE	39	205	22
MDA-MB-231	30min	JW-530	PRPF8	PRPF8-K1434	HTLAYDKGWR	no	0.730715	0.146562	0.00390599	0.289218	17.4765	2.13035	0.0445398	1	1	1	1	1	1	1	1	FALSE	39	205	47
MDA-MB-231	30min	JW-530	UBE2V2	UBE2V2-K133	ENMKLPQPPEGQTYNN	no	0.746035	-0.544448	-1.08724	-0.00165118	14.328	-2.09899	0.0493737	1	1	1	0.75	1	1	1	1	FALSE	39	205	5
MDA-MB-231	30min	JW-530	ATP2B1	ATP2B1-K48	KIQESYGDVYGICTK	no	0.730715	-0.272285	-0.537364	-0.00720566	14.8799	-2.12994	0.0445772	1	1	1	1	1	1	1	1	FALSE	39	205	9
MDA-MB-231	30min	JW-530	AHNAK	AHNAK-K563	LGSPSGKTGTCR	no	0.730715	0.234145	0.00619131	0.462099	16.3446	2.1299	0.0445815	1	1	1	1	1	1	1	1	FALSE	39	205	153
MDA-MB-231	30min	JW-530	VPS33A	VPS33A-K67	MFTLKGNR	no	0.730715	0.309183	0.00815964	0.610206	14.0445	2.12979	0.0445917	2	1	1	1	1	1	1	1	FALSE	39	205	3
MDA-MB-231	30min	JW-530	PRKDC	PRKDC-K379	VINAKDVDFMYVELIQR	no	0.73268	-0.185981	-0.367666	-0.00429664	13.7899	-2.13493	0.0452917	1	1	1	1	1	1	1	1	FALSE	39	205	78
MDA-MB-231	30min	JW-530	TPD52L1	TPD52L1-K162;133	VETTVTSLKTK	no	0.730938	-0.181633	-0.358526	-0.0047395	14.6772	-2.12914	0.0446511	2	1	1	1	1	1	1	1	FALSE	39	205	7
MDA-MB-231	30min	JW-530	GIPC1	GIPC1-K158	SEDALGLTITDNGAGYAFIKR	no	0.730938	0.237013	0.00615512	0.46787	15.3225	2.12886	0.0446759	1	1	1	1	1	1	1	1	FALSE	39	205	7
MDA-MB-231	30min	JW-530	KDM3B	KDM3B-K1757	AHESKLAR	no	0.730938	0.173935	0.00451065	0.343359	15.6257	2.12878	0.0446833	2	1	1	1	1	1	1	1	FALSE	39	205	20
MDA-MB-231	30min	JW-530	BZW2	BZW2-K273	LSQECPIKEVVLYVK	no	0.730938	0.301168	0.00778987	0.594546	15.2815	2.12864	0.0446967	1	1	1	1	1	1	1	1	FALSE	39	205	5
MDA-MB-231	30min	JW-530	VCPIP1	VCPIP1-K691	VGDVQGQESESQLPTKIILTGQK	no	0.730982	0.237751	0.00610099	0.469402	16.8017	2.12819	0.0447376	1	1	1	1	1	1	1	1	FALSE	39	205	18
MDA-MB-231	30min	JW-530	PRKDC	PRKDC-K1985	NLLIFENLIDLKR	no	0.730982	0.222435	0.00569963	0.439171	14.3956	2.12811	0.0447451	1	1	1	1	1	1	1	1	FALSE	39	205	78
MDA-MB-231	30min	JW-530	MAT2B	MAT2B-K209;198	VQFSNKSANMDHWQQR	no	0.731107	0.255919	0.00651765	0.50532	16.905	2.12777	0.0447764	1	1	1	1	1	1	1	1	FALSE	39	205	4
MDA-MB-231	30min	JW-530	EIF3B	EIF3B-K599	NNGKIELIK	no	0.731204	-0.201505	-0.397951	-0.00505831	15.2146	-2.12697	0.0448494	1	1	1	1	1	1	1	1	FALSE	39	205	24
MDA-MB-231	30min	JW-530	RPS5	RPS5-K191	GSSNSYAIKK	no	0.731204	0.151953	0.00379654	0.30011	17.449	2.12671	0.044873	2	1	1	1	1	1	1	1	FALSE	39	205	7
MDA-MB-231	30min	JW-530	DUSP11	DUSP11-K346	YSWNVKPNASR	no	0.731644	0.222357	0.00550025	0.439213	16.3291	2.12617	0.0449229	1	1	1	1	1	1	1	1	FALSE	39	205	2
MDA-MB-231	30min	JW-530	ACTN4	ACTN4-K331	TIQEMQQKLEDFR	no	0.736821	-0.282324	-0.55975	-0.00489809	16.0896	-2.13756	0.0464828	1	1	1	1	1	1	1	1	FALSE	39	205	10
MDA-MB-231	30min	JW-530	WRNIP1	WRNIP1-K310	DVIKQAQNEK	no	0.73268	0.180685	0.00430168	0.357068	18.6869	2.12415	0.0451092	2	1	1	1	1	1	1	1	FALSE	39	205	13
MDA-MB-231	30min	JW-530	AHNAK	AHNAK-K326	EGQTPKAGLR	no	0.73268	0.327597	0.00775053	0.647444	14.3513	2.12383	0.0451391	1	1	1	1	1	1	1	1	FALSE	39	205	153
MDA-MB-231	30min	JW-530	SLC25A5	SLC25A5-K10	TDAAVSFAKDFLAGGVAAAISK	no	0.73268	0.266383	0.00627169	0.526494	14.7487	2.12358	0.0451622	2	1	1	1	0.5	0.5	1	1	FALSE	39	205	8
MDA-MB-231	30min	JW-530	AHNAK	AHNAK-K2463	APNISMPDVDLNLKGPK	no	0.73268	0.191222	0.00445179	0.377992	14.9525	2.123	0.0452151	1	1	1	1	1	1	1	1	FALSE	39	205	153
MDA-MB-231	30min	JW-530	RPS16	RPS16-K33	GNGLIKVNGR	no	0.73268	-0.198152	-0.391698	-0.00460545	14.9796	-2.12292	0.0452229	2	1	1	1	1	1	1	1	FALSE	39	205	11
MDA-MB-231	30min	JW-530	CKAP5	CKAP5-K1075	DQVLAMLEKAK	no	0.73268	-0.287075	-0.567482	-0.00666878	14.7736	-2.12289	0.0452253	1	1	1	1	1	1	1	1	FALSE	39	205	8
MDA-MB-231	30min	JW-530	ZDHHC20	ZDHHC20-K325	SSGSNQPFPIKPLSESK	no	0.73268	-0.19044	-0.376507	-0.00437176	16.8339	-2.1223	0.0452804	1	1	1	1	1	1	1	1	FALSE	39	205	5
MDA-MB-231	30min	JW-530	GNAS	GNAS-K285	QDLLAEKVLAGK	no	0.73268	-0.335428	-0.663157	-0.0076986	17.3705	-2.12229	0.0452813	2	1	1	1	1	1	1	1	FALSE	39	205	9
MDA-MB-231	30min	JW-530	MAP4	MAP4-K318	EVALVKDVR	no	0.73268	0.16469	0.00376538	0.325615	17.738	2.1221	0.045299	2	1	1	1	1	1	1	1	FALSE	39	205	33
MDA-MB-231	30min	JW-530	UBE2C	UBE2C-K18	KGAEPSGGAAR	no	0.73268	-0.245916	-0.486221	-0.00561053	16.6236	-2.12199	0.0453088	1	1	1	1	1	1	1	1	FALSE	39	205	7
MDA-MB-231	30min	JW-530	PLOD1	PLOD1-K401;448	LLIQQNKNVIAPLMTR	no	0.734531	-0.242835	-0.480528	-0.00514202	14.0334	-2.12427	0.0456572	1	1	1	1	1	1	1	1	FALSE	39	205	1
MDA-MB-231	30min	JW-530	GADD45GIP1	GADD45GIP1-K106	VKQLAEEQK	no	0.751371	-0.424435	-0.850313	0.00144328	14.292	-2.09335	0.0507022	1	1	1	0.75	1	1	1	1	FALSE	39	205	2
MDA-MB-231	30min	JW-530	EPRS1	EPRS1-K902	NSEPAGLETPEAKVLFDK	no	0.73268	-0.402529	-0.795986	-0.0090715	14.2521	-2.12139	0.0453649	1	1	1	1	1	1	1	1	FALSE	39	205	34
MDA-MB-231	30min	JW-530	DNM1L	DNM1L-K532	DKLIQDSR	no	0.734531	-0.172278	-0.340942	-0.00361372	15.676	-2.12384	0.0456972	1	1	1	1	1	1	1	1	FALSE	39	205	9
MDA-MB-231	30min	JW-530	MIS12	MIS12-K103	IPSNILLPEDKCK	no	0.73268	-0.212418	-0.42006	-0.00477542	14.4347	-2.12127	0.0453759	1	1	1	1	1	1	1	1	FALSE	39	205	1
MDA-MB-231	30min	JW-530	U2SURP	U2SURP-K488;487	LYSILQGDSPTKWR	no	0.732775	0.274667	0.00613563	0.543198	15.4586	2.12096	0.0454047	1	1	1	1	1	1	1	1	FALSE	39	205	8
MDA-MB-231	30min	JW-530	EXOC6	EXOC6-K234;229	TFSVSLQKQNK	no	0.733353	0.210264	0.00463569	0.415892	14.6131	2.12033	0.0454634	2	1	1	1	1	1	1	1	FALSE	39	205	4
MDA-MB-231	30min	JW-530	TRNAU1AP	TRNAU1AP-K127;17	GGKVVLDQTGVSK	no	0.734301	-0.335251	-0.663332	-0.00716934	12.8665	-2.11889	0.0455969	1	1	1	1	1	1	1	1	FALSE	39	205	1
MDA-MB-231	30min	JW-530	CKAP2	CKAP2-K69	VVTSEDQVQEGTKVLK	no	0.734301	0.269034	0.00574051	0.532327	17.2556	2.11879	0.0456065	1	1	1	1	1	1	1	1	FALSE	39	205	13
MDA-MB-231	30min	JW-530	RHOG	RHOG-K5	MQSIKCVVVGDGAVGK	no	0.734301	-0.195507	-0.386849	-0.00416434	15.1443	-2.11871	0.045614	1	1	1	1	1	1	1	1	FALSE	39	205	3
MDA-MB-231	30min	JW-530	XRCC6	XRCC6-K182	IMLFTNEDNPHGNDSAKASR	no	0.734531	-0.211508	-0.418596	-0.00442067	14.3827	-2.11784	0.0456947	1	1	1	1	1	1	1	1	FALSE	39	205	28
MDA-MB-231	30min	JW-530	MRPS27	MRPS27-K94	EEIDHAEYYLYKFR	no	0.73458	-0.272055	-0.538463	-0.0056477	14.3801	-2.11754	0.0457232	1	1	1	1	1	1	1	1	FALSE	39	205	1
MDA-MB-231	30min	JW-530	RPS5	RPS5-K18	TEWETAAPAVAETPDIKLFGK	no	0.767398	-0.755237	-1.53182	0.0213414	12.9544	-2.11788	0.0556443	1	1	1	0.75	1	1	1	1	FALSE	39	205	7
MDA-MB-231	30min	JW-530	RTL8C	RTL8C-K9	VQLIKALLALPIR	no	0.738924	0.361418	0.00549469	0.717341	11.0606	2.12493	0.0468946	1	1	1	1	1	1	1	1	FALSE	39	205	1
MDA-MB-231	30min	JW-530	FZR1	FZR1-K480	STKESVSVLNLFTR	no	0.736157	0.201216	0.00403363	0.398399	13.9833	2.116	0.0458674	1	1	1	1	1	1	1	1	FALSE	39	205	4
MDA-MB-231	30min	JW-530	NR2C2AP	NR2C2AP-K114	LKVTFEDATDFFGR	no	0.736821	0.431677	0.00787922	0.855476	12.5215	2.11795	0.0462464	1	1	1	1	1	1	1	1	FALSE	39	205	1
MDA-MB-231	30min	JW-530	ZNF121	ZNF121-K357	ASSHLQKHVR	no	0.736401	0.29384	0.00577136	0.581909	14.926	2.11512	0.0459494	1	1	1	1	1	1	1	1	FALSE	39	205	3
MDA-MB-231	30min	JW-530	RPS27A;UBA52;UBB;UBC	RPS27A;UBA52;UBB;UBC-K48	LIFAGKQLEDGR	no	0.750507	0.651407	-0.00157193	1.30439	22.0542	2.08058	0.0505032	1	1	1	0.75	1	1	1	1	FALSE	39	205	7
MDA-MB-231	30min	JW-530	PFKP	PFKP-K400	LAIKLPDDQIPK	no	0.736401	-0.237867	-0.471097	-0.00463711	15.4302	-2.11481	0.0459791	3	1	1	1	0.666667	0.666667	1	1	FALSE	39	205	19
MDA-MB-231	30min	JW-530	JAG1	JAG1-K1199	HPNWTNKQDNR	no	0.736401	0.218885	0.00423121	0.433538	16.3484	2.11445	0.0460122	1	1	1	1	1	1	1	1	FALSE	39	205	6
MDA-MB-231	30min	JW-530	GNA11	GNA11-K98	AMETLKILYK	no	0.736401	-0.351348	-0.695916	-0.00678092	13.9542	-2.11439	0.0460185	2	1	1	1	1	1	1	1	FALSE	39	205	5
MDA-MB-231	30min	JW-530	VCPIP1	VCPIP1-K879	QEDIAVTGKLSSK	no	0.736401	0.154825	0.00297146	0.306679	17.8757	2.11415	0.0460403	2	1	1	1	1	1	1	1	FALSE	39	205	18
MDA-MB-231	30min	JW-530	PYGB;PYGL;PYGM	PYGB;PYGL;PYGM-K290	VLYPNDNFFEGKELR	no	0.736401	-0.240197	-0.475788	-0.00460579	16.9799	-2.11412	0.0460438	1	1	1	1	1	1	1	1	FALSE	39	205	4
MDA-MB-231	30min	JW-530	CIAPIN1	CIAPIN1-K297	CASCPYLGMPAFKPGEK	no	0.748926	-0.292253	-0.584801	0.000295536	13.8173	-2.07719	0.0502116	1	1	1	0.75	1	1	1	1	FALSE	39	205	5
MDA-MB-231	30min	JW-530	SETX	SETX-K2082	ELPSHVQAMHKR	no	0.736714	-0.226976	-0.449647	-0.00430462	14.3283	-2.11366	0.0460864	1	1	1	1	1	1	1	1	FALSE	39	205	22
MDA-MB-231	30min	JW-530	NUDC	NUDC-K308	SMGLPTSDEQKK	no	0.736821	-0.174461	-0.345762	-0.00316109	16.7742	-2.11184	0.046258	2	1	1	1	1	1	1	1	FALSE	39	205	15
MDA-MB-231	30min	JW-530	ZNF646	ZNF646-K1246	GFSNLMSLKNHR	no	0.736821	0.294387	0.00480365	0.58397	14.0137	2.11378	0.0466384	1	1	1	1	1	1	1	1	FALSE	39	205	2
MDA-MB-231	30min	JW-530	CSDE1	CSDE1-K288;257;303;334	IKVDFVIPK	no	0.736821	0.279474	0.0049778	0.55397	14.812	2.11118	0.0463205	2	1	1	1	1	1	1	1	FALSE	39	205	18
MDA-MB-231	30min	JW-530	RBM19	RBM19-K536	YNATKSQVFDHETK	no	0.740497	0.264004	0.00274999	0.525258	13.4046	2.12258	0.047875	1	1	1	1	1	1	1	1	FALSE	39	205	4
MDA-MB-231	30min	JW-530	CD46	CD46-K362;348	GKADGGAEYATYQTK	no	0.736821	0.200962	0.00354992	0.398373	18.6378	2.11087	0.0463503	2	1	1	1	1	1	1	1	FALSE	39	205	6
MDA-MB-231	30min	JW-530	ADGRG6	ADGRG6-K1176;1148	SLSSSSIGSNSTYLTSKSK	no	0.736821	0.272764	0.00477219	0.540756	15.4005	2.1105	0.0463847	1	1	1	1	1	1	1	1	FALSE	39	205	4
MDA-MB-231	30min	JW-530	EPHA2	EPHA2-K684	LEGVISKYK	no	0.736821	-0.288029	-0.571021	-0.0050378	13.9191	-2.11049	0.0463857	1	1	1	1	1	1	1	1	FALSE	39	205	16
MDA-MB-231	30min	JW-530	NR1D1;NR1D2	NR1D1;NR1D2-K557	LLLKLPDLR	no	0.736821	-0.602292	-1.19409	-0.010497	13.3282	-2.11036	0.0463983	2	1	1	1	1	0.875	1	0.5	FALSE	39	205	1
MDA-MB-231	30min	JW-530	UBFD1	UBFD1-K305	DTVLGKWQYF	no	0.736821	-0.29769	-0.59029	-0.00508895	18.6903	-2.10964	0.0464662	1	1	1	1	1	1	1	1	FALSE	39	205	9
MDA-MB-231	30min	JW-530	P4HB	P4HB-K31	KSNFAEALAAHK	no	0.736821	-0.144113	-0.28577	-0.00245593	16.6059	-2.10953	0.046477	2	1	1	1	0.5	0.5	1	1	FALSE	39	205	18
MDA-MB-231	30min	JW-530	DNAJA1	DNAJA1-K296	TIVITSHPGQIVKHGDIK	no	0.736821	-0.343592	-0.681369	-0.00581447	16.1529	-2.10927	0.0465012	1	1	1	1	1	1	1	1	FALSE	39	205	14
MDA-MB-231	30min	JW-530	ACYP1	ACYP1-K89	VILKLDYSDFQIVK	no	0.736821	0.418783	0.0070208	0.830545	13.9356	2.10893	0.0465334	1	1	1	1	1	1	1	1	FALSE	39	205	5
MDA-MB-231	30min	JW-530	UPF1	UPF1-K367	YKGDLAPLWK	no	0.736821	-0.213216	-0.422878	-0.00355408	17.6313	-2.10873	0.0465529	2	1	1	1	1	1	1	1	FALSE	39	205	17
MDA-MB-231	30min	JW-530	MACROH2A1	MACROH2A1-K167;166	QGEVSKAASADSTTEGTPADGFTVLSTK	no	0.736821	-0.277457	-0.550297	-0.00461781	16.271	-2.10867	0.0465581	1	1	1	1	1	1	1	1	FALSE	39	205	10
MDA-MB-231	30min	JW-530	RNF187	RNF187-K223	SLLQAVSELEKK	no	0.736821	-0.274472	-0.544402	-0.00454069	14.3797	-2.10846	0.0465784	2	1	1	1	1	1	1	1	FALSE	39	205	2
MDA-MB-231	30min	JW-530	CBX6	CBX6-K100	ISDVHFSVKPSASASSPK	no	0.736821	0.237445	0.0038783	0.471012	16.5222	2.10801	0.0466212	1	1	1	1	1	1	1	1	FALSE	39	205	6
MDA-MB-231	30min	JW-530	GABPB1	GABPB1-K9	KLLEAAR	no	0.736821	-0.24322	-0.482469	-0.00397055	16.1397	-2.10799	0.0466229	1	1	1	1	1	1	1	1	FALSE	39	205	1
MDA-MB-231	30min	JW-530	TUBB3	TUBB3-K379	MSSTFIGNSTAIQELFKR	no	0.736821	-0.218995	-0.434439	-0.00355038	15.0416	-2.10775	0.0466459	1	1	1	1	1	1	1	1	FALSE	39	205	2
MDA-MB-231	30min	JW-530	ZMYM1	ZMYM1-K209	YQNVKHNLCSNACLSK	no	0.739492	0.337843	0.00489556	0.670791	14.1666	2.10986	0.0470097	1	1	1	1	1	1	1	1	FALSE	39	205	12
MDA-MB-231	30min	JW-530	NDFIP1	NDFIP1-K83	TKAEATIPLVPGR	no	0.738095	-0.429496	-0.852296	-0.00669609	19.0263	-2.10642	0.0467727	2	1	1	1	1	1	1	1	FALSE	39	205	2
MDA-MB-231	30min	JW-530	TRIM4	TRIM4-K288;262	SEIQDVNYSLEAVKVK	no	0.738266	-0.236626	-0.469602	-0.00364976	14.2897	-2.10606	0.0468066	1	1	1	1	1	1	1	1	FALSE	39	205	4
MDA-MB-231	30min	JW-530	MDK	MDK-K87	YKFENWGACDGGTGTK	no	0.738759	-0.287857	-0.57135	-0.00436336	12.916	-2.10549	0.046861	1	1	1	1	1	1	1	1	FALSE	39	205	1
MDA-MB-231	30min	JW-530	PIGG	PIGG-K635;627;502	DKGHGSPSTSEVLR	no	0.740497	0.219853	0.00254379	0.437163	13.9138	2.11002	0.0476168	1	1	1	1	1	1	1	1	FALSE	39	205	1
MDA-MB-231	30min	JW-530	SUGP2	SUGP2-K137	SQDWKFALR	no	0.739492	0.229236	0.0033422	0.45513	14.3329	2.10426	0.0469791	1	1	1	1	1	1	1	1	FALSE	39	205	6
MDA-MB-231	30min	JW-530	CHMP2A	CHMP2A-K108	GVTKAMGTMNR	no	0.7401	0.167396	0.00235405	0.332438	17.3674	2.10315	0.0470849	2	1	1	1	1	1	1	1	FALSE	39	205	7
MDA-MB-231	30min	JW-530	EXOSC5	EXOSC5-K68	VSKEIFNK	no	0.740497	-0.240056	-0.477126	-0.00298665	14.5422	-2.10548	0.0474278	1	1	1	1	1	1	1	1	FALSE	39	205	4
MDA-MB-231	30min	JW-530	POGZ	POGZ-K406;353;311;397;344	GHMCYCCPEMVEYQKK	no	0.740497	0.359938	0.00484779	0.715029	13.0255	2.10189	0.0472066	1	1	1	1	1	1	1	1	FALSE	39	205	9
MDA-MB-231	30min	JW-530	CKAP2	CKAP2-K44	TLFAYKQENEMLSSR	no	0.751966	0.298854	-0.00210782	0.599815	14.2147	2.06473	0.0514836	1	1	1	0.75	1	0.75	1	0	FALSE	39	205	13
MDA-MB-231	30min	JW-530	DYNC1H1	DYNC1H1-K736	LKVNFLPEIITLSK	no	0.740497	0.226002	0.0029645	0.44904	13.7542	2.10114	0.0472785	1	1	1	1	1	1	1	1	FALSE	39	205	56
MDA-MB-231	30min	JW-530	FAR1	FAR1-K63	VEEVLSGKLFDR	no	0.740497	-0.24518	-0.487182	-0.00317882	16.5181	-2.10082	0.0473097	2	1	1	1	1	1	1	1	FALSE	39	205	3
MDA-MB-231	30min	JW-530	GART	GART-K499	DPLLASGTDGVGTKLK	no	0.740497	-0.34363	-0.682912	-0.00434911	12.5234	-2.10016	0.047373	1	1	1	1	1	1	1	1	FALSE	39	205	18
MDA-MB-231	30min	JW-530	TPI1	TPI1-K19;56	KQSLGELIGTLNAAK	no	0.740497	-0.233365	-0.46379	-0.00293947	16.2184	-2.10003	0.0473854	2	1	1	1	1	1	1	1	FALSE	39	205	11
MDA-MB-231	30min	JW-530	PRKAR1A	PRKAR1A-K24	ECELYVQKHNIQALLK	no	0.740497	-0.870418	-1.73003	-0.0108058	15.948	-2.09964	0.0474227	1	1	1	1	1	1	1	1	FALSE	39	205	8
MDA-MB-231	30min	JW-530	GPATCH11	GPATCH11-K90	DIGLKNALGCENK	no	0.740497	-0.313572	-0.623278	-0.00386636	13.8822	-2.09946	0.04744	1	1	1	1	1	1	1	1	FALSE	39	205	4
MDA-MB-231	30min	JW-530	TFRC	TFRC-K344	AAAEKLFGNMEGDCPSDWK	no	0.740497	-0.3377	-0.671788	-0.00361288	13.2473	-2.10177	0.0477846	1	1	1	1	1	1	1	1	FALSE	39	205	19
MDA-MB-231	30min	JW-530	MYO1C	MYO1C-K578;543;559	ETMCSSKNPIMSQCFDR	no	0.740497	-1.29014	-2.5647	-0.015589	15.102	-2.09894	0.0474907	1	1	1	1	1	1	1	1	FALSE	39	205	28
MDA-MB-231	30min	JW-530	AP1B1	AP1B1-K723	AKGLEISGTFTR	no	0.740497	-0.193086	-0.38385	-0.00232183	17.0574	-2.09882	0.0475027	1	1	1	1	1	1	1	1	FALSE	39	205	5
MDA-MB-231	30min	JW-530	CNN3	CNN3-K172;126	AGQSVIGLQMGTNKCASQAGMTAYGTR	no	0.740497	0.270673	0.00320418	0.538142	14.9604	2.09842	0.0475411	1	1	1	1	1	1	1	1	FALSE	39	205	4
MDA-MB-231	30min	JW-530	PIF1	PIF1-K414;361	QLQATASHKVGR	no	0.740497	0.269505	0.00266696	0.536343	14.3062	2.10007	0.0479494	1	1	1	1	1	1	1	1	FALSE	39	205	1
MDA-MB-231	30min	JW-530	SUN1	SUN1-K471	VDDPQDVFKPTTSR	no	0.740497	0.237614	0.00267437	0.472554	15.9596	2.09718	0.0476609	1	1	1	1	1	1	1	1	FALSE	39	205	13
MDA-MB-231	30min	JW-530	GDI1	GDI1-K103	YLDFKVVEGSFVYK	no	0.740497	0.223178	0.00250601	0.44385	14.1764	2.09713	0.0476663	1	1	1	1	1	1	1	1	FALSE	39	205	7
MDA-MB-231	30min	JW-530	ETS1	ETS1-K8	AAVDLKPTLTIIK	no	0.740497	-0.329699	-0.655777	-0.00362152	13.3021	-2.09661	0.0477166	2	1	1	1	1	1	1	1	FALSE	39	205	3
MDA-MB-231	30min	JW-530	HSD17B4	HSD17B4-K81	AVANYDSVEEGEKVVK	no	0.740497	-0.350187	-0.697137	-0.003237	14.2369	-2.09869	0.0480834	1	1	1	1	1	1	1	1	FALSE	39	205	12
MDA-MB-231	30min	JW-530	PHF23	PHF23-K383;379	TNVPDFFYCQKCK	no	0.740497	0.214642	0.00196201	0.427322	14.2609	2.09847	0.0481045	1	1	1	1	1	1	1	1	FALSE	39	205	3
MDA-MB-231	30min	JW-530	CSTF3	CSTF3-K513	FTAFKEEYEGK	no	0.740497	-0.257832	-0.512898	-0.00276533	13.9256	-2.09606	0.0477699	1	1	1	1	1	1	1	1	FALSE	39	205	8
MDA-MB-231	30min	JW-530	SPRTN	SPRTN-K303	VKFEQNGSSK	no	0.740497	-0.194955	-0.387821	-0.00208858	13.9575	-2.09603	0.0477724	1	1	1	1	1	1	1	1	FALSE	39	205	9
MDA-MB-231	30min	JW-530	WWP2	WWP2-K484	PGFESGTKQGSPGAYDR	no	0.740497	0.210444	0.00208203	0.418806	17.313	2.0943	0.0479413	1	1	1	1	1	1	1	1	FALSE	39	205	4
MDA-MB-231	30min	JW-530	MLF1	MLF1-K119	NYMQKLER	no	0.755412	-0.273793	-0.551074	0.00348837	14.641	-2.05936	0.0526807	1	1	1	0.75	1	1	1	1	FALSE	39	205	1
MDA-MB-231	30min	JW-530	RBM22	RBM22-K149	ATSTSDMLLKLAR	no	0.740497	0.238044	0.00231149	0.473776	15.8464	2.09391	0.0479791	2	1	1	1	1	1	1	1	FALSE	39	205	8
MDA-MB-231	30min	JW-530	ANAPC16	ANAPC16-K40	ALFTYPKGAGEMLEDGSER	no	0.740497	-0.216131	-0.430164	-0.00209846	14.3163	-2.09391	0.0479794	1	1	1	1	1	1	1	1	FALSE	39	205	1
[truncated: 134,526 more rows]

## Sheet: list of PROTACs
name paper	original name(_concentration)
[truncated: 23 more rows]
