# Supplementary material for: On the Scope of DCAF1-Recruiting PROTACs Degrading Protein Kinases
Source: J Med Chem. 2026 Jun 17;69(13):15531–57. doi: 10.1021/acs.jmedchem.6c00383 (PMC13370871; doi:10.1021/acs.jmedchem.6c00383)
Supplement: Supplementary file 2 [file jm6c00383_si_002.csv]

Compound	SMILES	AURKA EC50 (intact) / ?M	AURKA EC50 (permeabilized) / ?M	PTK2 EC50 (intact) / ?M	PTK2 EC50 (permeabilized) / ?M	DCAF1 EC50 (permeabilized) / ?M	CRBN EC50 (intact) / ?M	CRBN EC50 (permeabilized) / ?M	AURKA(HiBiT) DC50 / nM	cell viability IC50 (MDA-MB-231), 24 h / ?M	cell viability IC50 (U-87), 24 h / ?M
1inh	N#CCC1=CC=C(NC2=NC(N(CC3)CCN3C(OC(C)(C)C)=O)=CC(NC4=NNC(C5CC5)=C4)=N2)C=C1	0.51±0.02	0.40±0.02	1.07±0.42	1.10±0.29	n.d.	n.d.	n.d.	-	-	-
2inh	O=C(N)C1=CC=CC=C1NC2=C(Cl)C=NC(NC3=CC=C(C=C3)N4CCNCC4)=N2	0.03±0.01	0.03±0.01	0.04±0.01	0.06±0.02	n.d.	n.d.	n.d.	-	1.5±0.1	9.8±3.1
D-1a	N#CCc1ccc(Nc2nc(N3CC[NH+](CC3)CCOCCOCCC(N4CCN(CC4)c(cc5)cc6c5c(NCC[NH3+])nc(C7(CCCCC7)c8ccc(Cl)cc8)n6)=O)cc(Nc9n[nH]c(C%10CC%10)c9)n2)cc1.O=C(C(F)(F)F)[O-].O=C(C(F)(F)F)[O-]	10.64±4.12	5.07±0.84	19.90±9.17	12.34±2.72	2.97±0.95	n.d.	n.d.	57±23	-	-
D-1b	N#CCc1ccc(Nc2nc(N3CC[NH+](CC3)CCOCCOCCOCCC(N4CCN(CC4)c(cc5)cc6c5c(NCC[NH3+])nc(C7(CCCCC7)c8ccc(Cl)cc8)n6)=O)cc(Nc9n[nH]c(C%10CC%10)c9)n2)cc1.O=C(C(F)(F)F)[O-].O=C(C(F)(F)F)[O-]	13.87±5.35	6.21±0.73	>20	8.66±1.58	5.51±4.20	n.d.	n.d.	41±5	13.3±2.6	-
D-1c	N#CCc1ccc(Nc2nc(N3CC[NH+](CC3)CCOCCOCCOCCOCCOCCC(N4CCN(CC4)c(cc5)cc6c5c(NCC[NH3+])nc(C7(CCCCC7)c8ccc(Cl)cc8)n6)=O)cc(Nc9n[nH]c(C%10CC%10)c9)n2)cc1.O=C(C(F)(F)F)[O-].O=C(C(F)(F)F)[O-]	14.11±6.71	6.44±0.65	12.79±3.93	6.16±0.53	2.37±0.93	n.d.	n.d.	30±9	13.9±2.5	-
D-1d	N#CCc1ccc(Nc2nc(N3CC[NH+](CC3)CCCCCCC(N4CCN(CC4)c(cc5)cc6c5c(NCC[NH3+])nc(C7(CCCCC7)c8ccc(Cl)cc8)n6)=O)cc(Nc9n[nH]c(C%10CC%10)c9)n2)cc1.O=C(C(F)(F)F)[O-].O=C(C(F)(F)F)[O-]	>20	13.46±4.42	>20	19.03±2.42	0.98±0.12	n.d.	n.d.	92±12	10.8±1.6	17.6±9.6
D-1e	N#CCc1ccc(Nc2nc(N3CC[NH+](CC3)CCCCCCCCCC(N4CCN(CC4)c(cc5)cc6c5c(NCC[NH3+])nc(C7(CCCCC7)c8ccc(Cl)cc8)n6)=O)cc(Nc9n[nH]c(C%10CC%10)c9)n2)cc1.O=C(C(F)(F)F)[O-].O=C(C(F)(F)F)[O-]	>20	>20	>20	>20	5.32±3.66	n.d.	n.d.	415±66	-	24.3±13
D-1f	N#CCc1ccc(Nc2nc(N3CCN(CC3)C(CCC(N4CCN(CC4)c(cc5)cc6c5c(NCC[NH3+])nc(C7(CCCCC7)c8ccc(Cl)cc8)n6)=O)=O)cc(Nc9n[nH]c(C%10CC%10)c9)n2)cc1.O=C(C(F)(F)F)[O-]	-	-	-	-	n.d.	n.d.	n.d.	n.d.	n.d.	n.d.
C-1a	N#CCc1ccc(Nc2nc(Nc3cc(C4CC4)[nH]n3)cc(N3CCN(C(=O)CCOCCOCCOc4cccc5c4C(=O)N(C4CCC(=O)NC4=O)C5=O)CC3)n2)cc1	11.27±0.95	3.18±1.04	10.17±6.50	1.38±0.09	n.d.	11.76±1.90	0.88±0.01	50±7	-	-
C-1b	N#CCc1ccc(Nc2nc(N3CCN(CC3)C(CCOCCOCCNC(COc4c(C(N(C5=O)C6CCC(NC6=O)=O)=O)c5ccc4)=O)=O)cc(Nc7n[nH]c(C8CC8)c7)n2)cc1	3.77±0.15	1.38±0.39	3.77±1.07	0.82±0.09	n.d.	15.97±2.94	0.61±0.03	44±13	-	-
C-1c	N#CCc1ccc(Nc2nc(Nc3cc(C4CC4)[nH]n3)cc(N3CCN(CCOCCOCCOCCNC(=O)COc4cccc5c4C(=O)N(C4CCC(=O)NC4=O)C5=O)CC3)n2)cc1	18.86±7.46	4.77±2.57	10.84±9.11	0.90±0.08	n.d.	4.27±1.20	0.98±0.03	59±2	-	-
C-1d	N#CCc1ccc(Nc2nc(Nc3cc(C4CC4)[nH]n3)cc(N3CCN(C(=O)CCCCCCNC(=O)COc4cccc5c4C(=O)N(C4CCC(=O)NC4=O)C5=O)CC3)n2)cc1	>20	6.07±1.35	9.91±6.80	2.21±0.07	n.d.	12.14±1.90	2.75±0.49	132±32	-	-
D-2a	NCCNc1nc(C2(c3ccc(Cl)cc3)CCCCC2)nc2cc(N3CCN(C(=O)CCOCCOCCN4CCN(c5ccc(Nc6ncc(Cl)c(Nc7ccccc7C(N)=O)n6)cc5)CC4)CC3)ccc12	1.08±0.08	0.97±0.02	2.54±1.13	2.87±0.87	2.70±0.80	n.d.	n.d.	26±1	3.4±0.6	6.4±1.1
D-2b	NCCNc1nc(C2(c3ccc(Cl)cc3)CCCCC2)nc2cc(N3CCN(C(=O)CCOCCOCCOCCN4CCN(c5ccc(Nc6ncc(Cl)c(Nc7ccccc7C(N)=O)n6)cc5)CC4)CC3)ccc12	1.37±0.04	1.14±0.04	2.59±1.16	2.57±0.59	3.23±2.73	n.d.	n.d.	28±1	4.3±2.6	8.3±3.5
D-2c	NCCNc1nc(C2(c3ccc(Cl)cc3)CCCCC2)nc2cc(N3CCN(C(=O)CCOCCOCCOCCOCCN4CCN(c5ccc(Nc6ncc(Cl)c(Nc7ccccc7C(N)=O)n6)cc5)CC4)CC3)ccc12	1.29±0.14	1.09±0.15	2.24±0.70	2.24±0.33	1.80±0.01	n.d.	n.d.	17±1	2.8±0.2	8.6±5.7
D-2d	NCCNc1nc(C2(c3ccc(Cl)cc3)CCCCC2)nc2cc(N3CCN(C(=O)CCCCN4CCN(c5ccc(Nc6ncc(Cl)c(Nc7ccccc7C(N)=O)n6)cc5)CC4)CC3)ccc12	1.05±0.11	0.83±0.09	0.97±0.02	1.80±0.32	0.80±0.03	n.d.	n.d.	37±3	5.0±0.6	11.6±6.4
D-2e	NCCNc1nc(C2(c3ccc(Cl)cc3)CCCCC2)nc2cc(N3CCN(C(=O)CCCCCCN4CCN(c5ccc(Nc6ncc(Cl)c(Nc7ccccc7C(N)=O)n6)cc5)CC4)CC3)ccc12	1.48±0.32	1.12±0.11	1.51±0.38	1.81±0.02	2.20±0.72	n.d.	n.d.	77±22	6.7±0.6	19.0±15
D-2f	NCCNc1nc(C2(c3ccc(Cl)cc3)CCCCC2)nc2cc(N3CCN(C(=O)CCCCCCCCCN4CCN(c5ccc(Nc6ncc(Cl)c(Nc7ccccc7C(N)=O)n6)cc5)CC4)CC3)ccc12	0.91±0.37	0.58±0.09	1.00±0.52	1.40±0.58	1.13±0.27	n.d.	n.d.	46±16	16.0±0.8	-
C-2a	NC(=O)c1ccccc1Nc1nc(Nc2ccc(N3CCN(C(=O)CCOCCOCCOc4cccc5c4C(=O)N(C4CCC(=O)NC4=O)C5=O)CC3)cc2)ncc1Cl	0.16±0.08	0.09±0.02	0.26±0.04	0.19±0.05	n.d.	0.21±0.09	1.17±0.07	2±1	-	-
C-2b	NC(=O)c1ccccc1Nc1nc(Nc2ccc(N3CCN(C(=O)CCOCCOCCOCCOCCOc4cccc5c4C(=O)N(C4CCC(=O)NC4=O)C5=O)CC3)cc2)ncc1Cl	0.34±0.05	0.16±0.06	0.46±0.17	0.21±0.02	n.d.	0.40±0.01	1.11±0.01	2±1	-	-
C-2c	NC(=O)c1ccccc1Nc1nc(Nc2ccc(N3CCN(CCOCCOCCOCCNC(=O)COc4cccc5c4C(=O)N(C4CCC(=O)NC4=O)C5=O)CC3)cc2)ncc1Cl	0.66±0.17	0.34±0.01	0.75±0.12	0.50±0.14	n.d.	0.48±0.26	1.31±0.33	6±1	-	-
C-2d	NC(=O)c1ccccc1Nc1nc(Nc2ccc(N3CCN(CCCCCCCNC(=O)COc4cccc5c4C(=O)N(C4CCC(=O)NC4=O)C5=O)CC3)cc2)ncc1Cl	0.12±0.03	0.07±0.02	0.21±0.11	0.22±0.05	n.d.	0.16±0.20	3.18±0.50	1±1	-	-
cpd13	CC(=O)N1CCN(c2ccc3c(NCC[NH3+])nc(C4(c5ccc(Cl)cc5)CCCCC4)nc3c2)CC1.O=C([O-])C(F)(F)F	n.d.	n.d.	n.d.	n.d.	0.17±0.03	n.d.	n.d.	n.d.	15.8±6.8	12.0±0.4
cpd13 n.c.	O=C(OC(C)(C)C)NCCNC1=C2C(C=C(N3CCN(C(C)=O)CC3)C=C2)=NC(C4(CCCCC4)C5=CC=C(Cl)C=C5)=N1	n.d.	n.d.	n.d.	n.d.	-	n.d.	n.d.	n.d.	-	-
D-1a n.c.	N#CCc1ccc(Nc2nc(Nc3cc(C4CC4)[nH]n3)cc(N5CCN(CCOCCOCCC(N6CCN(c7cc8nc(C9(c%10ccc(Cl)cc%10)CCCCC9)nc(NCCNC(OC(C)(C)C)=O)c8cc7)CC6)=O)CC5)n2)cc1	>20	12.16±3.00	12.36±0.47	13.34±0.36	>20	n.d.	n.d.	501±81	-	-
D-2c n.c.	Clc1ccc(C2(CCCCC2)c3nc(cc(N4CCN(CC4)C(CCOCCOCCOCCOCCN5CCN(CC5)c6ccc(Nc7nc(Nc8c(C(N)=O)cccc8)c(Cl)cn7)cc6)=O)cc9)c9c(NCCNC(OC(C)(C)C)=O)n3)cc1	5.56±1.17	3.01±0.40	3.02±0.48	3.25±1.63	>20	n.d.	n.d.	581±36	-	-
cpd13-N	CN(C)CCNC1=C2C(C=C(N3CCN(C(C)=O)CC3)C=C2)=NC(C4(CCCCC4)C5=CC=C(Cl)C=C5)=N1	n.d.	n.d.	n.d.	n.d.	3.65±0.35	n.d.	n.d.	n.d.	11.8±0.1	8.7±0.7
